# Supplementary material for: Mobilized Multipotent Hematopoietic Progenitors Stabilize and Expand Regulatory T Cells to Protect Against Autoimmune Encephalomyelitis
Source: Front Immunol. 2020 Dec 23;11:607175. doi: 10.3389/fimmu.2020.607175 (PMC7786289; doi:10.3389/fimmu.2020.607175)
Supplement: Supplementary Table 1 — Functional annotations of the genes in K-means cluster c8, under-expressed in Treg cultured 4 days in presence of MPP versus Treg alone. FDR (false discovery rate obtained by bootstrapping 50 times) cutoff is at 0.05. Enrichments in GO (Gene Ontology) terms as well as gene symbols are provided for each significant GO category. Table is sorted by decreasing enrichment. [file Table_1.xlsx]

## Sheet: Cluster c8 - DOWN in Treg+MPP
GO ID	Total	Change	Enrichment	P-Value	FDR	Term	Genes
42608	9	8	4.2588	0	0.0003	T cell receptor binding	EPS8L1//CD3D//CD247//CD3E//LCK//ADD1//FYN//DOCK2
1904645	8	7	4.19226	0.0001	0.0015	response to beta-amyloid	CASP4//MAPK8//PARP1//FOXO3//SIRT1//BCL2//MAPK9
1904646	7	6	4.1067	0.0005	0.0072	cellular response to beta-amyloid	CASP4//MAPK8//PARP1//FOXO3//SIRT1//MAPK9
1900246	7	6	4.1067	0.0005	0.0072	positive regulation of RIG-I signaling pathway	ANKRD17//PUM2//ZC3HAV1//PUM1//DDX60//DHX58
98505	7	6	4.1067	0.0005	0.0072	G-rich strand telomeric DNA binding	HNRNPA1//TERF1//TERF2IP//POT1A//CTC1//TERF2
48573	9	7	3.72645	0.0004	0.0057	photoperiodism, flowering	WNK2//ELF5//EID1//ELF4//ELF3//SPIN1//MAF1
71564	12	9	3.59337	0.0001	0.0011	npBAF complex	SMARCA2//PHF10//SS18//SMARCE1//SMARCD3//SMARCC1//SMARCA4//ARID1A//SMARCC2
805	11	8	3.48448	0.0003	0.0036	X chromosome	MSL3//SMCHD1//H2AFY2//H3F3A//H3F3B//H2AFZ//XIST//MSL2
70577	16	11	3.29392	0	0.0005	lysine-acetylated histone binding	TRIM24//BRD2//BAZ1B//PHIP//ATAD2B//BRD4//BRD3//KMT2A//BRDT//SMARCA4//PSME4
61158	12	8	3.1941	0.0008	0.0089	3'-UTR-mediated mRNA destabilization	KHSRP//RC3H1//ZFP36L1//QK//ZC3H12D//ZC3H12A//HNRNPD//ZFP36L2
8290	12	8	3.1941	0.0008	0.0089	F-actin capping protein complex	MTPN//CAP1//CAPZB//ACP2//CAPG//ADD2//ADD1//CAPZA1
61157	17	11	3.10016	0.0001	0.0015	mRNA destabilization	KHSRP//RC3H1//ZFP36L1//METTL14//PUM1//QK//ZC3H12D//ZC3H12A//HNRNPD//ZFP36L2//CNOT6L
42101	17	11	3.10016	0.0001	0.0015	T cell receptor complex	ALCAM//BCL10//CD3G//CARD11//CD3D//CD247//CD3E//CEACAM1//APBB1IP//CD6//SKAP1
71565	14	9	3.08003	0.0005	0.0076	nBAF complex	SMARCA2//SMARCE1//SMARCD3//SMARCC1//ARID1B//SMARCA4//ARID1A//DPF1//SMARCC2
43047	14	9	3.08003	0.0005	0.0076	single-stranded telomeric DNA binding	HNRNPA1//TEN1//TERF1//GBP2//TERF2IP//POT1A//CTC1//TERF2//HNRNPA2B1
39529	16	10	2.99447	0.0004	0.0041	RIG-I signaling pathway	ANKRD17//PUM2//ZC3HAV1//PUM1//DDX60//MAVS//BIRC2//DDX58//LSM14A//DHX58
15865	16	10	2.99447	0.0004	0.0041	purine nucleotide transport	SLC25A42//GJA1//SLC25A24//GJB1//APC2//TRPV4//SLC25A4//VPS36//SLC25A16//SLC25A23
5337	16	10	2.99447	0.0004	0.0041	nucleoside transmembrane transporter activity	SLC25A42//SLC28A3//SLC25A24//SLC29A4//APC2//SLC29A1//SLC28A2//SLC25A4//SLC25A16//SLC29A3
46856	18	11	2.92793	0.0002	0.0026	phosphatidylinositol dephosphorylation	INPP5K//INPP5E//INPP4B//INPP5F//MTMR3//PTEN//TEP1//MTM1//OCRL//SYNJ2//FIG4
50779	20	12	2.87469	0.0002	0.0021	RNA destabilization	KHSRP//RC3H1//ZFP36L1//METTL14//PUM1//QK//ZC3H12D//ZC3H12A//HNRNPD//ZFP36L2//TNFRSF1B//CNOT6L
51320	22	13	2.83114	0.0001	0.0012	S phase	CDKN1B//PDS5A//CDK7//CCNH//STAG1//STAG2//RAD21//ESCO2//SMC1A//ESCO1//WAPL//MNAT1//SMC3
84	22	13	2.83114	0.0001	0.0012	mitotic S phase	CDKN1B//PDS5A//CDK7//CCNH//STAG1//STAG2//RAD21//ESCO2//SMC1A//ESCO1//WAPL//MNAT1//SMC3
1900153	17	10	2.81833	0.0007	0.008	positive regulation of nuclear-transcribed mRNA catabolic process, deadenylation-dependent decay	PABPC1//TNRC6C//ZFP36L1//CNOT1//EDC3//TNRC6B//ZFP36L2//BTG2//AGO2//AGO3
8049	17	10	2.81833	0.0007	0.008	male courtship behavior	FMR1//DBH//HEXB//CPD//TAB2//DLG1//DCK//SYN2//HR//AR
42974	32	18	2.69503	0	0.0003	retinoic acid receptor binding	NCOA6//VDR//SUMO2//NR1H3//ACTN4//MED1//CNOT1//RARG//NCOA2//NCOA1//RXRA//ASXL1//FUS//NCOR1//NRIP1//NSD1//NR4A2//SNW1
46965	22	12	2.61336	0.0005	0.0073	retinoid X receptor binding	NCOA6//VDR//RARG//SUMO2//NR1H3//NCOA2//NCOA1//FUS//NCOR1//NRIP1//NSD1//NR4A2
61014	28	15	2.56669	0.0001	0.0017	positive regulation of mRNA catabolic process	RC3H1//ZC3HAV1//CNOT1//ZC3H12A//TNRC6B//AGO2//PABPC1//TNRC6C//ZFP36L1//KHSRP//EDC3//ZFP36L2//BTG2//AGO3//CELF1
14742	32	17	2.5453	0.0001	0.0005	positive regulation of muscle hypertrophy	CAMK2D//NR3C1//PDE5A//MEF2A//PPP3CA//IGF1//SLC25A4//DDX39B//IL6ST//MTPN//TPR//MTOR//PARP1//ECE1//FDPS//PDE9A//PRKCA
10613	32	17	2.5453	0.0001	0.0005	positive regulation of cardiac muscle hypertrophy	CAMK2D//NR3C1//PDE5A//MEF2A//PPP3CA//IGF1//SLC25A4//DDX39B//IL6ST//MTPN//TPR//MTOR//PARP1//ECE1//FDPS//PDE9A//PRKCA
803	38	20	2.52166	0	0.0003	sex chromosome	SUMO1//DNMT3A//H2AFY2//H3F3A//SMARCC1//XIST//SMC6//BIRC2//ESCO2//UBE2B//SUZ12//MSL3//SMCHD1//H3F3B//SCML2//H2AFZ//RNF2//MSL2//H2AFX//UBE2A
15858	23	12	2.49973	0.0009	0.0095	nucleoside transport	SLC25A42//SLC28A3//GJA1//SLC25A24//SLC29A1//APC2//TRPV4//SLC25A4//SLC28A2//VPS36//SLC25A16//SLC29A3
33144	32	16	2.39558	0.0002	0.0027	negative regulation of intracellular steroid hormone receptor signaling pathway	HDAC1//BRCA1//CLOCK//CNOT1//ARNTL//HMGA2//STRN3//IGF1//SMARCA4//RHOA//CNOT2//CALR//NODAL//SIRT1//TCF21//FOXP1
1772	35	17	2.32713	0.0002	0.0026	immunological synapse	ITGAL//ALCAM//PRKCQ//CPD//BCL10//RHOH//PTPRJ//CARD11//DLG1//CD3E//LCK//CD6//MYH9//CD53//CD28//PRKAR1A//PDCD6IP
61013	33	16	2.32298	0.0004	0.0045	regulation of mRNA catabolic process	RC3H1//ZC3HAV1//CNOT1//ZC3H12A//TNRC6B//AGO2//DHX34//PABPC1//TNRC6C//ZFP36L1//KHSRP//EDC3//ZFP36L2//BTG2//AGO3//CELF1
70828	31	15	2.3183	0.0006	0.0079	heterochromatin organization	HP1BP3//FMR1//MTHFR//SGF29//H3F3A//SETD7//HMGA2//ADD1//ATRX//AGO2//ATF2//CBX5//TPR//H3F3B//BAHD1
32878	31	15	2.3183	0.0006	0.0079	regulation of establishment or maintenance of cell polarity	SHTN1//NRF1//RAC2//IGF1//RUFY3//CDC42//RHOA//ROCK1//ARFGEF1//KRIT1//KANK1//CDH5//RACK1//PTK2B//RNF41
6907	29	14	2.31297	0.0009	0.0096	pinocytosis	ACTN4//NR1H3//DNM2//CLN3//RAB14//DOCK2//IL6ST//MAPKAPK3//ANKFY1//PYCARD//SNX33//SNX5//STX1B//AXL
31491	40	19	2.2758	0.0002	0.0019	nucleosome binding	HDAC1//HP1BP3//GATAD2B//H3F3A//SMARCE1//HMGA2//SMARCC1//PHF2//SMARCA4//ARID1A//RNF169//RNF168//SMARCC2//SUZ12//HNRNPC//H3F3B//H2AFZ//NOC2L//ACTB
42162	38	18	2.26949	0.0002	0.0026	telomeric DNA binding	HNRNPA1//SMG1//POT1A//HNRNPD//TERF2//TRP53BP1//RIF1//PURA//HNRNPA2B1//TERT//TEN1//TERF1//GBP2//TERF2IP//SMG7//CTC1//SMG5//HMBOX1
5637	32	15	2.24585	0.0009	0.0096	nuclear inner membrane	SMAD3//SMAD1//EMD//LBR//TRA2B//MAJIN//LMNB1//NEMP1//CAV2//LEMD3//TMPO//SIRT1//NRM//MATR3//SUN2
289	39	18	2.2113	0.0004	0.0039	nuclear-transcribed mRNA poly(A) tail shortening	CNOT1//EIF4A2//TNRC6B//CNOT4//AGO2//NOCT//TNRC6A//PABPN1//EIF4B//PABPC1//TNRC6C//CNOT10//CNOT2//MLH1//BTG2//CNOT3//AGO3//CNOT6L
3730	66	30	2.1778	0	0.0002	mRNA 3'-UTR binding	ZBP1//FMR1//ANGEL2//ZC3H12A//HNRNPD//PUM2//HNRNPK//SERBP1//CPSF1//AUH//HNRNPA1//RC3H1//RNF20//LARP1//VPS36//CPEB2//PCBP4//HNRNPA2B1//PABPC1//KHSRP//ZFP36L1//HNRNPC//PUM1//ZFP36L2//TARDBP//RNPS1//FXR1//RBM38//RBP4//CELF1
10833	65	29	2.13759	0	0.0003	telomere maintenance via telomere lengthening	TNKS2//NEK7//TERT//GNL3L//RAD51//TEN1//CCT2//ATM//TERF2IP//DTL//CTC1//HMBOX1//HNRNPA1//PRKCQ//POT1A//CTNNB1//TERF2//RFC1//MAP3K4//TGS1//HNRNPU//HNRNPC//TERF1//CCT4//PARP1//TEP1//TCP1//SMG5//PARP4
10611	54	24	2.1294	0.0001	0.0007	regulation of cardiac muscle hypertrophy	CAMK2D//SMAD3//NR3C1//PDE5A//MEF2A//SMAD4//PPP3CA//IGF1//SLC25A4//DDX39B//GLRX3//ERRFI1//FBXO32//IL6ST//MTPN//TPR//MTOR//PARP1//ECE1//GSK3B//AKAP13//FDPS//PDE9A//PRKCA
7223	43	19	2.11702	0.0005	0.0072	Wnt signaling pathway, calcium modulating pathway	LEF1//PPP3CA//VANGL2//TNRC6B//GNG2//CTNNB1//AGO2//FZD3//TNRC6A//CALM1//MOV10//NFATC1//PPP3R1//TCF7L2//TNRC6C//NLK//MAP3K7//ITPR3//AGO3
5700	55	24	2.09069	0.0001	0.0015	polytene chromosome	HDAC1//DEAF1//MED26//HNRNPA1//TOP1//SETDB1//CHD1//ATRX//ADD1//MOCS2//MBIP//RIF1//RAD21//ATF2//LIN52//NSL1//YY1//FBXW4//CBX5//MYO6//WAPL//ATXN7//CDK12//GMPS
2753	55	24	2.09069	0.0001	0.0015	cytoplasmic pattern recognition receptor signaling pathway	ANKRD17//RIPK2//ZC3HAV1//UBB//TAB2//UBA52//TRAF6//PTPN22//BIRC2//DDX58//ITCH//PUM2//TLR4//CYLD//IKBKG//PUM1//MAP2K6//DDX60//MAP3K7//MAVS//LSM14A//ERBIN//UBC//DHX58
42393	156	68	2.08845	0	0	histone binding	ASF1B//FMR1//MYSM1//ING3//BRDT//ADD1//PSME4//SUZ12//PKN1//KMT2A//PRKCB//MSH6//CHD2//NCAPG2//TBL1X//LEF1//SGF29//CBX8//BAZ1B//RSF1//BRD4//BRD3//SFMBT2//TONSL//PHF2//IPO9//KDM4A//SMARCA4//MPHOSPH8//WDTC1//TRIM24//BRAT1//PHIP//PHF6//NOC2L//BRD1//BRPF1//PHF8//USP15//DEK//MTF2//CHD1//H3F3A//TRP53BP1//HOXB5OS//CBX2//MSL3//NCAPD2//CBX5//ATAD2B//SIRT1//USP3//NAP1L1//TCF7//JAK2//SPIN1//BRD2//NRP1//TBL1XR1…
1904356	53	23	2.07918	0.0002	0.0022	regulation of telomere maintenance via telomere lengthening	HNRNPA1//PRKCQ//POT1A//TNKS2//NEK7//CTNNB1//TERF2//MAP3K4//TGS1//HNRNPU//GNL3L//HNRNPC//TEN1//CCT2//TERF1//CCT4//PARP1//ATM//DTL//TCP1//CTC1//SMG5//HMBOX1
10494	51	22	2.06677	0.0003	0.0029	cytoplasmic stress granule	ZBP1//FMR1//CAPRIN1//RC3H1//MBNL1//NRP1//LSM12//POLR2B//ARC//LARP4B//PABPC1//DDX6//PUM2//KHSRP//STAU1//GBP2//PABPC4//PUM1//EDC3//SLF1//LSM14A//EIF2A
5720	65	28	2.06388	0	0.0005	nuclear heterochromatin	MED26//DNMT3A//POLR2B//CBX1//RAD21//SUZ12//TEN1//CBX5//SIRT1//PSIP1//MED17//VDR//CYP1A1//MBD6//FOXC1//ATRX//RIF1//ESCO2//MPHOSPH8//ATF2//SATB1//IKZF1//NCAPD3//CAPG//RNF2//H2AFZ//TCP1//CRB3
14743	56	24	2.05335	0.0002	0.0021	regulation of muscle hypertrophy	CAMK2D//SMAD3//NR3C1//PDE5A//MEF2A//SMAD4//PPP3CA//IGF1//SLC25A4//DDX39B//GLRX3//ERRFI1//FBXO32//IL6ST//MTPN//TPR//MTOR//PARP1//ECE1//GSK3B//AKAP13//FDPS//PDE9A//PRKCA
51329	47	20	2.03879	0.0006	0.0079	mitotic interphase	E2F2//CDKN1B//PDS5A//UBB//UBA52//CDK7//CCNH//STAG1//STAG2//RAD21//ESCO2//RBL1//SMC1A//TFDP2//ESCO1//WAPL//UBC//CDKN2C//MNAT1//SMC3
51325	47	20	2.03879	0.0006	0.0079	interphase	E2F2//CDKN1B//PDS5A//UBB//UBA52//CDK7//CCNH//STAG1//STAG2//RAD21//ESCO2//RBL1//SMC1A//TFDP2//ESCO1//WAPL//UBC//CDKN2C//MNAT1//SMC3
7004	59	25	2.03015	0.0002	0.0019	telomere maintenance via telomerase	NEK7//TERT//GNL3L//TEN1//CCT2//ATM//TERF2IP//DTL//HMBOX1//HNRNPA1//PRKCQ//POT1A//CTNNB1//TERF2//RFC1//MAP3K4//TGS1//HNRNPU//HNRNPC//TERF1//CCT4//TEP1//TCP1//SMG5//PARP4
1905268	60	25	1.99631	0.0002	0.0024	negative regulation of chromatin organization	MECP2//MCM5//PHF8//MTF2//CHD1//TET1//UBE2B//ENY2//ANP32A//MSL3//SIRT1//DNMT1//APOBEC1//BCOR//TWIST1//TRIP12//BRCA1//MLLT6//PHF2//KDM4A//BRAT1//ATG7//NOC2L//KDM5A//SUPT6
31519	48	20	1.99631	0.0009	0.0093	PcG protein complex	HDAC1//MTF2//CBX8//H2AFY2//PHC3//BMI1//PHC2//SUZ12//CBX2//RBBP7//ASXL1//YY1//SCML2//SIRT1//RNF2//CSNK2A1//EZH1//BCOR//PCGF3//KDM2B
35064	53	22	1.98878	0.0005	0.0073	methylated histone binding	FMR1//PHF8//SGF29//CBX8//MTF2//CHD1//ING3//PHF2//ADD1//ATRX//KDM4A//TRP53BP1//MPHOSPH8//CBX2//SUZ12//TRIM24//MSL3//CBX5//NCAPD3//MSH6//SPIN1//NCAPG2
791	51	21	1.97283	0.0008	0.0088	euchromatin	VDR//TOP1//OGT//DNMT3A//CREB1//NSMF//PRDX1//CTNNB1//SMARCA4//REL//CBX2//LIN52//TRIM24//RBMX//TPR//CBX5//MTOR//SIRT1//H2AFZ//RNF2//TCF7
792	117	48	1.9656	0	0	heterochromatin	MECP2//MED26//DNMT3A//POLR2B//ADD1//CBX1//RAD21//UBE2B//SUZ12//CBX2//TEN1//CBX5//SIRT1//DNMT1//PSIP1//MED17//UBE2A//VDR//SUMO1//HDAC1//CYP1A1//MBD6//TOP2B//BAZ1B//CBX8//DET1//BMI1//RNF20//HMGA2//FOXC1//PHC2//ATRX//KDM4A//SMARCA4//RIF1//ESCO2//MPHOSPH8//ATF2//SATB1//NEB//DDX6//IKZF1//NCAPD3//CAPG//RNF2//H2AFZ//TCP1//CRB3
6278	61	25	1.96359	0.0003	0.0029	RNA-dependent DNA biosynthetic process	NEK7//TERT//GNL3L//TEN1//CCT2//ATM//TERF2IP//DTL//HMBOX1//HNRNPA1//PRKCQ//POT1A//CTNNB1//TERF2//RFC1//MAP3K4//TGS1//HNRNPU//HNRNPC//TERF1//CCT4//TEP1//TCP1//SMG5//PARP4
32587	57	23	1.93327	0.0006	0.0078	ruffle membrane	EPS8L1//C2CD5//DNM2//PTPRJ//ITGB1//PACSIN1//DDX58//SPATA13//CLASP2//MACF1//TIAM1//RHOA//DLC1//INPP5K//RPS3//KANK1//MYO6//TRPV4//ADAM17//PTPRZ1//SYNJ2//SNTG1//APC
32204	70	28	1.91646	0.0002	0.0023	regulation of telomere maintenance	TNKS2//NEK7//GNL3L//TEN1//CCT2//ATM//TERF2IP//SLX4//DTL//ERCC1//CTC1//HMBOX1//HNRNPA1//PRKCQ//ERCC4//POT1A//ATRX//TERF2//CTNNB1//MAP3K4//TGS1//HNRNPU//HNRNPC//TERF1//PARP1//CCT4//TCP1//SMG5
123	83	33	1.90492	0.0001	0.0005	histone acetyltransferase complex	BRPF1//MORF4L1//CHD1//KAT2A//ING3//KAT6A//MOCS2//MBIP//ENY2//EP400//MSL3//NSL1//CREBBP//KAT14//BRD8//MAP3K7//KAT6B//ACTB//OGT//SGF29//TAF5//YEATS4//HCFC1//KANSL3//KAT2B//TAF4//KANSL1//ATXN7//MSL2//BRD1//ELP3//JADE2//TAF2
8542	61	24	1.88504	0.0008	0.0084	visual learning	MECP2//DEAF1//AP1S2//TANC1//CREB1//ITGB1//MEIS2//DRD2//CACNA1C//DRD3//ATXN1//DBH//TPR//MTOR//GRIN1//KMT2A//CRHR1//HTT//KRAS//PIAS1//PTPRZ1//BRAF//NDRG4//HMGCR
16925	124	48	1.85464	0	0	protein sumoylation	BCL11A//SUMO2//TOP1//SMC6//TFEB//SP3//STAG2//RPA1//RAD21//CBX2//RANGAP1//GNL3L//HNRNPK//TRPM4//NSMCE4A//PIAS1//NUP214//NUP210//SUMO1//POM121//TOP2B//XPC//CBX8//BRCA1//PHC3//BMI1//PHC2//STAG1//HMG20A//CTNNB1//RASD2//RNF168//ARNT//CAPN3//HDAC7//NUP133//HNRNPC//SMC1A//TPR//POLR1A//PARP1//RANBP2//EID3//RNF2//HERC2//SP100//SMC3//UBA2
32922	62	24	1.85464	0.001	0.0099	circadian regulation of gene expression	ZFHX3//HDAC1//PPP1CC//OGT//TOP1//DUSP2//CLOCK//ARNTL//JRK//DRD2//NOCT//DRD3//HNRNPU//NCOA2//PER3//ID2//KMT2A//SIRT1//NR1D1//NCOR1//NRIP1//AHR//RBM4B//KDM5A
16444	69	26	1.80536	0.001	0.0099	somatic cell DNA recombination	PTPRC//TFRC//CCR6//RAD51C//CD28//ATM//REV1//MSH6//ERCC1//PMS2//TCF7//APLF//NDFIP1//FOXP1//LEF1//NRP1//UNG//RNF168//BCL6//LIG1//MLH1//CLCF1//LIG3//BCL11B//SUPT6//CD40LG
784	101	38	1.80261	0.0001	0.0007	nuclear chromosome, telomeric region	PPP1CC//MCM5//H3F3A//POLR2B//TRP53BP1//CBX1//RPA1//TERT//RAD51//RAD51C//TEN1//CBX5//TERF2IP//SLX4//CTC1//ERCC1//HMBOX1//SUN2//MCM3//ORC4//H2AFY2//ERCC4//POT1A//SSB//ATRX//TERF2//MAJIN//RIF1//MCM6//THOC7//SMCHD1//WDR82//TERF1//POLR1A//PARP1//H3F3B//LRIF1//SP100
3300	88	33	1.79668	0.0002	0.0027	cardiac muscle hypertrophy	NFATC3//MEF2A//PPP3CA//CAMTA2//IGF1//SLC25A4//DDX39B//TIAM1//MTPN//MTOR//ECE1//AKAP13//CAMK2D//SMAD3//NR3C1//PDE5A//SMAD4//SORBS2//INPP5F//KDM4A//GLRX3//ATP2A2//CACNA1C//ERRFI1//FBXO32//IL6ST//PDLIM5//TPR//PARP1//GSK3B//FDPS//PDE9A//PRKCA
31060	72	27	1.79668	0.0009	0.0093	regulation of histone methylation	MECP2//MTHFR//MTF2//TET1//AIRN//CHTOP//CBX5//KMT2A//SIRT1//DNMT1//BCOR//SNW1//CTCF//OGT//SMAD4//BRCA1//MLLT6//PAX7//SETD7//RNF20//ATRX//KDM4A//CTNNB1//RFC1//NELFA//NSD1//SUPT6
31490	91	34	1.7901	0.0002	0.0024	chromatin DNA binding	MECP2//ACTN4//TOP1//GATAD2B//MED1//H3F3A//CHD1//SMARCE1//SMARCC1//ADD1//FOXO1//ENY2//SUZ12//RXRA//MTOR//KDM6A//ACTB//CTCF//HDAC1//SMAD3//CLOCK//H2AFY2//SMOX//HMGA2//SMARCA4//SMARCC2//BCL6//HNRNPC//YY1//TPR//H3F3B//FOXO3//H2AFZ//KDM5A
14897	91	34	1.7901	0.0002	0.0024	striated muscle hypertrophy	NFATC3//MEF2A//PPP3CA//CAMTA2//IGF1//SLC25A4//DDX39B//TIAM1//MTPN//MTOR//ECE1//AKAP13//CAMK2D//SMAD3//NR3C1//PDE5A//SMAD4//SORBS2//INPP5F//KDM4A//AR//GLRX3//ATP2A2//CACNA1C//ERRFI1//FBXO32//IL6ST//PDLIM5//TPR//PARP1//GSK3B//FDPS//PDE9A//PRKCA
35770	166	62	1.78947	0	0	ribonucleoprotein granule	TRIM12C//ZBP1//FMR1//HNRNPA3//RPS4X//ZC3H12D//CDC42//RPS6//TNRC6A//MOV10//PUM2//STAU1//KIF3C//TUBB5//EDC3//HTT//DHX9//ACTB//MAPT//FBLIM1//GRSF1//MBNL1//ARNTL//RPL28//AGO2//NOCT//INA//KPNB1//HNRNPU//KHSRP//SLF1//SYP//FXR1//CAPRIN1//TOP1//DCP1A//ZC3H12A//LSM12//HNRNPAB//POLR2B//TDRD7//SMG7//IQGAP1//LSM14A//PNRC2//AGO3//RC3H1//NRP1//CLOCK//CNOT1//ARC//LARP4B//HNRNPA2B1//PABPC1//DDX6//ZFP36L1//PUM1//…
43502	83	31	1.78947	0.0004	0.0054	regulation of muscle adaptation	CASQ1//MEF2A//PPP3CA//IGF1//SLC25A4//DDX39B//MTPN//RUNX1//RPS6KB1//MTOR//ECE1//AKAP13//CAMK2D//SMAD3//NR3C1//PDE5A//SMAD4//GLRX3//ATP2A2//ERRFI1//FBXO32//IL6ST//NFATC1//TPR//PARP1//CAMK2G//GSK3B//TEAD1//FDPS//PDE9A//PRKCA
36464	155	57	1.76191	0	0	cytoplasmic ribonucleoprotein granule	TRIM12C//ZBP1//FMR1//RPS4X//ZC3H12D//CDC42//RPS6//TNRC6A//MOV10//PUM2//STAU1//KIF3C//TUBB5//EDC3//HTT//DHX9//ACTB//MAPT//MBNL1//ARNTL//RPL28//AGO2//NOCT//INA//KPNB1//HNRNPU//KHSRP//SLF1//CAPRIN1//TOP1//DCP1A//ZC3H12A//LSM12//HNRNPAB//POLR2B//TDRD7//SMG7//IQGAP1//LSM14A//PNRC2//AGO3//RC3H1//NRP1//CLOCK//CNOT1//ARC//LARP4B//HNRNPA2B1//PABPC1//DDX6//ZFP36L1//PUM1//GBP2//PABPC4//TRIM5//CNOT3//EIF2A
35257	134	49	1.75199	0	0.0004	nuclear hormone receptor binding	NCOA6//SUMO2//ACTN4//MED1//STRN//RARG//RXRA//PKN1//TOB2//DNMT1//PRKCB//DDX5//PPARGC1B//LEF1//HSD17B10//PRPF6//TACC2//SMARCA4//TCF7L2//NCOA2//PARP1//MED24//GRIP1//TRIP4//FUS//GAS2L1//CALR//SIRT1//SMARCD3//ARRB1//MED17//HR//TCF21//FOXP1//SNW1//TRIP12//VDR//NR1H3//CNOT1//CTNNB1//AR//NCOA1//ASXL1//NCOA7//NCOR1//NRIP1//NSD1//NR4A2//THRAP3
14896	93	34	1.75161	0.0003	0.0038	muscle hypertrophy	NFATC3//MEF2A//PPP3CA//CAMTA2//IGF1//SLC25A4//DDX39B//TIAM1//MTPN//MTOR//ECE1//AKAP13//CAMK2D//SMAD3//NR3C1//SMAD4//PDE5A//SORBS2//INPP5F//KDM4A//AR//GLRX3//ATP2A2//CACNA1C//ERRFI1//FBXO32//IL6ST//PDLIM5//TPR//PARP1//GSK3B//FDPS//PDE9A//PRKCA
781	115	42	1.74981	0.0001	0.0006	chromosome, telomeric region	PPP1CC//MCM5//H3F3A//POLR2B//SMC6//TRP53BP1//CBX1//RPA1//TERT//RAD51//RAD51C//TEN1//CHEK1//CBX5//TERF2IP//ATM//SLX4//CTC1//ERCC1//HMBOX1//SUN2//MCM3//ORC4//H2AFY2//ERCC4//POT1A//SSB//ATRX//TERF2//MAJIN//RIF1//MCM6//THOC7//SMCHD1//WDR82//TERF1//POLR1A//PARP1//H3F3B//LRIF1//SP100//H2AFX
3729	231	84	1.74224	0	0	mRNA binding	ZBP1//FMR1//HNRNPA3//RBM8A//METTL14//MIR214//HNRNPD//EIF4H//TRA2B//RPS6//PABPN1//PUM2//HNRNPK//ILF3//SERBP1//EDC3//QK//CPSF1//RC3H2//GRSF1//HNRNPA1//SF1//SRRM4//SLBP//RSF1//LARP1//RPL5//CPSF6//SF3B1//AGO2//RRM1//CPEB2//PCBP4//NOCT//EIF4B//KHSRP//RBMX//TPR//SLF1//SYP//RNPS1//FXR1//RBM38//MECP2//BMS1//RPS20//ANGEL2//ZC3H12A//PTBP1//HNRNPAB//POLR2B//CNOT4//TYMS//EWSR1//RPS3//MDH1//RBM5//FUS//TDRD7//…
18210	99	36	1.74224	0.0003	0.0029	peptidyl-threonine modification	ACVR1B//CEMIP//WNK1//FOXO1//DYRK1A//INPP5K//TGFBR2//GALNT2//PKN1//CHEK1//EGF//MAPK8//MTOR//CDC7//SBK1//AKT3//BCL2//PRKCB//PRKCD//STK39//TGFBR1//CAMK2D//RIPK2//OGT//CAB39//CALM1//PHIP//TPR//SMAD7//NLK//SPRED1//HIPK3//GSK3B//MAP3K12//GALNT11//PRKCA
8013	88	32	1.74224	0.0006	0.0078	beta-catenin binding	CTNNBIP1//CD2AP//FOXO1//KANK1//CDH5//APC2//TCF7//PTPRT//SMAD3//BCL9//TBL1X//LEF1//DVL1//CDH2//FOXO4//PTPRJ//TBL1XR1//CALCOCO1//AXIN2//AR//TCF7L2//FOXO3//SMAD7//GSK3B//SLC9A3R1//AMER1//CSNK2A1//CTNNA1//APC//BCL9L//GRIP1//NR4A2
910	212	77	1.74018	0	0	cytokinesis	SVIL//OCRL//ACTR3//CDC42//CUL3//RAD21//RANGAP1//TAS1R2//CSPP1//PKN2//SON//ANK3//SLA2//KIF20A//PRC1//ZW10//GIPC1//ACP2//RMDN1//IGF1R//CDT1//DEDD//DRD2//KLHL13//DRD3//KIF3B//SH3GLB1//PEX2//BBS4//ROCK1//LATS2//SMC1A//NIPBL//NUSAP1//RAB11FIP4//STMN1//PDS5A//CD2AP//MAF//NEK7//BIRC6//STAG2//RHOA//PTEN//ARF3//CDC7//SPTBN1//APC2//IQGAP1//SUN2//TTC19//SPAST//SEPT7//RAB11FIP3//STX1A//ARC//STAG1//CALM1//SNX…
18107	94	34	1.73297	0.0004	0.0056	peptidyl-threonine phosphorylation	ACVR1B//CEMIP//WNK1//FOXO1//DYRK1A//INPP5K//TGFBR2//PKN1//CHEK1//EGF//MAPK8//MTOR//CDC7//SBK1//AKT3//BCL2//PRKCB//PRKCD//STK39//TGFBR1//CAMK2D//RIPK2//OGT//CAB39//CALM1//PHIP//TPR//SMAD7//NLK//SPRED1//HIPK3//GSK3B//MAP3K12//PRKCA
51427	156	56	1.7199	0	0.0003	hormone receptor binding	NCOA6//SUMO2//ACTN4//MED1//STRN//FYN//RARG//RXRA//PKN1//TOB2//DNMT1//PRKCB//DDX5//JAK1//PPARGC1B//LEF1//HSD17B10//PRPF6//TACC2//SOCS2//SMARCA4//TCF7L2//NCOA2//PARP1//MED24//GRIP1//PTHLH//TRIP4//PTPN11//FUS//GAS2L1//CALR//SIRT1//SMARCD3//ARRB1//MED17//HR//TCF21//JAK2//FOXP1//SNW1//TRIP12//VDR//NR1H3//CRH//CNOT1//CTNNB1//AR//NCOA1//ASXL1//NCOA7//NCOR1//NRIP1//NSD1//NR4A2//THRAP3
281	101	36	1.70774	0.0004	0.0056	mitotic cytokinesis	MAF//OCRL//CDC42//RHOA//RANGAP1//PTEN//ARF3//SON//CDC7//ANK3//SPTBN1//APC2//SLA2//IQGAP1//KIF20A//SUN2//SEPT7//SPAST//ACP2//STX1A//RMDN1//CDT1//ARC//SNX9//BBS4//RASA1//MITD1//ROCK1//LATS2//CIT//CAPG//NUSAP1//SNX33//STMN1//GOLPH3//APC
32993	116	41	1.69343	0.0002	0.0024	protein-DNA complex	MCM5//MED1//H3F3A//SP1//JUND//RPA1//PURA//SUZ12//TEN1//POLA1//HNRNPK//TERF2IP//CTC1//MCM3//POLE2//HELB//LEF1//KCNIP3//ORC4//HMGA2//POT1A//TONSL//CDT1//RBPJ//TERF2//RFC1//CTNNB1//RIF1//MPHOSPH8//MCM6//JUP//TCF7L2//SMARCAL1//NFE2L2//TERF1//POLR1A//IKZF1//H3F3B//POLA2//SLF1//KDM5A
30707	105	37	1.68831	0.0005	0.0058	ovarian follicle cell development	CD2AP//DLG1//CBL//CHMP5//CTTN//CDC42//RHOA//EGF//PTEN//CDC7//KIF5B//MED15//CIC//MAF1//SMAD4//RAD54L//RAC2//PIGS//SMAD1//CPD//NRP1//PPCS//CDT1//SHD//CRK//RALA//MCM6//SKI//NEB//KPNB1//DDX6//MYO6//CRKL//RNF2//SYP//TCP1//TBX20
35264	213	75	1.68703	0	0	multicellular organism growth	CDKN1C//ATP8A2//PDE4D//CREB1//SIAH1A//KAT2A//IGF1//LNCPINT//ADD1//CDC42//FOXO1//TMED2//RARG//BCL2//ERCC1//PIK3CA//SGPL1//RC3H2//HEG1//WDR48//STIL//PDK1//SOCS2//DRD2//ANKRD11//RPL22//DRD3//BBS4//WDTC1//ARID5B//TCF7L2//NIPBL//TPR//TNS2//CDK12//NOTCH2//KLF2//KDM2A//ERCC6//SLC12A2//H3F3A//DLG1//TNKS2//PTPN11//PTEN//KMT2C//MTOR//KDM6A//CTC1//FTO//RMI1//ICMT//CPD//ATRN//TBL1XR1//HMGA2//ATRX//FOXS1//AR/…
43149	94	33	1.682	0.001	0.0098	stress fiber assembly	ITGB1//SYNPO//NOX4//CUL3//EVL//RHOA//INPP5K//PPFIA1//MTOR//ITGB5//PTK2B//SORBS1//ARRB1//PHACTR1//TGFBR1//SMAD3//PRKCQ//RGCC//PPP1R9A//FHOD1//ARHGEF11//WASF2//TMSB15L//CLASP2//TAC1//BBS4//DLC1//ROCK1//TPR//PDCD10//PFN2//PTGER4//BRAF
30038	94	33	1.682	0.001	0.0098	contractile actin filament bundle assembly	ITGB1//SYNPO//NOX4//CUL3//EVL//RHOA//INPP5K//PPFIA1//MTOR//ITGB5//PTK2B//SORBS1//ARRB1//PHACTR1//TGFBR1//SMAD3//PRKCQ//RGCC//PPP1R9A//FHOD1//ARHGEF11//WASF2//TMSB15L//CLASP2//TAC1//BBS4//DLC1//ROCK1//TPR//PDCD10//PFN2//PTGER4//BRAF
51053	143	50	1.67523	0.0001	0.0005	negative regulation of DNA metabolic process	CDAN1//ZRANB3//ATM//TERF2IP//BMPR2//MSH6//ERCC1//WIZ//DUSP1//NDFIP1//ZFP830//HELB//HNRNPA1//ERCC4//POT1A//TERF2//HNRNPU//GJA1//SMC1A//MLH1//PARP1//RNPS1//LIG3//RECQL5//E2F2//PDS5A//CHD1//TET1//TNKS2//STAG2//RNF169//INPP5K//GNL3L//RPS3//TEN1//CHEK1//APOBEC1//CTC1//TWIST1//H13//TRIP12//FBXW7//HMGA2//MEG3//ATF1//BCL6//HNRNPC//TERF1//WAPL//SMC3
785	517	180	1.6681	0	0	chromatin	ASF1B//CST6//KAT2A//ADD1//JUND//CBX1//RAD21//EP400//SUZ12//NUCKS1//RARG//RXRA//TTI2//ID2//SCML2//PARG//MSH6//TCF4//UBE2A//SUMO1//SMAD3//SETDB1//OGT//TOP2B//HNRNPA1//CBX8//BAZ1B//LRMP//H2AFY2//SLF2//BRD4//FOXC1//SMARCA4//ARID1A//KDM4A//SF3B1//RRM1//LIN52//NEB//TRIM24//RBMX//SMARCA2//TPR//WDR82//NR1D1//SLF1//AFF4//MEF2A//PDS5A//H3F3A//MAF//SMARCC1//STAG2//MBD4//TEN1//NFATC2//POLA1//MTOR//FAM111A//S…
33044	158	55	1.66781	0	0.0004	regulation of chromosome organization	CUL3//CEP192//ATM//TERF2IP//SLX4//DTL//ERCC1//DUSP1//HMBOX1//ZW10//HNRNPA1//SLF2//ERCC4//STIL//POT1A//TERF2//AXIN2//ZFP207//ATF2//TGS1//DLC1//HNRNPU//TPR//PARP1//CCT4//CSNK2A1//SLF1//SMG5//H3F3A//TNKS2//NEK7//GNL3L//TEN1//CBX5//CCT2//MTOR//APC2//TRAPPC12//CTC1//SSU72//PRKCQ//SENP6//SHCBP1L//ATRX//CTNNB1//MAP3K4//HNRNPC//CIT//TERF1//H3F3B//SPTY2D1//WAPL//TCP1//APC//BECN1
31056	158	55	1.66781	0	0.0004	regulation of histone modification	FMR1//KAT2A//BC004004//CHTOP//UBE2B//ANP32A//PRKD1//ATM//KMT2A//PARG//DNMT1//CTCF//OGT//SETD7//KDM4A//NIPBL//FBXW4//PRKD2//ATG7//NOC2L//ATXN7//MECP2//KDM2A//MTHFR//MTF2//CHD1//TET1//AIRN//TERT//CHEK1//CBX5//SIRT1//KAT14//ARRB1//BCOR//TWIST1//SNW1//TRIP12//CAMK2D//HDAC1//SMAD4//BRCA1//MLLT6//PAX7//RNF20//ATRX//CTNNB1//RFC1//NELFA//KAT2B//BCL6//NCOR1//NSD1//KDM5A//SUPT6
4721	159	55	1.65732	0	0.0005	phosphoprotein phosphatase activity	MTMR3//PTPRA//EYA3//DUSP10//UBASH3B//PPM1K//DPP4//CDC14B//DUSP1//DLGAP5//DUSP6//PLPP2//PTPRT//PTPRJ//ACP2//PTP4A2//PPP1R15B//ABI1//CDKN3//PPP1CC//DUSP2//PPP3CA//DLG1//PTPRB//LCK//PPM1H//PTPRC//PTPN22//PPM1B//PTPN11//SPN//PTPRN2//PTEN//SSU72//PTPN13//PPM1L//PPP1R3E//PPP1R12A//PPP2R5D//DUSP8//DUSP18//CPD//PTP4A3//CDC14A//MTM1//CTDSP2//CRK//SSH2//PPP3R1//SSH1//PPM1D//PPP1R3A//EYA2//PTPRZ1//CYCS
43566	137	47	1.64368	0.0002	0.0022	structure-specific DNA binding	MECP2//ZBP1//ACTN4//TOP1//GATAD2B//MED1//H3F3A//CHD1//SMARCE1//TET1//SMARCC1//POLR2B//ADD1//FOXO1//ENY2//SUZ12//RAD51C//RPS3//RXRA//MTOR//KDM6A//PSIP1//MSH6//ERCC1//ACTB//RMI1//CTCF//HDAC1//SMAD3//XPC//CLOCK//H2AFY2//CLSPN//SMOX//ERCC4//HMGA2//SMARCA4//SMARCC2//BCL6//YY1//HNRNPC//MLH1//TPR//H3F3B//FOXO3//H2AFZ//KDM5A
790	362	124	1.64117	0	0	nuclear chromatin	ASF1B//CST6//KAT2A//CBX1//RAD21//EP400//SUZ12//NUCKS1//RARG//RXRA//TTI2//SCML2//MSH6//TCF4//UBE2A//SMAD3//SETDB1//CBX8//H2AFY2//BRD4//FOXC1//SMARCA4//ARID1A//TRIM24//RBMX//SMARCA2//TPR//NR1D1//MEF2A//H3F3A//SMARCC1//TEN1//NFATC2//MTOR//SMARCD3//HDAC1//MCM3//NR1H3//RFX3//MBD6//SMAD4//AR//NFATC1//KAT2B//YY1//HNRNPC//ASXL1//H3F3B//NCAPD3//CAPG//H2AFZ//TARDBP//TCP1//CRB3//CREB1//SMARCE1//ING3//NSMF//…
5874	240	82	1.63698	0	0	microtubule	FMR1//DCX//TUBGCP2//SVIL//CCSAP//CUL3//RIC1//RADIL//CDK5RAP2//KIF3C//SEPT9//TUBB5//ACTR1A//KIF5B//BCL2L11//FGF13//EIF3A//KIF11//PRC1//MAPT//DCTN1//ZW10//TBL1X//PIGS//DVL1//BCL10//BICD1//RAB3D//TUBB2B//RANBP10//CLASP2//KIF2A//NCOA2//CEP57L1//CCT4//DYNC1H1//NUSAP1//TRPV4//CLIP1//DPYSL2//PARP4//CNP//SKA3//SHTN1//DNM2//SS18//DLG1//KIF18A//TBCD//SEPT2//KIF2C//MACF1//CAMSAP2//TIAM1//NUMA1//KRIT1//CCT2/…
43401	123	42	1.636	0.0004	0.0056	steroid hormone mediated signaling pathway	TTL//MED1//MED14//STRN3//IGF1//TRIP4//UBE3A//RHOA//NTRK2//CNOT2//CALR//NODAL//SIRT1//DEFA3//AKAP13//TCF21//MED17//DDX5//FOXP1//JAK2//PPARGC1B//CREBRF//HDAC1//SAFB//NR3C1//BRCA1//KMT2D//CLOCK//CNOT1//ARNTL//HMGA2//OLFR78//CALCOCO1//AR//ARID1A//SMARCA4//ABHD2//SAFB2//NCOA2//PARP1//MED24//THRAP3
1902275	203	69	1.62852	0	0.0003	regulation of chromatin organization	FMR1//KAT2A//BC004004//CHTOP//UBE2B//ENY2//ANP32A//PRKD1//ATM//KMT2A//PARG//DNMT1//CTCF//OGT//SETDB1//SETD7//PHF2//KDM4A//ATF2//BRAT1//NIPBL//FBXW4//TPR//PRKD2//ATG7//NOC2L//ATXN7//MECP2//KDM2A//MTHFR//MCM5//PHF8//MTF2//CHD1//TLK1//TET1//AIRN//TERT//MSL3//CHEK1//CBX5//CDC7//SIRT1//KAT14//ARRB1//APOBEC1//MKI67//BCOR//TWIST1//SNW1//TRIP12//CAMK2D//HDAC1//SMAD4//BRCA1//MLLT6//PAX7//RNF20//ATRX//CTNN…
6338	165	56	1.62609	0.0001	0.0005	chromatin remodeling	FMR1//MYSM1//SMARCE1//KAT2A//ING3//BRDT//MBIP//PSME4//BAHD1//BRD8//ACTB//BAZ1B//SGF29//RAD54L//RSF1//BRD4//ARID1A//SMARCA4//ATF2//SMARCC2//ZBTB1//MIS18BP1//SMARCA2//TPR//SSR1//TOP1//GATAD2B//MORF4L1//H3F3A//CHD1//SMARCC1//CHD1L//MOCS2//CHEK1//CBX5//MTOR//SMARCD3//MIS18A//KAT14//ITGB3BP//RERE//HDAC1//NR3C1//TTF1//PAX7//CENPO//HMGA2//ATRX//CTNNB1//SATB1//KAT2B//RBBP7//HNRNPC//H3F3B//BPTF//SPTY2D1
46474	130	44	1.62162	0.0004	0.0045	glycerophospholipid biosynthetic process	PGAP1//INPP4B//DPM3//MTMR3//PIGF//IMPA1//OCRL//PIGV//PIGZ//HTR2C//PIP5K1C//PSD2//PIGQ//INPP5K//PTEN//LPIN2//ARF3//CHPT1//TAZ//CEPT1//PIGL//PIK3CD//PIK3CA//PSD3//PIGS//INPP5F//INPP4A//PDGFB//ETNK1//MTM1//PTDSS2//PIP4K2A//PIGP//FIG4//PIK3C2A//INPP5E//CPNE3//FAR1//PLSCR1//PISD//CDS2//SYNJ2//PTDSS1//PGAP2
98687	315	106	1.61226	0	0	chromosomal region	SPC25//ANAPC16//ADD1//CBX1//RAD21//TERF2IP//ATM//KIF20A//CTCF//HNRNPA1//SETDB1//BAZ1B//PGRMC1//H2AFY2//ERCC4//KDM4A//TERF2//ZFP207//CLASP2//TPR//WDR82//CEP57L1//CLIP1//LRIF1//SP100//CDK12//SKA3//PPP1CC//PDS5A//H3F3A//TRP53BP1//STAG2//RPA1//TERT//NSL1//RAD51C//TEN1//MIS18A//CTC1//SUN2//MCM3//HDAC1//PPP1R12A//MBD6//KNL1//STAG1//KAT2B//YY1//SMCHD1//NCAPD3//CAPG//H3F3B//ZWINT//APC//FMR1//MEIKIN//SMC6…
30522	232	78	1.61082	0	0	intracellular receptor signaling pathway	ACTN4//MED1//MED14//IGF1//KMT2E//UBE3A//RARG//PUM2//NTRK2//RXRA//NODAL//DEFA3//AHR//MAP3K7//MAVS//SLA2//DHX58//DDX5//PPARGC1B//RIPK2//SAFB//UBB//ARNTL//UBA52//TRAF6//ARID1A//SMARCA4//DDX58//PLIN5//TRIM24//TLR4//IKBKG//NCOA2//PARP1//MED24//TAB2//STRN3//TRIP4//PTPN22//RHOA//CNOT2//CRMP1//CALR//SIRT1//DDX60//TCF21//MED17//LSM14A//ERBIN//TWIST1//FOXP1//JAK2//SNW1//ANKRD17//HDAC1//VDR//NR3C1//BRCA1//K…
32200	146	49	1.60799	0.0002	0.0026	telomere organization	SMC6//RAD51//ATM//TERF2IP//SLX4//DTL//ERCC1//HMBOX1//HNRNPA1//ERCC4//POT1A//TERF2//TGS1//HNRNPU//LIG1//CCT4//PARP1//POLA2//SMG5//SP100//PARP4//H3F3A//TNKS2//NEK7//RPA1//TERT//GNL3L//RAD51C//TEN1//POLA1//CCT2//CBX5//CTC1//POLE2//PRKCQ//SMG1//ATRX//RFC1//CTNNB1//RIF1//MAP3K4//HNRNPA2B1//HNRNPC//POLR1A//TERF1//GBP2//TEP1//H3F3B//TCP1
1903311	158	53	1.60716	0.0001	0.0018	regulation of mRNA metabolic process	PAPOLA//FMR1//RBM8A//TRA2B//SNRNP70//DYRK1A//PABPN1//KHDRBS2//HNRNPK//SON//EDC3//DDX5//FBLIM1//HNRNPA1//MBNL1//SAFB//SRRM4//RSF1//YTHDC1//AGO2//RRM1//RBM15B//PCBP4//SRPK2//RBMX//KHSRP//RNPS1//MALAT1//PTBP1//ZC3H12A//TNRC6B//TNRC6C//RBM5//APOBEC1//BTG2//SNW1//AGO3//PTBP3//RC3H1//ZC3HAV1//CNOT1//RNF20//SFSWAP//KHDRBS1//DHX34//HNRNPA2B1//PABPC1//ZFP36L1//HNRNPC//ZFP36L2//THRAP3//SUPT6//CELF1
8654	173	58	1.60628	0.0001	0.0005	phospholipid biosynthetic process	PGAP1//INPP4B//MTMR3//IMPA1//OCRL//PIGV//LPIN2//CEPT1//PIK3CD//PIK3CA//PIGS//INPP4A//PDGFB//ETNK1//SPTLC1//PTDSS2//PIGP//SH3GLB1//PCX//PLSCR1//HMGCR//FDPS//SRD5A3//PTDSS1//PGAP2//DPM3//PIGF//LPCAT1//PIGZ//HTR2C//PIP5K1C//PSD2//PIGQ//INPP5K//FGF7//PTEN//ARF3//CHPT1//TAZ//ARNT2//PIGL//DGKA//PSD3//INPP5F//MTM1//PIP4K2A//FIG4//ARNT//PIK3C2A//INPP5E//DHDDS//CPNE3//HEXB//FAR1//PISD//CDS2//SYNJ2//FADD
8213	171	57	1.59705	0.0001	0.0011	protein alkylation	NCOA6//ETFBKMT//EHMT1//CHTOP//KMT2E//SUZ12//BTG1//ILF3//KMT2A//DNMT1//TET3//PRMT3//CTCF//OGT//SETDB1//SETD7//RAB3D//SETD1B//SNRPD3//KDM4A//WDR82//METTL21A//MECP2//MTHFR//KMT5B//MTF2//TET1//AIRN//ETF1//CBX5//KMT2C//SIRT1//KDM6A//BTG2//BCOR//SNW1//SMYD5//ICMT//SMAD4//BRCA1//MLLT6//KMT2D//PAX7//WHSC1L1//RNF20//CXXC1//ATRX//CTNNB1//RFC1//NELFA//SATB1//RLF//KMT5A//SETD3//NSD1//EZH1//SUPT6
6479	171	57	1.59705	0.0001	0.0011	protein methylation	NCOA6//ETFBKMT//EHMT1//CHTOP//KMT2E//SUZ12//BTG1//ILF3//KMT2A//DNMT1//TET3//PRMT3//CTCF//OGT//SETDB1//SETD7//RAB3D//SETD1B//SNRPD3//KDM4A//WDR82//METTL21A//MECP2//MTHFR//KMT5B//MTF2//TET1//AIRN//ETF1//CBX5//KMT2C//SIRT1//KDM6A//BTG2//BCOR//SNW1//SMYD5//ICMT//SMAD4//BRCA1//MLLT6//KMT2D//PAX7//WHSC1L1//RNF20//CXXC1//ATRX//CTNNB1//RFC1//NELFA//SATB1//RLF//KMT5A//SETD3//NSD1//EZH1//SUPT6
35120	126	42	1.59705	0.0007	0.0083	post-embryonic appendage morphogenesis	SPEN//MSN//FRY//STIM1//MIB1//CHD1//CBL//SP1//CDC42//FOXO1//CUL3//RHOA//STAR//PURA//EGF//CALR//TLR1//CIC//DUSP6//BCL9//SF1//SMAD4//LEF1//SMAD1//PLIN2//SMOX//PPCS//DYSF//PDK1//ATRX//RABGEF1//SATB1//ITCH//ATF1//ROCK1//CRKL//BTD//NLK//UNK//UBC//NFAT5//SMC3
42098	184	61	1.58837	0.0001	0.0005	T cell proliferation	CD274//ZC3H12D//IGF1//PRDX2//CD3E//H2-AA//FYN//RPS6//CD6//MALT1//SLFN1//ELF4//NCK1//NDFIP1//RC3H2//CLEC2I//RIPK2//CARD11//TNFRSF13C//TRAF6//PRNP//IL6ST//CD4//PRKAR1A//CLEC4G//NCKAP1L//ITGB2//BTLA//KIAA0922//SASH3//VSIR//DLG1//FKBP1A//PTPRC//PTPN22//SPN//CCND3//TFRC//CD28//CADM1//EFNB1//PYCARD//CEACAM1//CD55//H2-T23//ITGAL//PRKCQ//RC3H1//PDE5A//RAC2//CPD//BMI1//CTNNB1//DOCK2//SATB1//ITCH//IGF2//PE…
6342	127	42	1.58448	0.0009	0.0094	chromatin silencing	MECP2//MCM5//PHF8//TOP1//DNMT3A//H3F3A//TET1//POLR2B//ADD1//UBE2B//ENY2//MSL3//FBXO11//CBX5//CDC7//ATM//MCL1//SIRT1//PARG//DNMT1//APOBEC1//MAF1//HDAC1//MCM3//SETDB1//SGF29//CBX8//KMT2D//ORC4//PHF2//ATRX//ARID1A//SMARCA4//RFC1//AGO2//RIF1//NUP133//BRAT1//YY1//H3F3B//RNF2//CRB3
45814	143	47	1.57472	0.0005	0.0074	negative regulation of gene expression, epigenetic	MECP2//MCM5//PHF8//TOP1//MTF2//DNMT3A//H3F3A//TET1//POLR2B//ADD1//UBE2B//ENY2//SUZ12//MSL3//FBXO11//CBX5//CDC7//ATM//MCL1//SIRT1//PARG//DNMT1//APOBEC1//MAF1//HDAC1//MCM3//SETDB1//SGF29//CBX8//KMT2D//ORC4//BMI1//H2AFY2//PHF2//ATRX//ARID1A//SMARCA4//RFC1//AGO2//RIF1//RBBP7//NUP133//BRAT1//YY1//H3F3B//RNF2//CRB3
723	143	47	1.57472	0.0005	0.0074	telomere maintenance	TNKS2//SMC6//NEK7//RPA1//TERT//RAD51//GNL3L//RAD51C//TEN1//POLA1//CCT2//CBX5//ATM//TERF2IP//SLX4//DTL//CTC1//ERCC1//HMBOX1//POLE2//HNRNPA1//PRKCQ//ERCC4//SMG1//POT1A//ATRX//TERF2//RFC1//CTNNB1//RIF1//MAP3K4//HNRNPA2B1//TGS1//HNRNPU//LIG1//HNRNPC//POLR1A//TERF1//CCT4//PARP1//GBP2//TEP1//POLA2//TCP1//SMG5//SP100//PARP4
16570	429	140	1.56355	0	0	histone modification	KAT2A//BC004004//CHTOP//EP400//SUZ12//ATM//SCML2//KMT2A//PARG//MAP3K7//PRKCD//UBE2A//CTCF//OGT//SETDB1//LEF1//BAZ1B//CBX8//BRD4//SETD1B//KDM4A//SMARCA4//WDR82//OGA//NOC2L//KANSL1//MSL2//ATXN7//BRD1//ELP3//GMPS//MTHFR//PHF8//MTF2//TET1//TLK1//AIRN//TERT//MSL3//KMT2C//KDM6A//KAT14//ARRB1//KAT6B//TWIST1//JAK2//TRIP12//HDAC1//CAMK2D//SMAD4//BRCA1//TAF5//BMI1//RNF20//HMGA2//HCFC1//ELK4//CXXC1//DTX3L//…
16569	436	142	1.56042	0	0	chromatin modification	KAT2A//BC004004//CHTOP//EP400//SUZ12//ATM//SCML2//KMT2A//PARG//MAP3K7//PRKCD//UBE2A//CTCF//OGT//SETDB1//LEF1//BAZ1B//CBX8//BRD4//SETD1B//KDM4A//SMARCA4//WDR82//OGA//NOC2L//KANSL1//MSL2//ATXN7//BRD1//ELP3//GMPS//MTHFR//PHF8//MTF2//TET1//TLK1//AIRN//TERT//MSL3//KMT2C//KDM6A//KAT14//ARRB1//KAT6B//TWIST1//JAK2//TRIP12//HDAC1//CAMK2D//SMAD4//BRCA1//TAF5//BMI1//RNF20//HMGA2//HCFC1//ELK4//CXXC1//DTX3L//…
44427	825	268	1.5564	0	0	chromosomal part	KAT2A//JUND//RAD21//SUZ12//NUCKS1//RARG//RXRA//ID2//SCML2//ATM//MSH6//TCF4//KIF20A//APLF//UBE2A//CTCF//HELB//SETDB1//OGT//TOP2B//CBX8//BAZ1B//PGRMC1//SLF2//BRD4//SMARCA4//ARID1A//KDM4A//SF3B1//CLASP2//LIN52//TRIM24//SMARCAL1//RBMX//TPR//CEP57L1//POLA2//CLIP1//EID3//SLF1//SP100//CDK12//H3F3A//TEX12//TRP53BP1//RPA1//RNF169//TERT//NFATC2//HDAC1//MCM3//PPP1R12A//RFX3//MBD6//SMAD4//KNL1//BMI1//RNF20//…
18205	411	133	1.55042	0	0	peptidyl-lysine modification	ETFBKMT//KAT2A//SOX4//RAD21//EP400//SUZ12//TRPM4//KMT2A//PARG//MAP3K7//CTCF//SUMO1//EIF5A//TOP2B//SETDB1//OGT//LEF1//CBX8//BRD4//SETD1B//HMG20A//KDM4A//SMARCA4//TPR//WDR82//OGA//RANBP2//EID3//NOC2L//KANSL1//MSL2//METTL21A//BRD1//ELP3//HERC2//SP100//MTF2//AIRN//STAG2//RPA1//GNL3L//MSL3//KDM6A//KAT14//ARRB1//KAT6B//NUP214//TWIST1//HDAC1//SMAD4//BRCA1//TAF5//PHC3//BMI1//HCFC1//CXXC1//STAG1//RASD2//A…
32271	161	52	1.54745	0.0004	0.0056	regulation of protein polymerization	ADD1//ACTR3//CTTN//CDC42//MTPN//BRK1//MAPK8//ADD2//NCK1//PRKCD//MAPT//NAPA//CLEC2I//CDKN1B//ACP2//WASL//CLASP2//BBS4//ARFGEF1//TPR//CAP1//CAPZB//NCKAP1L//CLIP1//STMN1//DLG1//TBCD//CAPZA1//EVL//RHOA//RPS3//KANK1//MTOR//PTK2B//PYCARD//SLAIN2//TENM1//CPD//PPP1R9A//ARC//ARPC5//TMSB15L//MYH9//HCLS1//RASA1//TERF1//CAPG//PFN2//MAP3K1//MAPRE1//ARPC2//APC
5694	919	296	1.54318	0	0	chromosome	INTS7//KAT2A//XIST//JUND//RAD21//SUZ12//NUCKS1//RARG//RXRA//ID2//SCML2//ATM//MSH6//ADD3//TCF4//KIF20A//APLF//UBE2A//CTCF//HELB//SETDB1//OGT//TOP2B//CBX8//BAZ1B//PGRMC1//SLF2//BRD4//SMARCA4//ARID1A//KDM4A//SF3B1//CLASP2//LIN52//TRIM24//SMARCAL1//RBMX//TPR//CEP57L1//POLA2//CLIP1//EID3//SLF1//SP100//CDK12//H3F3A//TEX12//TRP53BP1//RPA1//RNF169//TERT//NFATC2//RPL12//AGO3//MCM3//HDAC1//RFX3//PPP1R12A//…
775	187	60	1.53727	0.0002	0.0023	chromosome, centromeric region	SPC25//MEIKIN//ANAPC16//ADD1//CBX1//RAD21//RANGAP1//RAD51//DPP4//CREBBP//DNMT1//KIF20A//DCTN1//ZW10//CTCF//BAZ1B//PGRMC1//PHF2//KDM4A//ZFP207//CLASP2//ESCO2//ATF2//KIF2A//PPP2R5C//NUP133//SMC1A//TPR//CEP57L1//CLIP1//SKA3//KMT5B//MED26//DNMT3A//PDS5A//KIF18A//POLR2B//TRP53BP1//KIF2C//STAG2//NSL1//CBX5//CDC7//TRAPPC12//MIS18A//MED17//MKI67//CENPF//PPP1R12A//KNL1//ATRX//STAG1//KAT2B//IKZF1//NCAPD3//…
44454	537	172	1.5346	0	0	nuclear chromosome part	ASF1B//CST6//SPC25//KAT2A//CBX1//RAD21//EP400//SUZ12//NUCKS1//RARG//DRC1//RXRA//TTI2//TERF2IP//SCML2//MSH6//TCF4//UBE2A//SMAD3//HELB//SETDB1//CBX8//BAZ1B//H2AFY2//ERCC4//BRD4//FOXC1//TERF2//SMARCA4//ARID1A//TRIM24//SMARCAL1//RBMX//SMARCA2//WDR82//TPR//NR1D1//POLA2//LRIF1//SP100//PPP1CC//MEF2A//H3F3A//TEX12//SMARCC1//TRP53BP1//RPA1//TERT//NSL1//RAD51C//TEN1//NFATC2//POLA1//MTOR//SMARCD3//CTC1//SUN…
42129	150	48	1.53317	0.0009	0.0095	regulation of T cell proliferation	CD274//SASH3//VSIR//DLG1//ZC3H12D//IGF1//CD3E//H2-AA//PTPRC//PTPN22//SPN//CD6//TFRC//CD28//EFNB1//PYCARD//SLFN1//NCK1//CEACAM1//NDFIP1//CD55//H2-T23//CLEC2I//RIPK2//ITGAL//PRKCQ//RC3H1//PDE5A//RAC2//CPD//BMI1//CARD11//TNFRSF13C//TRAF6//PRNP//CTNNB1//IL6ST//CD4//ITCH//PRKAR1A//IGF2//CLEC4G//NCKAP1L//PELI1//BTLA//KIAA0922//FADD//CD40LG
7254	222	71	1.53231	0.0001	0.0005	JNK cascade	NRK//FZD10//DUSP10//CDC42//TGFBR3//RASGRP1//PKN1//MAPK8//MAP3K7//TNFSF11//PDCD4//RIPK2//MDFIC//BCL10//UBB//UBA52//TRAF6//IGF1R//VANGL2//MAP3K9//TNIK//PIGP//WNT7A//TLR4//IKBKG//FBXW4//MAP3K2//TRPV4//MAPK8IP1//ERCC6//MSN//MAPK10//TAB2//CLN3//PTPN22//RAPGEF1//MAPK9//TIAM1//TAOK3//RPS3//AIDA//PTK2B//PYCARD//CCDC88C//MAP4K2//FKTN//CEACAM1//TAOK1//MAP4K4//RAC2//SFRP2//ATRX//MAP3K5//CRK//EPHA4//MAP3K4//…
48477	307	98	1.52942	0	0	oogenesis	ADD1//CCNH//RPS6//GPR3//STAR//ATM//BCL2//ADD2//SOHLH1//KIF20A//PDCD4//ZFP830//SYT1//SETDB1//PGRMC1//RAD54L//PIGS//IGF1R//CDK7//PDK1//NEB//ROCK1//KPNB1//SYP//RAB10//H3F3A//DLG1//CHMP5//ECD//NSL1//EGF//PTEN//APC2//PTK2B//CIC//FANCL//HDAC1//PDE5A//SMAD4//RAC2//CPD//DROSHA//DNASE1//DAP//RALA//PABPC1//DDX6//CRKL//CAPG//FOXO3//H3F3B//TCP1//TBX20//APC//FMR1//FRY//IGF1//CTTN//CDC42//KIF5B//MON2//ERCC1//M…
46328	185	59	1.52799	0.0003	0.0029	regulation of JNK cascade	NRK//FZD10//DUSP10//CDC42//TGFBR3//RASGRP1//PKN1//MAP3K7//TNFSF11//PDCD4//RIPK2//MDFIC//BCL10//TRAF6//IGF1R//VANGL2//MAP3K9//TNIK//PIGP//WNT7A//TLR4//FBXW4//MAP3K2//TRPV4//MAPK8IP1//ERCC6//CLN3//PTPN22//RAPGEF1//MAPK9//TIAM1//TAOK3//RPS3//AIDA//PTK2B//PYCARD//CCDC88C//MAP4K2//FKTN//CEACAM1//TAOK1//MAP4K4//SFRP2//ATRX//MAP3K5//CRK//EPHA4//MAP3K4//MAPK8IP2//RALA//ITCH//MARVELD3//CD27//ZFP110//HIPK3…
71824	207	66	1.52761	0.0001	0.0016	protein-DNA complex subunit organization	ASF1B//ATF7IP//SMARCE1//CREB1//BRDT//ING3//ARID2//CCNH//PSME4//DRC1//RAD51//NAA60//AHR//BRD8//PIAS1//ERCC1//CAND1//TCF4//CTCF//FPR3//ORC4//RSF1//UBB//UBA52//POGZ//CDT1//CDK7//SMARCA4//ARID1A//SMARCC2//MCM6//MIS18BP1//SMARCA2//CUL4B//PARP1//MSL2//MNAT1//MCM5//H3F3A//CHD1//SMARCC1//CHD1L//RPA1//MSL3//SMARCD3//MIS18A//TRAPPC12//NAP1L1//ITGB3BP//BRD2//MCM3//XPC//SENP6//NRP1//KNL1//CENPO//ATRX//ATF1//…
82	270	86	1.52607	0	0.0003	G1/S transition of mitotic cell cycle	KLF11//CST6//PIM2//ZC3H12D//UBE2E2//CCNH//USP37//SOX4//RPS6//CUL3//RPS6KB1//CREBBP//ID2//ATM//ADAM17//SLFN1//BCL2//PIAS1//NPAT//PTPRV//CDKN1B//ORC4//UBB//BRD4//UBA52//CDT1//CDK7//SMARCA4//PCBP4//PAICS//MCM6//PPP2R5C//RHOU//LATS2//CNOT10//CDKN3//CUL4B//POLA2//CDKN2C//MNAT1//RBM38//CNOT6L//MCM5//PHF8//E2F2//PPP3CA//DGKZ//ACVR1B//ITGB1//CLN3//RPL17//CNOT4//RPA1//ECD//CCND3//TYMS//TERT//CNOT2//MYO16/…
31032	201	64	1.52554	0.0002	0.0021	actomyosin structure organization	CASQ1//ADD1//OCRL//CUL3//PGM5//PPFIA1//SORBS1//AKAP13//ADD2//PHACTR1//ACTC1//TRPM7//TGFBR1//SMAD3//ACTA2//MEF2D//TLN1//MYH14//CLASP2//NEB//BBS4//CAPN3//DLC1//ROCK1//PRKAR1A//TPR//PDCD10//BRAF//MYOZ1//MEF2A//ITGB1//SYNPO//NOX4//EVL//RHOA//INPP5K//MTOR//ITGB5//PTK2B//BVES//ARRB1//FOXP1//SMAD4//PRKCQ//MYL6//MYH11//RGCC//PPP1R9A//WDR1//FHOD1//ARHGEF11//WASF2//TMSB15L//ANKRD23//OBSCN//TAC1//MYH9//XIRP…
31098	289	92	1.52521	0	0.0002	stress-activated protein kinase signaling cascade	NRK//FZD10//DUSP10//CDC42//NBR1//TGFBR3//FOXO1//RASGRP1//PKN1//MAPK8//MAP3K7//TNFSF11//PDCD4//RIPK2//MDFIC//BCL10//FGFR3//UBB//UBA52//TRAF6//IGF1R//VANGL2//MAP3K9//PRDX1//NR2C2//TNIK//PIGP//WNT7A//ERRFI1//ATF2//TLR4//IKBKG//FBXW4//PDCD10//MAP3K2//TRPV4//MAP3K3//HMGCR//MAPK8IP1//ERCC6//MSN//MAPK10//TAB2//DLG1//ZC3H12A//CLN3//PTPN22//RAPGEF1//MAPK9//BMP2//TIAM1//TAOK3//RHOA//RPS3//AIDA//AKR1B3//PTK…
228	594	189	1.52446	0	0	nuclear chromosome	ASF1B//CST6//SPC25//KAT2A//CBX1//RAD21//EP400//SUZ12//NUCKS1//RARG//DRC1//RXRA//TTI2//TERF2IP//SCML2//MSH6//ADD3//TCF4//UBE2A//SMAD3//HELB//SETDB1//CBX8//BAZ1B//H2AFY2//ERCC4//BRD4//FOXC1//SMARCA4//TERF2//ARID1A//TRIM24//SMARCAL1//RBMX//SMARCA2//TPR//WDR82//NR1D1//POLA2//LRIF1//MSL2//SP100//PPP1CC//MEF2A//H3F3A//TEX12//SMARCC1//AIRN//TRP53BP1//RPA1//TERT//MSL3//NSL1//RAD51C//TEN1//NFATC2//POLA1//…
40029	293	93	1.52074	0	0.0003	regulation of gene expression, epigenetic	FMR1//RLIM//ZCCHC11//MIR214//KAT2A//XIST//ADD1//TNRC6A//MOV10//UBE2B//ENY2//SUZ12//PUM2//ATM//MCL1//PARG//DNMT1//ACTB//CTCF//MAF1//SMAD3//SETDB1//SGF29//CBX8//BAZ1B//H2AFY2//ORC4//SMAP1//PHF2//AGO2//ARID1A//SMARCA4//SF3B1//NUP133//BRAT1//RNF2//MSL2//SMG5//FXR1//KLF2//MECP2//MCM5//PHF8//TOP1//DEK//MTF2//ERCC6//DNMT3A//PPP3CA//H3F3A//ZC3H12A//TET1//AIRN//TNRC6B//POLR2B//TERT//MSL3//TNRC6C//FBXO11//…
51650	271	86	1.52044	0	0.0003	establishment of vesicle localization	RAB3IP//OPHN1//FMR1//ACTN4//EPS15//PLD2//PACSIN1//CNIH3//OCRL//CDC42//TMED2//CUL3//GRIA1//DYRK1A//RASGRP1//SCFD1//VAMP2//RAP1A//PPP6R1//CACNA1A//SYT10//KIF5B//HTT//SYN2//FYCO1//DCTN1//PIK3CA//STX5A//NAPA//RIMS3//DOC2A//SYT1//LRMP//SYT11//YKT6//WASL//CLASP2//ATP2A2//WNT7A//KIF3B//BBS4//BLOC1S3//SEC24A//IKBKG//GOSR2//STX1B//GBF1//BRAF//DPYSL2//NFAT5//ITGA4//TBC1D20//ITSN1//NAPB//AP1S2//AP3S2//TRAPP…
2165	224	71	1.51863	0.0001	0.0009	instar larval or pupal development	FRY//RP2//CDC42//FOXO1//CUL3//STAR//PURA//APAF1//TLR1//MFN2//WIZ//DUSP6//SF1//LEF1//EIF5A//SETDB1//PLIN2//SMOX//LARP1//PDK1//AGO2//ULK1//ROCK1//BTD//ATG7//ELP3//MED24//NFAT5//SPEN//TOP1//MSN//STIM1//MIB1//CHD1//MAF//DLG1//CBL//SP1//ECD//RHOA//PTEN//EGF//CALR//CDC7//APC2//HR//CIC//DCAF12//BCL9//SMAD4//SMAD1//CPD//NRP1//PPCS//DYSF//PATJ//DROSHA//SHD//AR//CRK//DAP//RABGEF1//SATB1//ATF1//ITCH//CRKL//…
98641	266	84	1.513	0	0.0004	cadherin binding involved in cell-cell adhesion	EPS15//AHNAK//CAST//SH3GL1//EIF4H//ADD1//CTTN//YWHAZ//RANGAP1//ENO1//ABCF3//BAIAP2//HNRNPK//LASP1//SEPT9//PKN2//FAM129B//TMPO//SERBP1//KIF5B//BZW2//NCK1//STX5A//GIPC1//YKT6//LARP1//TLN1//CCS//EIF3E//PRDX1//RTN4//GAPVD1//YWHAB//SPTAN1//SH3GLB1//PAICS//ABI1//PDLIM5//CNN2//CAPZB//SNX5//ITGA6//CTNNA1//RPL15//RAB10//SHTN1//CD2AP//ITGB1//DLG1//PLEC//EIF5//CBL//CHMP5//ESYT2//SEPT2//CAPZA1//TAGLN2//EGF//…
6302	210	66	1.50579	0.0002	0.0023	double-strand break repair	ASF1B//SMC6//EYA3//SPIDR//RAD21//NUCKS1//RAD51//TERF2IP//ATM//SLX4//SYN2//ERCC1//APLF//SUMO1//HELB//DBP//PPP4R2//RAD54L//BAZ1B//WDR48//SLF2//ERCC4//RAD54B//TONSL//ESCO2//MCM6//POLH//NUP133//LIG1//MLH1//PARP1//SLF1//LIG3//HERC2//RECQL5//KDM2A//MCM5//DEK//MORF4L1//RPA1//RNF169//RAD51C//MARF1//CHEK1//POLA1//CDC7//REV1//UBE2V2//TWIST1//RMI1//TRIP12//MCM3//C9ORF142//AP5S1//BRCA1//NRP1//HMGA2//RNF168//…
3682	561	176	1.50311	0	0	chromatin binding	TLE4//CAMTA2//KAT2A//ADD1//CBX1//FOXO1//RAD21//KLF3//EP400//SUZ12//NUCKS1//CUX1//RBL1//RXRA//RUNX1//PARG//KMT2A//BAHD1//MSH6//TCF4//CTCF//SMAD3//SETDB1//TBL1X//TOP2B//LEF1//BAZ1B//FOXO4//H2AFY2//BRD4//SMARCA4//ARID1A//SF3B1//NEB//TRIM24//RBMX//NCOA2//SMARCA2//TPR//WDR82//NOC2L//ATXN7//MSL2//PHF8//MEF2A//H3F3A//ZC3H12A//SMARCC1//RNF169//STAG2//RPA1//MSL3//NFATC2//POLA1//EGF//MTOR//PAX3//KDM6A//SMA…
2768	306	96	1.50311	0	0.0003	immune response-regulating cell surface receptor signaling pathway	KLHL6//PDE4D//PLD2//CD3E//TXK//FYN//ACTR3//CDC42//PSME4//KCNN4//MALT1//CD226//BRK1//RAP1A//BAIAP2//CREBBP//MAPK8//BCL2//PSMD4//NCK1//PRKCB//MAP3K7//PRKCD//SLA2//ACTB//PIK3CD//PIK3CA//ITPR3//CLEC2I//RIPK2//PRKCH//BCL10//CD3G//VAV3//PTPRJ//UBB//CARD11//SPPL3//UBA52//TRAF6//PAG1//WASL//PRNP//PSMB11//PIGR//ABI1//CD4//IKBKG//PRKD2//IGHM//NCKAP1L//CD3D//FYB//PLSCR1//BRAF//BTLA//SKAP1//NFATC3//BCAR1//PP…
65004	169	53	1.50255	0.0009	0.0093	protein-DNA complex assembly	ASF1B//ATF7IP//CREB1//CCNH//DRC1//RAD51//NAA60//AHR//PIAS1//ERCC1//CAND1//TCF4//FPR3//ORC4//RSF1//UBB//UBA52//POGZ//CDT1//CDK7//SMARCA4//MCM6//MIS18BP1//SMARCA2//CUL4B//PARP1//MSL2//MNAT1//MCM5//H3F3A//CHD1L//RPA1//MSL3//MIS18A//TRAPPC12//NAP1L1//ITGB3BP//BRD2//MCM3//XPC//SENP6//NRP1//KNL1//CENPO//ATRX//RBBP7//TAF4//POLR1A//IKZF1//TERF1//H3F3B//SPTY2D1//UBC
6325	658	206	1.49997	0	0	chromatin organization	KAT2A//BRDT//BC004004//CHTOP//CDAN1//SUZ12//NUCKS1//ATM//SCML2//BAHD1//PRKCD//UBE2A//CTCF//SETDB1//OGT//LEF1//BAZ1B//RAD54L//CBX8//BRD4//SETD1B//SMARCA4//ARID1A//KDM4A//BRAT1//MIS18BP1//TPR//NOC2L//KANSL1//BRD1//ELP3//MTHFR//PHF8//H3F3A//TLK1//CHD1L//TERT//KMT2C//KDM6A//KAT14//KAT6B//TRIP12//HDAC1//MCM3//TTF1//SMAD4//TAF5//BMI1//HMGA2//RNF20//HCFC1//ELK4//RBBP7//HNRNPC//YY1//ASXL1//SPTY2D1//NSD1/…
5096	183	57	1.49233	0.0007	0.0079	GTPase activator activity	OPHN1//ARHGAP15//RP2//ARAP2//FAM13B//OCRL//SH3BGRL3//RANGAP1//RASA3//ARHGAP31//DEPDC1B//ARHGAP25//ARL2BP//ARHGAP29//ARHGAP30//GIPC1//VAV3//ARHGAP9//BNIP2//SMAP1//TBC1D15//RABGAP1L//ERRFI1//DLC1//SGSM3//ARFGEF1//RALBP1//ELMOD3//NCKAP1L//DEPDC5//DOCK4//TBC1D20//TBC1D16//PLXNB1//GNAQ//ARHGAP35//ARFGAP3//GDI2//TBCD//USP6NL//RASGRP3//ABR//RGS3//RGS10//ARRB1//ARHGAP4//IQGAP1//TBC1D5//RALGAPA1//RGS1//AR…
51258	228	71	1.49198	0.0002	0.0021	protein polymerization	CASQ1//SPC25//FGB//TUBGCP2//ADD1//ACTR3//CTTN//CDC42//NBR1//MTPN//BRK1//CEP192//MAPK8//TUBGCP5//KIF5B//FGF13//ADD2//NCK1//PRKCD//MAPT//NAPA//CLEC2I//CDKN1B//ACP2//WASL//CLASP2//BBS4//ARFGEF1//TPR//CAP1//CAPZB//NCKAP1L//TRPV4//CLIP1//STMN1//COTL1//DLG1//TBCD//CAPZA1//SEPT2//EVL//RHOA//RPS3//KANK1//PTEN//MTOR//PTK2B//PYCARD//SLAIN2//TENM1//CPD//MZT1//PPP1R9A//ARC//ARPC5//TMSB15L//CRK//MYH9//AKAP9//…
71593	453	141	1.49129	0	0	lymphocyte aggregation	CD274//GIMAP1//PRDX2//CD3E//H2-AA//FYN//RPS6//SOX4//CD6//OTUD5//RASGRP1//IFNAR1//AGTPBP1//SLFN1//BCL2//ELF4//NCK1//TNFSF11//NCAPH2//PIK3CD//NDFIP1//JAK1//SMAD3//RIPK2//LEF1//BCL10//CARD11//TRAF6//PAG1//PRNP//PSMB11//CD4//TPR//CLEC4G//TNFSF14//NCKAP1L//BTLA//KIAA0922//PPP3CA//EGR3//IL1F8//DLG1//LCK//FKBP1A//PTPRC//PTPN22//PTPN11//SPN//TGFBR2//TFRC//SLAMF6//CCR6//NLRC3//CADM1//MTOR//THEMIS//APBB1IP…
50851	193	60	1.48948	0.0005	0.0073	antigen receptor-mediated signaling pathway	KLHL6//PDE4D//CD3E//TXK//FYN//PSME4//KCNN4//MALT1//BCL2//NCK1//PSMD4//PRKCB//MAP3K7//SLA2//PIK3CD//PIK3CA//CLEC2I//RIPK2//PRKCH//BCL10//PTPRJ//CD3G//VAV3//UBB//SPPL3//CARD11//UBA52//TRAF6//PAG1//PRNP//PSMB11//CD4//IKBKG//PRKD2//IGHM//NCKAP1L//CD3D//FYB//BRAF//SKAP1//BCAR1//TAB2//LCK//PTPRC//PTPN22//PDE4B//LPXN//CD28//PTEN//NFATC2//THEMIS//CEACAM1//UBASH3A//DENND1B//RC3H1//PRKCQ//CD247//PLCG1//CYL…
44843	280	87	1.48868	0	0.0004	cell cycle G1/S phase transition	KLF11//CST6//PIM2//ZC3H12D//UBE2E2//CCNH//USP37//SOX4//RPS6//CUL3//RPS6KB1//CREBBP//ID2//ATM//ADAM17//SLFN1//BCL2//PIAS1//NPAT//PTPRV//CDKN1B//ORC4//UBB//BRD4//UBA52//CDT1//CDK7//SMARCA4//PCBP4//PAICS//MCM6//PPP2R5C//RHOU//LATS2//CNOT10//CDKN3//CUL4B//POLA2//CDKN2C//MNAT1//RBM38//CNOT6L//MCM5//PHF8//E2F2//PPP3CA//DGKZ//ACVR1B//ITGB1//CLN3//RPL17//CNOT4//RPA1//ECD//CCND3//TYMS//TERT//CNOT2//MYO16/…
51648	287	89	1.48576	0	0.0003	vesicle localization	RAB3IP//OPHN1//FMR1//ACTN4//EPS15//PLD2//PACSIN1//CNIH3//OCRL//CDC42//TMED2//CUL3//GRIA1//DYRK1A//RASGRP1//SCFD1//VAMP2//RAP1A//PPP6R1//CACNA1A//SYT10//KIF5B//HTT//SYN2//FYCO1//DCTN1//PIK3CA//STX5A//NAPA//RIMS3//DOC2A//SYT1//LRMP//CDH2//SYT11//YKT6//WASL//CLASP2//ATP2A2//WNT7A//KIF3B//BBS4//TCF7L2//BLOC1S3//SEC24A//IKBKG//GOSR2//STX1B//GBF1//BRAF//DPYSL2//NFAT5//ITGA4//TBC1D20//ITSN1//NAPB//AP1S2…
30217	242	75	1.48486	0.0001	0.0016	T cell differentiation	RHOH//IFNA2//GIMAP1//PRDX2//CD3E//H2-AA//TXK//SP3//RPS6//SOX4//OTUD5//RASGRP1//AGTPBP1//ADAM17//BCL2//NCAPH2//PIK3CD//JAK1//RC3H2//IL2RG//RIPK2//LEF1//LFNG//CARD11//PKNOX1//FANCA//RPL22//PSMB11//CD4//ZBTB1//ITPKB//NCKAP1L//CD3D//FANCD2//BRAF//KIAA0922//NFATC3//BCL11A//SASH3//EGR3//IL1F8//LCK//PTPRC//PTPN22//SPN//RHOA//TGFBR2//SLAMF6//CCR6//CD28//CCL20//THEMIS//TCF7//FOXP1//DUXBL1//RC3H1//BMI1//IL…
51403	284	88	1.48458	0	0.0004	stress-activated MAPK cascade	NRK//FZD10//DUSP10//CDC42//NBR1//TGFBR3//FOXO1//RASGRP1//PKN1//MAPK8//MAP3K7//TNFSF11//PDCD4//RIPK2//MDFIC//BCL10//FGFR3//UBB//UBA52//TRAF6//IGF1R//VANGL2//MAP3K9//PRDX1//NR2C2//TNIK//PIGP//WNT7A//ATF2//TLR4//IKBKG//FBXW4//PDCD10//MAP3K2//TRPV4//MAP3K3//HMGCR//MAPK8IP1//ERCC6//MSN//MAPK10//TAB2//DLG1//ZC3H12A//CLN3//PTPN22//RAPGEF1//MAPK9//BMP2//TIAM1//TAOK3//RPS3//AIDA//PTK2B//PYCARD//CCDC88C//M…
70489	452	140	1.48399	0	0	T cell aggregation	CD274//GIMAP1//PRDX2//CD3E//H2-AA//FYN//RPS6//SOX4//CD6//OTUD5//RASGRP1//IFNAR1//AGTPBP1//SLFN1//BCL2//ELF4//NCK1//TNFSF11//NCAPH2//PIK3CD//NDFIP1//JAK1//SMAD3//RIPK2//LEF1//BCL10//CARD11//TRAF6//PAG1//PRNP//PSMB11//CD4//TPR//CLEC4G//TNFSF14//NCKAP1L//BTLA//KIAA0922//PPP3CA//EGR3//IL1F8//DLG1//LCK//FKBP1A//PTPRC//PTPN22//PTPN11//SPN//TGFBR2//TFRC//SLAMF6//CCR6//NLRC3//CADM1//MTOR//THEMIS//APBB1IP…
42110	452	140	1.48399	0	0	T cell activation	CD274//GIMAP1//PRDX2//CD3E//H2-AA//FYN//RPS6//SOX4//CD6//OTUD5//RASGRP1//IFNAR1//AGTPBP1//SLFN1//BCL2//ELF4//NCK1//TNFSF11//NCAPH2//PIK3CD//NDFIP1//JAK1//SMAD3//RIPK2//LEF1//BCL10//CARD11//TRAF6//PAG1//PRNP//PSMB11//CD4//TPR//CLEC4G//TNFSF14//NCKAP1L//BTLA//KIAA0922//PPP3CA//EGR3//IL1F8//DLG1//LCK//FKBP1A//PTPRC//PTPN22//PTPN11//SPN//TGFBR2//TFRC//SLAMF6//CCR6//NLRC3//CADM1//MTOR//THEMIS//APBB1IP…
5088	210	65	1.48298	0.0004	0.0041	Ras guanyl-nucleotide exchange factor activity	RAB3IP//BTC//ARHGEF6//RAPGEF4//DENND6A//PTPRA//FYN//RIC1//PURA//RASGRP1//FARP1//DOCK11//RAP1A//RALGPS1//AKAP13//RET//JAK1//IL2RG//RCBTB2//FGFR3//VAV3//PDGFB//FGF5//RANBP10//SPATA13//SPTAN1//HBEGF//DOCK4//ARHGEF3//ITSN1//GFRA2//NRG2//ARHGEF18//ARHGEF1//RAPGEF1//RASGRP3//TIAM1//ABR//DENND4B//MADD//FGF7//EGF//KL//FGF17//GRIN1//SPTBN1//ARHGAP4//DENND1C//JAK2//DENND6B//EPS8L1//CAMK2D//DENND1B//ARHGEF1…
5913	304	94	1.48148	0	0.0004	cell-cell adherens junction	EPS15//AHNAK//CAST//SH3GL1//EIF4H//ADD1//CTTN//DAG1//YWHAZ//PGM5//RANGAP1//ENO1//ABCF3//BAIAP2//HNRNPK//LASP1//SEPT9//PKN2//FAM129B//TMPO//SERBP1//KIF5B//SORBS1//BZW2//NCK1//STX5A//CDH2//GIPC1//YKT6//LARP1//TLN1//CCS//EIF3E//PRDX1//RTN4//GAPVD1//SPTAN1//YWHAB//SH3GLB1//PAICS//ABI1//GJA1//PDLIM5//CNN2//CAPZB//SMAD7//SNX5//ITGA6//CTNNA1//RPL15//RAB10//SHTN1//CD2AP//ITGB1//DLG1//PLEC//EIF5//CBL//CHM…
6470	207	64	1.48132	0.0004	0.0054	protein dephosphorylation	MTMR3//PPP2R5A//NSMF//EYA3//RPRD1A//DUSP10//UBASH3B//OAZ3//VCAN//PPP6R1//DPP4//CDC14B//PPP1R7//HTT//BCL2//NCK1//PRKCD//DUSP1//DUSP6//PTPRT//PTPRJ//SPPL3//DRD2//PPP1R15B//YWHAB//ABI1//DLC1//ROCK1//NCKAP1L//PPP1CC//DUSP2//PPP3CA//PTPRB//CAR4//FKBP1A//PTPRC//PPP6R3//PTPN22//PTPN11//PPM1B//MASTL//SPN//PTPRN2//PTEN//SSU72//PTPN13//JAK2//PPP1R12A//DUSP18//DUSP8//PPP4R3A//RCAN1//MTM1//PATJ//CTDSP2//CALM…
51052	427	132	1.48111	0	0	regulation of DNA metabolic process	CDAN1//NUCKS1//USP1//MAPK8//TERF2IP//ATM//PARG//BMPR2//DTL//MSH6//WIZ//ID3//PRKCD//APLF//NDFIP1//ZFP830//HELB//DBP//HNRNPA1//SETDB1//CBX8//SLF2//ERCC4//IGF1R//TERF2//AXIN2//TGS1//HNRNPU//GJA1//CLCF1//SLF1//RNPS1//PDS5A//TET1//NEK7//PTPRC//STAG2//RNF169//RPA1//INPP5K//TFRC//GNL3L//RPS3//TEN1//EGF//CCT2//CALR//PTK2B//MIS18A//CTC1//TWIST1//UBE2V2//TRIP12//PRKCQ//BRCA1//HMGA2//MEG3//TAC1//HNRNPC//RLF…
32869	243	75	1.47875	0.0001	0.0018	cellular response to insulin stimulus	FMR1//C2CD5//APPL1//IGF1//PTPRA//FOXO1//UBE2B//STAR//NUCKS1//CAV2//PCSK9//BAIAP2//VAMP2//RXRA//RPS6KB1//HNRNPK//RPL8//SORBS1//PRKCB//PRKCD//PIK3CA//PTPRV//OGT//UCP2//FOXO4//SOCS7//IGF1R//CPEB2//ERRFI1//ATP6V1G1//WDTC1//DLC1//ATP6V1D//PHIP//PARP1//SLC2A12//RAB10//PDE3B//BCAR1//ALDOB//SMARCC1//SP1//PTPN11//CCND3//INPP5K//SESN3//KANK1//PTEN//ATP6V1E1//RPL12//SIRT1//AKT3//PLA2G1B//KRAS//APOBEC1//CEAC…
15931	188	58	1.47812	0.0008	0.0088	nucleobase-containing compound transport	SLC25A42//FMR1//HNRNPA3//RBM8A//SLC25A4//DDX39B//SLC25A23//CHTOP//SRSF11//ENY2//PABPN1//FIP1L1//HTT//NFX1//NUP210//AGFG1//CPSF1//POM121//EIF5A//HNRNPA1//LRMP//SLBP//SLC25A16//AGO2//THOC7//ROCK1//GJA1//NUP133//TPR//SRRM1//NXT2//GLE1//TRPV4//SLC29A1//RANBP2//SMG5//RNPS1//NUDT4//SLC25A24//SLC28A3//RPS3//APC2//SMG7//SLC28A2//NUP214//SLC29A3//GJB1//SMG1//VPS36//KHDRBS1//RASSF8//HNRNPA2B1//DDX19B//PABP…
42113	214	66	1.47765	0.0004	0.0043	B cell activation	FCGR2B//GIMAP1//FNIP1//SP3//MALT1//PKN1//ID2//ATM//ADAM17//BCL2//AHR//PRKCB//MSH6//ERCC1//PRKCD//SLA2//APLF//PIK3CD//NDFIP1//IL2RG//LEF1//LFNG//VAV3//CARD11//TNFRSF13C//ZBTB1//TLR4//MLH1//IGHM//NCKAP1L//CLCF1//NOTCH2//ITM2A//BTLA//BCL11A//SASH3//BANK1//PTPRC//LRRC8A//VPREB1//TFRC//CCR6//CD28//NFATC2//PTK2B//FOXP1//RC3H1//BMI1//FZD9//RBPJ//UNG//RNF168//NFATC1//TXLNA//HDAC7//BCL6//CYLD//ZFP36L1//IK…
32872	227	70	1.47745	0.0002	0.0027	regulation of stress-activated MAPK cascade	NRK//FZD10//DUSP10//CDC42//NBR1//FOXO1//TGFBR3//RASGRP1//PKN1//MAP3K7//TNFSF11//PDCD4//RIPK2//MDFIC//BCL10//TRAF6//IGF1R//VANGL2//MAP3K9//PRDX1//TNIK//PIGP//WNT7A//TLR4//FBXW4//PDCD10//MAP3K2//TRPV4//MAP3K3//HMGCR//MAPK8IP1//ERCC6//DLG1//ZC3H12A//CLN3//PTPN22//RAPGEF1//BMP2//MAPK9//TAOK3//TIAM1//AIDA//RPS3//PTK2B//PYCARD//CCDC88C//MAP4K2//FKTN//CEACAM1//TAOK1//MAP4K4//CPD//SFRP2//ATRX//MAP3K5//CR…
7159	494	152	1.4742	0	0	leukocyte cell-cell adhesion	CD274//GIMAP1//PRDX2//CD3E//H2-AA//FYN//RPS6//SOX4//CD6//OTUD5//RASGRP1//IFNAR1//AGTPBP1//SLFN1//BCL2//ELF4//NCK1//TNFSF11//NCAPH2//PIK3CD//NDFIP1//JAK1//SMAD3//RIPK2//LEF1//BCL10//CARD11//TRAF6//PAG1//PRNP//PSMB11//CD4//ROCK1//TPR//CLEC4G//TNFSF14//NCKAP1L//ITGA4//BTLA//KIAA0922//MSN//PPP3CA//EGR3//IL1F8//ITGB1//DLG1//NT5E//LCK//FKBP1A//PTPRC//PTPN22//PTPN11//SPN//TGFBR2//TFRC//SLAMF6//CCR6//NLR…
98632	273	84	1.4742	0.0001	0.0005	protein binding involved in cell-cell adhesion	EPS15//AHNAK//CAST//SH3GL1//EIF4H//ADD1//CTTN//YWHAZ//RANGAP1//ENO1//ABCF3//BAIAP2//HNRNPK//LASP1//SEPT9//PKN2//FAM129B//TMPO//SERBP1//KIF5B//BZW2//NCK1//STX5A//GIPC1//YKT6//LARP1//TLN1//CCS//EIF3E//PRDX1//RTN4//GAPVD1//YWHAB//SPTAN1//SH3GLB1//PAICS//ABI1//PDLIM5//CNN2//CAPZB//SNX5//ITGA6//CTNNA1//RPL15//RAB10//SHTN1//CD2AP//ITGB1//DLG1//PLEC//EIF5//CBL//CHMP5//ESYT2//SEPT2//CAPZA1//TAGLN2//EGF//…
9886	221	68	1.4742	0.0003	0.0033	post-embryonic animal morphogenesis	FRY//RP2//CDC42//FOXO1//CUL3//KDR//STAR//PURA//APAF1//BCL2L11//CCDC66//TLR1//WIZ//DUSP6//EIF5A//SF1//LEF1//PLIN2//SMOX//LARP1//PDK1//AGO2//ULK1//ROCK1//GRK1//BTD//ATG7//MED24//NFAT5//SPEN//MSN//STIM1//MIB1//CHD1//MAF//DLG1//CBL//SP1//DSCAM//RHOA//HMGN1//PTEN//EGF//CALR//CDC7//HR//CIC//DCAF12//BCL9//SMAD4//SMAD1//CPD//NRP1//DYSF//PPCS//DROSHA//ATRX//CRK//DAP//SATB1//RABGEF1//ITCH//ATF1//CRKL//NLK/…
70486	459	141	1.47179	0	0	leukocyte aggregation	CD274//GIMAP1//PRDX2//CD3E//H2-AA//FYN//RPS6//SOX4//CD6//OTUD5//RASGRP1//IFNAR1//AGTPBP1//SLFN1//BCL2//ELF4//NCK1//TNFSF11//NCAPH2//PIK3CD//NDFIP1//JAK1//SMAD3//RIPK2//LEF1//BCL10//CARD11//TRAF6//PAG1//PRNP//PSMB11//CD4//TPR//CLEC4G//TNFSF14//NCKAP1L//BTLA//KIAA0922//PPP3CA//EGR3//IL1F8//DLG1//LCK//FKBP1A//PTPRC//PTPN22//PTPN11//SPN//TGFBR2//TFRC//SLAMF6//CCR6//NLRC3//CADM1//MTOR//THEMIS//APBB1IP…
16791	254	78	1.4713	0.0001	0.0016	phosphatase activity	INPP4B//MTMR3//IMPA1//PTPRA//EYA3//TPP2//OCRL//DUSP10//UBASH3B//PPM1K//DPP4//CDC14B//LPIN2//DUSP1//DLGAP5//DUSP6//PLPP2//PTPRT//ACP2//DET1//INPP4A//PTPRJ//PTP4A2//PPP1R15B//ABI1//PDPR//CDKN3//NT5C1B//PPP1CC//DUSP2//PPP3CA//DLG1//PTPRB//NT5E//LCK//PPM1H//PTPRC//PTPN22//PPM1B//PTPN11//SPN//SGPP1//INPP5K//PTPRN2//PTEN//NANP//SSU72//PTPN13//CAR3//UBASH3A//SEC16A//PPM1L//PPP1R3E//PPP1R12A//INPP5F//PPP…
70302	228	70	1.47097	0.0003	0.0029	regulation of stress-activated protein kinase signaling cascade	NRK//FZD10//DUSP10//CDC42//NBR1//FOXO1//TGFBR3//RASGRP1//PKN1//MAP3K7//TNFSF11//PDCD4//RIPK2//MDFIC//BCL10//TRAF6//IGF1R//VANGL2//MAP3K9//PRDX1//TNIK//PIGP//WNT7A//TLR4//FBXW4//PDCD10//MAP3K2//TRPV4//MAP3K3//HMGCR//MAPK8IP1//ERCC6//DLG1//ZC3H12A//CLN3//PTPN22//RAPGEF1//BMP2//MAPK9//TAOK3//TIAM1//AIDA//RPS3//PTK2B//PYCARD//CCDC88C//MAP4K2//FKTN//CEACAM1//TAOK1//MAP4K4//CPD//SFRP2//ATRX//MAP3K5//CR…
18105	228	70	1.47097	0.0003	0.0029	peptidyl-serine phosphorylation	PDE4D//FNIP1//DKK1//CSNK1G1//CDC42//FOXO1//DYRK1A//NTRK2//PRKD1//CREBL2//MAPK8//TERF2IP//ATM//BCL2//NCK1//MAP3K7//PRKCD//CSNK1G2//RET//PIK3CA//STK39//TGFBR1//OGT//RIPK2//PDGFB//CLSPN//RPS6KA2//ARAF//STK4//PDK1//ULK1//TTBK2//PHIP//PRKD2//TPR//PDCD10//SMAD7//BRAF//GFRA2//TLK1//INPP5K//TGFBR2//MTOR//CDC7//SBK1//AKT3//ARRB1//EIF2AK1//BRSK2//TENM1//CAMK2D//INPP5F//CAB39//SMG1//HMGA2//CSNK1G3//SFRP2//A…
5085	264	81	1.47001	0.0001	0.001	guanyl-nucleotide exchange factor activity	RAB3IP//BTC//EIF2B2//ARHGEF6//RAPGEF4//FNIP1//DENND6A//PTPRA//FYN//RIC1//PURA//RASGRP1//FARP1//DOCK11//RAP1A//RALGPS1//AKAP13//MON2//RET//JAK1//IL2RG//SYT1//RCBTB2//FGFR3//VAV3//PDGFB//FGF5//RANBP10//GAPVD1//SPATA13//SPTAN1//ARFGEF1//HBEGF//RINL//GBF1//DOCK4//ARHGEF3//ITSN1//HPS1//GFRA2//NRG2//ARHGEF18//ARHGEF1//RAPGEF1//RASGRP3//TIAM1//ABR//DENND4B//MADD//FGF7//EGF//KL//FGF17//GRIN1//TAZ//SPTBN1…
48707	199	61	1.46865	0.0007	0.0078	instar larval or pupal morphogenesis	FRY//RP2//CDC42//FOXO1//CUL3//STAR//PURA//APAF1//TLR1//WIZ//DUSP6//SF1//LEF1//EIF5A//PLIN2//SMOX//LARP1//PDK1//AGO2//ULK1//ROCK1//BTD//ATG7//NFAT5//MED24//SPEN//MSN//STIM1//MIB1//CHD1//MAF//DLG1//CBL//SP1//RHOA//EGF//PTEN//CALR//CDC7//HR//CIC//DCAF12//BCL9//SMAD4//SMAD1//CPD//NRP1//PPCS//DYSF//DROSHA//CRK//DAP//RABGEF1//SATB1//ATF1//ITCH//CRKL//NLK//UNK//UBC//SMC3
6402	232	71	1.46626	0.0003	0.0029	mRNA catabolic process	RBM8A//RPS4X//ZCCHC11//RPL39//ZC3H12D//HNRNPD//RPS6//RPL31//RPL23A//TNRC6A//PABPN1//ZHX2//RPL8//EDC3//ATM//RPL4//RPL13//UBA52//RPL5//EIF3E//RPL28//AGO2//RPL22//NOCT//EIF4B//CNOT10//KHSRP//MLH1//RPS24//SMG5//RNPS1//RPL23//RPL15//CNOT6L//RPS20//RPS7//DCP1A//ZC3H12A//PTBP1//RPL17//TNRC6B//RPL18//CNOT4//ETF1//TNRC6C//RPS3//CNOT2//TAZ//RPL12//SMG7//BTG2//PNRC2//AGO3//AUH//RC3H1//RPS18//ZC3HAV1//CNOT1/…
45296	288	88	1.46396	0.0001	0.0005	cadherin binding	EPS15//AHNAK//CAST//FXYD5//SH3GL1//EIF4H//ADD1//CTTN//YWHAZ//RANGAP1//ENO1//ABCF3//BAIAP2//HNRNPK//LASP1//SEPT9//PKN2//FAM129B//TMPO//SERBP1//KIF5B//ANK3//BZW2//NCK1//STX5A//PTPRT//GIPC1//YKT6//LARP1//TLN1//CCS//EIF3E//PRDX1//RTN4//GAPVD1//YWHAB//SPTAN1//SH3GLB1//PAICS//ABI1//PDLIM5//CNN2//CAPZB//SNX5//ITGA6//CTNNA1//RPL15//RAB10//SHTN1//CD2AP//ITGB1//DLG1//PLEC//EIF5//CBL//CHMP5//ESYT2//SEPT2//C…
956	216	66	1.46396	0.0005	0.0071	nuclear-transcribed mRNA catabolic process	RBM8A//RPS4X//ZCCHC11//RPL39//HNRNPD//RPS6//RPL31//RPL23A//TNRC6A//PABPN1//RPL8//EDC3//ATM//RPL4//RPL13//UBA52//RPL5//EIF3E//RPL28//AGO2//RPL22//NOCT//EIF4B//CNOT10//MLH1//RPS24//SMG5//RNPS1//RPL23//RPL15//CNOT6L//RPS20//RPS7//DCP1A//ZC3H12A//PTBP1//RPL17//TNRC6B//RPL18//CNOT4//ETF1//TNRC6C//RPS3//CNOT2//TAZ//RPL12//SMG7//BTG2//PNRC2//AGO3//AUH//RC3H1//RPS18//CNOT1//SMG1//EIF4A2//DHX34//PABPC1//D…
51783	203	62	1.46331	0.0007	0.0081	regulation of nuclear division	CDKN1C//BTC//CST6//IGF1//CDC42//CUL3//CCSAP//GPR3//UBE2B//CAV2//CEP192//ATM//CDK13//DUSP1//KIF11//PDCD6IP//ZW10//CDKN1B//FPR3//FGFR3//SLF2//PDGFB//RPS6KA2//STIL//IGF1R//DRD2//AMN1//ZFP207//DRD3//DLC1//PRKAR1A//TPR//PHIP//NUSAP1//CSNK2A1//SLF1//MSX2//CHMP5//MASTL//CEP97//NUMA1//CHEK1//CD28//PDE3A//EGF//MTOR//CALR//CDC7//APC2//TRAPPC12//MKI67//FBXW7//RGCC//ATRX//ATF1//CIT//TERF1//IGF2//APC//BECN1//…
7552	203	62	1.46331	0.0007	0.0081	metamorphosis	FRY//RP2//CDC42//FOXO1//CUL3//STAR//PURA//APAF1//TLR1//WIZ//DUSP6//SF1//LEF1//EIF5A//PLIN2//SMOX//LARP1//PDK1//AGO2//ULK1//ROCK1//BTD//ATG7//NFAT5//MED24//SPEN//MSN//STIM1//MIB1//CHD1//MAF//DLG1//CBL//SP1//RHOA//EGF//PTEN//CALR//CDC7//HR//CIC//DCAF12//BCL9//SMAD4//SMAD1//CPD//NRP1//PPCS//DYSF//DROSHA//AR//CRK//DAP//RABGEF1//SATB1//ATF1//ITCH//CRKL//NLK//UNK//UBC//SMC3
51056	263	80	1.45739	0.0002	0.0019	regulation of small GTPase mediated signal transduction	OPHN1//RHOH//ARHGAP15//ARHGEF6//ARAP2//IGF1//FAM13B//OCRL//CDC42//CUL3//PURA//ROBO4//RASGRP1//ARHGAP31//DEPDC1B//RALGPS1//ARHGAP25//AKAP13//MFN2//ARHGAP29//SYT1//OGT//ARHGAP30//CDH2//VAV3//ARHGAP9//SLMAP//BNIP2//SGSM3//DLC1//RHOU//ITPKB//RALBP1//PDCD10//MMD//HMGCR//CDK12//SPRY1//NFAT5//NOTCH2//ARHGEF3//DNM2//MSN//ITSN1//ARHGAP35//DGKZ//ITGB1//ARHGEF18//GDI2//RAPGEF1//TIAM1//ABR//RHOA//DENND4B//SC…
50863	296	90	1.45677	0.0001	0.0005	regulation of T cell activation	CD274//IFNA2//ZC3H12D//IGF1//PRDX2//CD3E//H2-AA//FYN//CDC42//CD6//RASGRP1//MALT1//DPP4//SLFN1//NCK1//TNFSF11//NDFIP1//PIK3CA//IL2RG//CLEC2I//RIPK2//TNFAIP8L2//BCL10//CD3G//CARD11//TNFRSF13C//TRAF6//FANCA//PAG1//PRNP//IL6ST//CD4//ZBTB1//PRKAR1A//ITPKB//TPR//CLEC4G//TNFSF14//NCKAP1L//CD3D//FANCD2//BRAF//BTLA//KIAA0922//SASH3//EGR3//IL1F8//VSIR//DLG1//LCK//PTPRC//PTPN22//PTPN11//SPN//RHOA//TGFBR2//T…
32943	260	79	1.45577	0.0002	0.0022	mononuclear cell proliferation	CD274//FCGR2B//ZC3H12D//IGF1//PRDX2//H2-AA//CD3E//FYN//RPS6//CD6//MALT1//PKN1//ATM//SLFN1//BCL2//AHR//ELF4//NCK1//PRKCD//NDFIP1//RC3H2//CLEC2I//RIPK2//LEF1//VAV3//CARD11//TNFRSF13C//TRAF6//PRNP//IL6ST//CD4//TLR4//PRKAR1A//CLEC4G//IGHM//NCKAP1L//ITGB2//CLCF1//ST6GAL1//BTLA//KIAA0922//SASH3//VSIR//DLG1//FKBP1A//PTPRC//PTPN22//SPN//CCND3//VPREB1//TFRC//SLAMF6//CD28//CADM1//NFATC2//EFNB1//PYCARD//CEA…
98631	277	84	1.45291	0.0001	0.0015	protein binding involved in cell adhesion	EPS15//AHNAK//CAST//SH3GL1//EIF4H//ADD1//CTTN//YWHAZ//RANGAP1//ENO1//ABCF3//BAIAP2//HNRNPK//LASP1//SEPT9//PKN2//FAM129B//TMPO//SERBP1//KIF5B//BZW2//NCK1//STX5A//GIPC1//YKT6//LARP1//TLN1//CCS//EIF3E//PRDX1//RTN4//GAPVD1//YWHAB//SPTAN1//SH3GLB1//PAICS//ABI1//PDLIM5//CNN2//CAPZB//SNX5//ITGA6//CTNNA1//RPL15//RAB10//SHTN1//CD2AP//ITGB1//DLG1//PLEC//EIF5//CBL//CHMP5//ESYT2//SEPT2//CAPZA1//TAGLN2//EGF//…
4674	376	114	1.45264	0	0.0003	protein serine/threonine kinase activity	WNK2//PIM2//DCK//ACVR2A//CCNH//TGFBR3//GRK6//MAPK8//ATM//BMPR2//MAP3K7//CDK13//PRKCD//CSNK1G2//TGFBR1//RIPK2//PRKD3//BRD4//PDK1//CDK7//MAP3K9//ULK2//TNIK//SRPK2//TTBK2//ROCK1//LATS2//TPR//MAP3K2//MAP3K3//CDK12//MAPK11//MSN//TLK1//NEK7//MAPK9//TAOK3//TGFBR2//MAST1//MTOR//PTK2B//STK38//STK36//DGKA//DAPK2//MAP4K4//CAMK2D//PRKAG3//PRKCQ//HMGA2//MAPKAPK3//CPNE3//MAP4K3//GSK3B//TSSK4//CSNK1G1//WNK1//DY…
51054	218	66	1.45053	0.0006	0.0078	positive regulation of DNA metabolic process	CIZ1//IGF1//EYA3//DDX39B//SPIDR//CDC42//UBE2B//RAD51//MAPK8//ATM//SLX4//PARG//DNMT1//ERCC1//MSH6//PRKCD//WIZ//APLF//HMBOX1//DBP//HNRNPA1//SETDB1//CBX8//SLF2//PDGFB//POT1A//IGF1R//HSF4//TERF2//PRKD2//CCT4//PARP1//CLCF1//SLF1//TNKS2//NEK7//PTPRC//NOX4//TFRC//RPS3//CD28//CCT2//EGF//CBX5//CALR//CDC7//SIRT1//PLA2G1B//PTK2B//CTC1//UBE2V2//POLE2//PRKCQ//BRCA1//RGCC//ATRX//UNG//CTNNB1//RNF168//RIF1//MAP3…
71103	228	69	1.44995	0.0005	0.0072	DNA conformation change	ASF1B//FMR1//CDAN1//PSME4//PURA//RAD51//ZRANB3//NAA60//NCAPG//BAHD1//DFFB//CTCF//DBP//TOP2B//FPR3//RAD54L//ORC4//SLBP//RSF1//UBB//UBA52//POT1A//PAG1//SMARCA4//ATF2//NEB//MCM6//MIS18BP1//SMARCA2//TPR//CUL4B//PARP1//NUSAP1//NOC2L//MCM5//TOP1//H3F3A//CHD1//SMARCC1//CHD1L//KAT6A//MASTL//NCAPD2//CBX5//MIS18A//SSU72//NAP1L1//ITGB3BP//RMI1//BRD2//SMC4//HDAC1//MCM3//XPC//NRP1//CENPO//HMGA2//ATRX//ASCC3//…
14069	205	62	1.44903	0.0009	0.0096	postsynaptic density	FMR1//PDZD2//MAP4//NSMF//GRIA4//ADD1//FYN//STRN//YWHAZ//GRIA1//NTRK2//ADAM10//BAIAP2//HNRNPK//BMPR2//HTT//ADD2//SYN2//MAP3K7//ADD3//ACTB//MAPT//NRGN//GAP43//MAP2//DVL1//FBXO45//SORBS2//GRIA2//SYT11//DRD2//GRM3//RTN4//PDLIM5//NCOA2//IFNGR1//HOMER1//BCL11A//MIB1//MAPK10//DLG1//CALD1//MACF1//TIAM1//PDE4B//ABLIM1//GRIN1//PTK2B//SPTBN1//ARRB1//RAB8A//NR3C1//CPD//PPP1R9A//EPHA4//CACNA1C//MAPK8IP2//KCNA…
46651	258	78	1.44849	0.0002	0.0024	lymphocyte proliferation	CD274//FCGR2B//ZC3H12D//IGF1//PRDX2//CD3E//H2-AA//FYN//RPS6//CD6//MALT1//PKN1//ATM//SLFN1//ELF4//BCL2//AHR//NCK1//PRKCD//NDFIP1//RC3H2//CLEC2I//RIPK2//LEF1//VAV3//CARD11//TNFRSF13C//TRAF6//PRNP//IL6ST//CD4//TLR4//PRKAR1A//CLEC4G//IGHM//NCKAP1L//ITGB2//CLCF1//BTLA//KIAA0922//SASH3//VSIR//DLG1//FKBP1A//PTPRC//PTPN22//SPN//CCND3//VPREB1//TFRC//SLAMF6//CD28//CADM1//EFNB1//NFATC2//PYCARD//CEACAM1//CD5…
7163	268	81	1.44807	0.0002	0.0022	establishment or maintenance of cell polarity	MAP4//IGF1//ACTR3//CDC42//STAR//CDK5RAP2//BRK1//CDH5//KIF5B//FGF13//HTT//SLA2//PIK3CA//OOEP//ZW10//MAP2//NRF1//CDH2//CD3G//RAB11FIP2//IGF1R//VANGL2//PAG1//WNT7A//CLASP2//KIF3B//KIF2A//ROCK1//GJA1//ARFGEF1//AMOTL1//CAP1//NCKAP1L//RNF41//SLC9A3R1//ANK1//MAP7//GBF1//SPRY1//CTNNA1//RAB10//SHTN1//SDCCAG8//MSN//ARHGAP35//DLG1//CBL//TBCD//KIF2C//SPN//MACF1//RHOA//NUMA1//KRIT1//KANK1//PTEN//EGF//ARF3//PT…
32868	321	97	1.44779	0	0.0005	response to insulin	APPL1//PTPRA//FABP3//RPS6//FOXO1//STAR//NUCKS1//CAV2//PCSK9//VAMP2//RXRA//SORBS1//BCL2//PRKCD//PTPRV//OGT//FOXO4//TNFSF10//IGF1R//ERRFI1//ATP6V1G1//WDTC1//TLR4//PHIP//TPR//HADH//RAB10//PDE3B//ALDOB//SMARCC1//PTPN11//INPP5K//KANK1//PTEN//CCKBR//MTOR//RPL12//ATP6V0D2//NR1H3//PPP1R12A//PRKCQ//RAB8A//NR3C1//MYH11//AR//EIF4EBP2//KAT2B//PIK3C2A//CAT//MAP4K3//PNMT//GSK3B//H2AFZ//MUC4//HDAC9//FMR1//C2CD5…
2429	278	84	1.44769	0.0001	0.0017	immune response-activating cell surface receptor signaling pathway	KLHL6//PDE4D//PLD2//CD3E//TXK//FYN//ACTR3//CDC42//PSME4//KCNN4//MALT1//CD226//BRK1//RAP1A//BAIAP2//CREBBP//BCL2//PSMD4//NCK1//PRKCB//MAP3K7//PRKCD//SLA2//ACTB//PIK3CD//PIK3CA//ITPR3//CLEC2I//RIPK2//PRKCH//BCL10//CD3G//VAV3//PTPRJ//UBB//CARD11//SPPL3//UBA52//TRAF6//PAG1//WASL//PRNP//PSMB11//ABI1//CD4//IKBKG//PRKD2//IGHM//NCKAP1L//CD3D//FYB//PLSCR1//BRAF//SKAP1//BCAR1//TAB2//LCK//PTPRC//PTPN22//RAP…
30098	331	100	1.44748	0	0.0004	lymphocyte differentiation	GIMAP1//PRDX2//CD3E//H2-AA//RPS6//SOX4//RASGRP1//OTUD5//AGTPBP1//ID2//ATM//BCL2//PIK3CD//NCAPH2//NDFIP1//JAK1//HECTD1//RIPK2//LEF1//CARD11//PSMB11//CD4//FGF21//IGHM//NCKAP1L//CLCF1//RNF41//NOTCH2//KIAA0922//EGR3//IL1F8//LCK//PTPRC//PTPN22//SPN//TGFBR2//SLAMF6//CCR6//PTK2B//THEMIS//DUXBL1//BMI1//FZD9//DROSHA//GIMAP5//NFATC1//DOCK2//HDAC7//CYLD//ZEB1//PTGER4//ZFP36L2//APC//BCL11B//HDAC9//FADD//RHOH…
46649	630	190	1.44495	0	0	lymphocyte activation	CD274//FCGR2B//GIMAP1//PRDX2//CD3E//H2-AA//FYN//RPS6//SOX4//CD6//OTUD5//RASGRP1//IFNAR1//AGTPBP1//VAMP2//ID2//ATM//SLFN1//BCL2//ELF4//NCK1//MSH6//TNFSF11//PRKCD//APLF//PIK3CD//NCAPH2//NDFIP1//JAK1//HECTD1//SMAD3//RIPK2//LEF1//BCL10//CARD11//AP1G1//TRAF6//PAG1//PRNP//PSMB11//CD4//TLR4//FGF21//BLOC1S3//TPR//IGHM//CLEC4G//TNFSF14//NCKAP1L//CLCF1//RNF41//NOTCH2//BTLA//KIAA0922//HPS1//PPP3CA//EGR3//IL…
71383	226	68	1.44159	0.0006	0.0078	cellular response to steroid hormone stimulus	MUC5AC//MED1//MED14//IGF1//FOXO1//UBE3A//STAR//NTRK2//UBE2L3//RPS6KB1//NODAL//DEFA3//AHR//AKAP13//DDX5//PPARGC1B//CREBRF//SAFB//ARNTL//IGF1R//ATP2B1//ARID1A//SMARCA4//LMNB1//ERRFI1//HNRNPU//NCOA2//PARP1//MED24//TTL//REST//EPHX1//STRN3//TRIP4//RHOA//CNOT2//EGF//CALR//SIRT1//AGTR1A//TCF21//MED17//FOXP1//JAK2//HDAC1//CACNA1G//CRH//NR3C1//BRCA1//KMT2D//URI1//CLOCK//ORM1//CNOT1//BMI1//HMGA2//OLFR78//C…
7067	357	107	1.436	0	0.0004	mitotic nuclear division	CDKN1C//CST6//SPC25//TOM1//RPS6//RAD21//CUL3//CCSAP//CAV2//ATM//CDK13//ZFP830//HNRNPA1//FGFR3//SLF2//SLBP//IGF1R//ENSA//CDK7//SMARCA4//ZFP207//CLASP2//DRD3//NEB//ROCK1//KPNB1//TPR//PHIP//NUSAP1//CLIP1//SLF1//SKA3//PDS5A//CHMP5//CEP97//SPICE1//NSL1//RPS3//EGF//MTOR//APC2//NUP214//PPP1R12A//LBR//CAPG//NCAPD3//ZWINT//BECN1//APC//CHMP4C//BTC//IGF1//CDC42//CEP192//NCAPG//SYN2//PRC1//DUSP1//KIF11//PDCD…
51656	504	150	1.42594	0	0	establishment of organelle localization	OPHN1//SPC25//EPS15//PLD2//ACTR3//OCRL//YWHAZ//CUL3//GRIA1//RASGRP1//VAMP2//RAP1A//CACNA1A//ATM//HTT//FYCO1//PIK3CD//NTN1//DOC2A//SYT1//LRMP//SNX4//SYT11//YKT6//UBB//BICD1//CLASP2//BBS4//ROCK1//KPNB1//BLOC1S3//SEC24A//IKBKG//DYNC1H1//PDCD10//NUSAP1//SLC9A3R1//DPYSL2//NFAT5//ITGA4//TBC1D20//MSN//ITSN1//NAPB//AP3S2//CD84//TRAPPC10//AP3M2//DLG1//CHMP5//PPP6R3//ESYT2//TRAPPC6B//SPICE1//CPLX2//CROCC//…
18209	242	72	1.42547	0.0006	0.0079	peptidyl-serine modification	PDE4D//FNIP1//SPOCK2//DKK1//CSNK1G1//CDC42//FOXO1//DYRK1A//NTRK2//PRKD1//GALNT2//CREBL2//MAPK8//TERF2IP//ATM//BCL2//NCK1//MAP3K7//PRKCD//CSNK1G2//RET//PIK3CA//STK39//TGFBR1//OGT//RIPK2//PDGFB//CLSPN//RPS6KA2//ARAF//STK4//PDK1//ULK1//TTBK2//PHIP//PRKD2//TPR//PDCD10//SMAD7//BRAF//GFRA2//TLK1//INPP5K//TGFBR2//MTOR//CDC7//SBK1//AKT3//ARRB1//EIF2AK1//BRSK2//TENM1//CAMK2D//INPP5F//CAB39//SMG1//HMGA2//C…
7292	357	106	1.42258	0	0.0005	female gamete generation	DCK//ADD1//CCNH//RPS6//GPR3//STAR//RUNX1//ATM//TOB2//BCL2//ADD2//SOHLH1//KIF20A//PDCD4//ZFP830//SYT1//SETDB1//PGRMC1//RAD54L//PIGS//IGF1R//CDK7//PDK1//IMMP2L//NEB//ROCK1//KPNB1//DBH//SYP//RAB10//H3F3A//DLG1//CHMP5//ECD//NSL1//EGF//PTEN//APC2//PTK2B//CIC//FANCL//HDAC1//PDE5A//SMAD4//RAC2//CPD//DROSHA//DNASE1//DAP//RALA//PABPC1//DDX6//CRKL//FOXO3//CAPG//H3F3B//TCP1//TBX20//APC//FMR1//FRY//IGF1//CTT…
1903037	310	92	1.42189	0.0001	0.0017	regulation of leukocyte cell-cell adhesion	CD274//IFNA2//ZC3H12D//IGF1//PRDX2//CD3E//H2-AA//FYN//CDC42//CD6//RASGRP1//MALT1//DPP4//SLFN1//NCK1//TNFSF11//NDFIP1//PIK3CA//IL2RG//CLEC2I//RIPK2//TNFAIP8L2//BCL10//CD3G//CARD11//TNFRSF13C//TRAF6//FANCA//PAG1//PRNP//ETS1//IL6ST//CD4//ZBTB1//PRKAR1A//ITPKB//TPR//CLEC4G//TNFSF14//NCKAP1L//CD3D//FANCD2//BRAF//ITGA4//BTLA//KIAA0922//SASH3//EGR3//IL1F8//VSIR//DLG1//LCK//PTPRC//PTPN22//PTPN11//SPN//RH…
51249	401	119	1.42181	0	0.0003	regulation of lymphocyte activation	CD274//FCGR2B//PRDX2//H2-AA//CD3E//FYN//CD6//RASGRP1//ID2//ATM//SLFN1//BCL2//NCK1//MSH6//TNFSF11//APLF//NDFIP1//RIPK2//BCL10//CARD11//AP1G1//TRAF6//PAG1//PRNP//CD4//BLOC1S3//TLR4//TPR//IGHM//CLEC4G//TNFSF14//NCKAP1L//RNF41//CLCF1//BTLA//KIAA0922//HPS1//EGR3//IL1F8//DLG1//LCK//PTPRC//PTPN22//PTPN11//SPN//TGFBR2//TFRC//CCR6//NFATC2//MTOR//DUXBL1//H2-T23//ITGAL//PRKCQ//PDE5A//RAC2//CPD//BMI1//DROSHA…
5912	654	194	1.42123	0	0	adherens junction	STX16//EPS15//ALCAM//RPS4X//TNS1//ACTR3//PPFIA1//ENO1//FAM129B//BZW2//RPL4//FBLIM1//ARPC5L//FGFR3//RPL5//TLN1//SPTAN1//CLASP2//SH3GLB1//GJA1//PDLIM5//CAP1//ITGA4//RPL23//RAB10//EIF5//PTPRC//ESYT2//GDI2//LPXN//TAGLN2//CD96//CALR//RPL12//APC2//NUP214//DSP//PPP1R12A//RAC2//CPD//HCFC1//PABPC1//CAT//CPNE3//CAPN2//VIM//CRKL//ARPC2//CD151//EIF2A//ACTN4//EIF4H//TNS3//MRC2//RPL31//SNTB1//GIT2//ADAM10//BAI…
3713	287	85	1.41898	0.0003	0.0029	transcription coactivator activity	NCOA6//ACTN4//MED1//MYSM1//SMARCE1//KAT2A//MED14//BRDT//SOX4//ASCC1//KMT2E//ENY2//UBE3A//PKN1//UBE2L3//RXRA//CREBBP//LPIN2//PRKCB//NPAT//DDX5//PPARGC1B//ARL2BP//BCL10//PRPF6//PHF2//NR2C2//SMARCA4//RBM39//ARID5B//ATF2//TRIM24//MEI1//SMARCA2//NCOA2//CD3D//MED24//SP100//MEF2A//MED26//SS18//GABPA//DYRK1B//TRIP4//KAT6A//ECD//HCFC2//FUS//SMARCD3//PSIP1//MAML1//MED17//RERE//SNW1//NFE2L3//BCL9//NR1H3//NR…
16311	325	96	1.41523	0.0001	0.0015	dephosphorylation	INPP4B//MTMR3//IMPA1//PPP2R5A//NSMF//EYA3//RPRD1A//DUSP10//WNK1//OCRL//UBASH3B//OAZ3//FARP1//CEP192//VCAN//PPP6R1//DPP4//CDC14B//GPATCH2//PPP1R7//HTT//BCL2//NCK1//PRKCD//NPNT//DUSP1//DUSP6//PPARGC1B//TGFBR1//PTPRT//SMAD3//PTPRJ//DET1//SPPL3//RPL5//DRD2//PPP1R15B//YWHAB//ABI1//DLC1//ROCK1//NCKAP1L//SMG5//PPP1CC//DUSP2//PPP3CA//PTPRB//CAR4//FKBP1A//PTPRC//PPP6R3//PTPN22//PTPN11//PPM1B//MASTL//SPN//…
4842	346	102	1.41242	0.0001	0.0007	ubiquitin-protein transferase activity	CST6//SIAH1A//TOM1//FBXL12//CUL3//UBE3A//UBE2Q2//UBE2L3//RNF114//RNF208//DTL//RCHY1//UBE2A//HECTD1//UBE2D2A//TRAF6//TRIM23//FBXW2//KLHL13//TRIM24//RNF38//RNF111//RNF41//CBLL1//MSL2//HERC2//ARIH2//PJA2//BIRC6//CNOT4//ZNRF2//FBXO2//EID1//RNF11//APC2//TRIM2//UBE2V2//FANCL//TRIP12//BRCA1//RNF20//RNF103//DTX3L//RABGEF1//ITCH//AREL1//CHFR//UBE2E1//TRIM5//CNOT3//KLHL9//TRIM12C//RLIM//MED1//FBXO10//UBE2E…
70661	275	81	1.41121	0.0004	0.0056	leukocyte proliferation	CD274//FCGR2B//ZC3H12D//IGF1//PRDX2//H2-AA//CD3E//FYN//RPS6//CD6//MALT1//PKN1//ATM//SLFN1//BCL2//AHR//ELF4//NCK1//TNFSF11//PRKCD//NDFIP1//RC3H2//CLEC2I//RIPK2//LEF1//VAV3//CARD11//TNFRSF13C//TRAF6//PRNP//IL6ST//CD4//TLR4//PRKAR1A//CLEC4G//IGHM//NCKAP1L//ITGB2//CLCF1//ST6GAL1//BTLA//KIAA0922//SASH3//VSIR//DLG1//FKBP1A//PTPRC//PTPN22//SPN//CCND3//VPREB1//TFRC//SLAMF6//CD28//CADM1//NFATC2//EFNB1//PY…
8134	595	175	1.40916	0	0	transcription factor binding	TLE4//CAMTA2//KAT2A//MEIS2//ADD1//JUND//FOXO1//YWHAZ//RARG//NUCKS1//RBL1//RXRA//RUNX1//ID2//TOB2//DHX9//HTT//BCL2//SORBS1//TCF4//ID3//SUMO1//SMAD3//LEF1//TBL1X//OGT//HNRNPA1//MDFIC//BCL10//FOXO4//ERCC4//ARNTL//FOXC1//SMARCA4//BBS4//NCOA2//EPAS1//TPR//NR1D1//CHD6//NOC2L//MSL2//MED12L//SP100//TSC22D3//NOTCH2//GABBR1//MEF2A//HIF1AN//HNRNPAB//TRP53BP1//MAPK9//TERT//RPS3//GAS2L1//NFATC2//MTOR//STK36//…
48193	296	87	1.40821	0.0003	0.003	Golgi vesicle transport	RAB3IP//NKD2//EPS15//CHIC2//RP2//GCC2//CNIH3//TMED2//CUL3//GRIA1//STAR//CUX1//RAB2A//PRKD1//SCFD1//VAMP2//PPP6R1//KIF3C//ANK3//ERGIC1//HTT//VTI1A//MON2//KIF11//DCTN1//COPA//STX5A//DCTN5//ZW10//NAPA//SYT1//SEC22C//SNX4//YKT6//AP1G1//SPTAN1//KIF3B//KIF2A//SEC24A//DYNC1H1//GOSR2//SEC22A//ANK1//GBF1//LMAN2L//KIF16B//TBC1D20//RAB10//DNM2//TRAPPC10//ARFGAP3//KDELR1//KIF18A//PPP6R3//EXOC5//TRAPPC6B//KIF…
45930	296	87	1.40821	0.0003	0.003	negative regulation of mitotic cell cycle	ASF1B//ZC3H12D//SOX4//RPS6//CCNG1//CEP192//ATM//SLFN1//BCL2//DTL//DUSP1//PTPRV//ZFP830//ZW10//BRINP1//SMAD3//CDKN1B//FOXO4//FGFR3//CLSPN//UBB//UBA52//STIL//FOXC1//AMN1//SMARCA4//PCBP4//ZFP207//ATF2//PPP2R5C//CNOT10//SMC1A//TPR//SLC9A3R1//FANCD2//CSNK2A1//RBM38//CNOT6L//HNF4A//E2F2//CSN3//DGKZ//ANGEL2//DLG1//CNOT4//FZD3//TAOK3//NSL1//MBD4//CHEK1//CNOT2//MYO16//EGF//PTEN//TFDP2//MTOR//CDC7//TIMP2//…
5925	378	111	1.40693	0	0.0005	focal adhesion	STX16//ALCAM//AHNAK//RPS4X//TNS1//ADD1//ACTR3//DAG1//YWHAZ//PGM5//PPFIA1//CAV2//REXO2//FLRT1//SORBS1//RPL4//JAK1//FBLIM1//ARPC5L//FGFR3//RPL5//TLN1//CLASP2//GJA1//CAP1//ITGA6//ITGA4//RPL23//RAB10//PPP1CC//MSN//CD99L2//ITGB1//PTPRC//GDI2//LPXN//RPS3//EGF//CALR//RPL12//PTK2B//NUP214//EPB41L2//PPP1R12A//RPS18//RAC2//LMLN//ARPC5//MYH9//RALA//PABPC1//CAT//CPNE3//CAPN2//VIM//ARPC2//CD151//CAPN5//ACTN4/…
51321	307	90	1.40457	0.0003	0.0028	meiotic cell cycle	SPC25//PIM2//SIAH1A//GSC2//BRDT//MEIKIN//ADD1//CCNH//ACTR3//RAD21//GPR3//UBE2B//RANGAP1//RAD51//ATM//REC114//ADD2//DTL//MSH6//ERCC1//KIF20A//DUSP1//ZW10//NAPA//SETDB1//RAD54L//FPR3//PGRMC1//LFNG//UBB//RPS6KA2//RAD54B//LARP1//IGF1R//FANCA//CDK7//NR2C2//MAJIN//PEX2//KIF2A//NEB//DLC1//TGS1//ROCK1//MEI1//PRKAR1A//SMC1A//MLH1//FANCD2//MSX2//MCM5//PDS5A//TEX12//KIF18A//RPA1//MASTL//RHOA//NUMA1//RAD51C/…
70161	670	196	1.40159	0	0	anchoring junction	STX16//EPS15//ALCAM//RPS4X//TNS1//ACTR3//PPFIA1//ENO1//FAM129B//BZW2//RPL4//FBLIM1//ARPC5L//FGFR3//RPL5//TLN1//SPTAN1//CLASP2//SH3GLB1//GJA1//PDLIM5//CAP1//ITGA4//RPL23//RAB10//EIF5//PTPRC//ESYT2//GDI2//LPXN//TAGLN2//CD96//CALR//RPL12//APC2//NUP214//DSP//PPP1R12A//RAC2//CPD//HCFC1//PABPC1//CAT//CPNE3//CAPN2//VIM//CRKL//ARPC2//CD151//EIF2A//ACTN4//EIF4H//TNS3//MRC2//RPL31//SNTB1//GIT2//ADAM10//BAI…
19787	373	109	1.4001	0.0001	0.0006	ubiquitin-like protein transferase activity	CST6//SIAH1A//TOM1//FBXL12//CUL3//UBE3A//UBE2Q2//UBE2L3//RNF114//RNF208//SST//DTL//RCHY1//UBE2A//HECTD1//UBE2D2A//TRAF6//TRIM23//FBXW2//KLHL13//TRIM24//RNF38//RNF111//RNF41//RANBP2//CBLL1//MSL2//HERC2//ARIH2//PJA2//BIRC6//CNOT4//ZNRF2//FBXO2//EID1//RNF11//APC2//TRIM2//UBE2V2//FANCL//TRIP12//BRCA1//RNF20//RNF103//DTX3L//RABGEF1//ITCH//AREL1//HDAC7//CHFR//UBE2E1//TRIM5//CNOT3//KLHL9//TRIM12C//SUMO2…
51276	617	180	1.39774	0	0	chromosome organization	ASF1B//SPC25//RAD21//CUL3//CDAN1//PSME4//ATM//TERF2IP//BAHD1//DTL//MSH6//CTCF//ZFP830//DBP//HNRNPA1//TOP2B//FPR3//RAD54L//SLF2//SLBP//UBB//ERCC4//PAG1//AXIN2//ARID1A//TERF2//SMARCA4//ZFP207//CLASP2//NEB//TGS1//ROCK1//KPNB1//HNRNPU//MIS18BP1//SMARCA2//TPR//NUSAP1//RANBP2//POLA2//CLIP1//NOC2L//SLF1//SP100//PPP1CC//PDS5A//H3F3A//TEX12//SMARCC1//CHD1L//NEK7//CHMP5//STAG2//RPA1//TERT//GNL3L//NSL1//RAD…
42578	343	100	1.39684	0.0001	0.0019	phosphoric ester hydrolase activity	PDE11A//PDE4D//SMPDL3A//IMPA1//PLD2//PTPRA//OCRL//PPM1K//LPIN2//GDPD5//DLGAP5//PLPP2//ACP2//INPP4A//GNA11//PDPR//CDKN3//NT5C1B//PPP1CC//PDE3B//GNAQ//PPP3CA//DLG1//PTPRB//NT5E//LCK//PPM1H//PTPRC//PTPN22//PTPN11//SPN//SGPP1//INPP5K//PTPRN2//CCKBR//PTEN//F2RL2//SSU72//PTPN13//CAR3//UBASH3A//PPM1L//PPP1R3E//PPP1R12A//PDE5A//PPP2R5D//CPD//SAMHD1//MDP1//MTM1//PPP3R1//INPP5E//RNGTT//PPP1R3A//SYNJ2//CYCS…
19901	614	178	1.38897	0	0	protein kinase binding	PLD2//APPL1//USP37//NBR1//RPS6//YWHAZ//CD6//GRIA1//CAV2//SORBS1//NCK1//EIF3A//CDK13//ADD3//PRKCD//KIF20A//SMAD3//TOP2B//DVL1//BCL10//RAB11FIP2//TRAF6//ENSA//PAG1//AXIN2//GLRX3//CLASP2//ERRFI1//CD4//PDLIM5//TPR//PDCD10//MAP3K2//DPYSL2//CDK12//CDKN2C//DOCK4//PRKAR2B//SKAP1//MAPK8IP1//PPP1CC//MEF2A//PJA2//PDE3B//MSN//SLC12A2//ITGB1//DLG1//LCK//PTPRC//PTPN22//PTPN11//MAPK9//TIAM1//TGFBR2//IFNAR2//DNA…
7623	280	81	1.38601	0.0008	0.0088	circadian rhythm	FMR1//CREB1//IGF1//HNRNPD//JUND//CPT1A//NONO//WNK1//CUL3//FOXO1//DYRK1A//UBE3A//PURA//STAR//NTRK2//ID2//MAPK8//KMT2A//PRR9//AHR//ELF4//DHX9//ID3//PAX4//DDX5//ZFHX3//DBP//OGT//ARNTL//HS3ST2//GNA11//DRD2//NOCT//DRD3//KCNMA1//HNRNPU//NCOA2//PRF1//FSD1//OGA//NR1D1//RBM4B//HOMER1//PPP1CC//TOP1//DUSP2//GNAQ//EGR3//MAPK10//DLG1//UTS2R//MAPK9//TYMS//RHOA//PTEN//EGF//PER3//SIRT1//NR2F6//BTBD9//NMU//HDAC1/…
43254	381	110	1.38327	0.0001	0.0013	regulation of protein complex assembly	ADD1//DKK1//ACTR3//BRK1//MAPK8//HTT//ADD2//NCK1//MAP3K7//PRKCD//SUMO1//FBLIM1//ACP2//SLF2//ERCC4//TRABD2B//RRM1//CLASP2//SH3GLB1//BBS4//TLR4//TPR//CAP1//CAPZB//NCKAP1L//CLIP1//SLF1//MSN//NAPB//DLG1//CHD1L//RPA1//PTPN11//CLDN7//MAPK9//RPS3//KANK1//MTOR//LDLRAD4//BBC3//PTK2B//TWIST1//TENM1//CPD//PPP1R9A//HCFC1//ARPC5//SNX9//MYH9//HCLS1//CAPG//PTGER4//GSK3B//TBX20//MAPRE1//SETX//ARPC2//APC//ATF7IP//…
99513	417	120	1.37875	0.0001	0.0005	polymeric cytoskeletal fiber	TUBGCP2//ADD1//FYN//ACTR3//CCSAP//CUL3//RIC1//RADIL//TUBB5//ACTR1A//FGF13//EIF3A//ADD2//TBL1X//PIGS//DVL1//BCL10//ACP2//BICD1//RANBP10//LMNB1//CLASP2//INA//GJA1//NCOA2//CEP57L1//DYNC1H1//CAP1//NUSAP1//CLIP1//DPYSL2//PRPH//SKA3//DLG1//CAMSAP2//TIAM1//KRIT1//CRMP1//CCT2//GAS2L1//KIFAP3//APC2//DSP//RAC2//CPD//FKBP15//DDX6//CYLD//KCNAB2//VIM//CCDC50//GSK3B//GRAMD3//TCP1//KRT14//MAPRE1//SYNJ2//APC//FM…
99512	417	120	1.37875	0.0001	0.0005	supramolecular fiber	TUBGCP2//ADD1//FYN//ACTR3//CCSAP//CUL3//RIC1//RADIL//TUBB5//ACTR1A//FGF13//EIF3A//ADD2//TBL1X//PIGS//DVL1//BCL10//ACP2//BICD1//RANBP10//LMNB1//CLASP2//INA//GJA1//NCOA2//CEP57L1//DYNC1H1//CAP1//NUSAP1//CLIP1//DPYSL2//PRPH//SKA3//DLG1//CAMSAP2//TIAM1//KRIT1//CRMP1//CCT2//GAS2L1//KIFAP3//APC2//DSP//RAC2//CPD//FKBP15//DDX6//CYLD//KCNAB2//VIM//CCDC50//GSK3B//GRAMD3//TCP1//KRT14//MAPRE1//SYNJ2//APC//FM…
99081	417	120	1.37875	0.0001	0.0005	supramolecular polymer	TUBGCP2//ADD1//FYN//ACTR3//CCSAP//CUL3//RIC1//RADIL//TUBB5//ACTR1A//FGF13//EIF3A//ADD2//TBL1X//PIGS//DVL1//BCL10//ACP2//BICD1//RANBP10//LMNB1//CLASP2//INA//GJA1//NCOA2//CEP57L1//DYNC1H1//CAP1//NUSAP1//CLIP1//DPYSL2//PRPH//SKA3//DLG1//CAMSAP2//TIAM1//KRIT1//CRMP1//CCT2//GAS2L1//KIFAP3//APC2//DSP//RAC2//CPD//FKBP15//DDX6//CYLD//KCNAB2//VIM//CCDC50//GSK3B//GRAMD3//TCP1//KRT14//MAPRE1//SYNJ2//APC//FM…
99080	417	120	1.37875	0.0001	0.0005	supramolecular complex	TUBGCP2//ADD1//FYN//ACTR3//CCSAP//CUL3//RIC1//RADIL//TUBB5//ACTR1A//FGF13//EIF3A//ADD2//TBL1X//PIGS//DVL1//BCL10//ACP2//BICD1//RANBP10//LMNB1//CLASP2//INA//GJA1//NCOA2//CEP57L1//DYNC1H1//CAP1//NUSAP1//CLIP1//DPYSL2//PRPH//SKA3//DLG1//CAMSAP2//TIAM1//KRIT1//CRMP1//CCT2//GAS2L1//KIFAP3//APC2//DSP//RAC2//CPD//FKBP15//DDX6//CYLD//KCNAB2//VIM//CCDC50//GSK3B//GRAMD3//TCP1//KRT14//MAPRE1//SYNJ2//APC//FM…
278	1109	319	1.37816	0	0	mitotic cell cycle	CDKN1C//PIM2//CCNH//OCRL//USP37//RPS6//RAD21//CUL3//CCNY//ID2//ATM//HTT//CDK13//KIF20A//BRINP1//FOXO4//FGFR3//SLF2//ACP2//UBB//BRD4//SMARCA4//PSMB11//CLASP2//PCBP4//ROCK1//KPNB1//SMARCAL1//TPR//PHIP//CDKN3//RANBP2//POLA2//CLIP1//SLC9A3R1//SLF1//CDKN2C//PRKAR2B//CNOT6L//PHF8//RPL17//NEK7//CNOT4//RPA1//ANAPC7//TERT//PTEN//CCT2//TAZ//APC2//KAT14//CEP41//NUP214//MCM3//PPP1R12A//PRKCQ//CPD//HMGA2//HCF…
5924	386	111	1.37777	0.0001	0.0015	cell-substrate adherens junction	STX16//ALCAM//AHNAK//RPS4X//TNS1//ADD1//ACTR3//DAG1//YWHAZ//PGM5//PPFIA1//CAV2//REXO2//FLRT1//SORBS1//RPL4//JAK1//FBLIM1//ARPC5L//FGFR3//RPL5//TLN1//CLASP2//GJA1//CAP1//ITGA6//ITGA4//RPL23//RAB10//PPP1CC//MSN//CD99L2//ITGB1//PTPRC//GDI2//LPXN//RPS3//EGF//CALR//RPL12//PTK2B//NUP214//EPB41L2//PPP1R12A//RPS18//RAC2//LMLN//ARPC5//MYH9//RALA//PABPC1//CAT//CPNE3//CAPN2//VIM//ARPC2//CD151//CAPN5//ACTN4/…
6281	460	132	1.37485	0	0.0004	DNA repair	ASF1B//MPG//CCNH//RAD21//PSME4//NUCKS1//USP1//TERF2IP//ATM//PARG//SST//DTL//MSH6//APLF//RCHY1//UBE2A//ZFP830//SUMO1//HELB//DBP//OGT//RAD54L//CBX8//BAZ1B//WDR48//SLF2//ERCC4//UBB//CDK7//AXIN2//RNF111//SLF1//HERC2//PDS5A//TEX12//CHD1L//TRP53BP1//RPA1//RNF169//RAD51C//RPS3//MBD4//POLA1//EGF//UBE2V2//TWIST1//FANCL//TRIP12//MCM3//BRCA1//HMGA2//DTX3L//YY1//USP45//TREX2//SETX//CHRNA4//SUMO2//SMC6//EYA3/…
9791	485	139	1.37314	0	0.0004	post-embryonic development	WNK2//SIAH1A//FOXO1//CUL3//DAG1//STAR//KMT2A//CCDC66//ELF4//BCL2//MNX1//WIZ//MYO1E//TGFBR1//SGPL1//HEG1//LEF1//EIF5A//SETDB1//PDK1//EIF3E//ATE1//ARID5B//ROCK1//TPR//GLE1//SCP2//ELP3//NFAT5//TTL//MSN//GNAQ//CCDC47//MAF//DLG1//ECD//ELF2//NSL1//PTEN//EGF//EID1//CALR//MTOR//APC2//STK36//CIC//JAK2//DCAF12//SMAD4//CPD//PATJ//DROSHA//AR//DAP//MEG3//APOB//RABGEF1//ITCH//RLF//CRKL//TCP1//MUC4//APC//BCL11B…
3712	513	147	1.3729	0	0.0003	transcription cofactor activity	TLE4//KAT2A//MEIS2//BRDT//SOX4//UBE3A//ZHX2//ENO1//UBE2L3//RXRA//C1D//LPIN2//NPAT//ID3//TCF4//ARL2BP//CTCF//TBL1X//BCL10//NR2C2//SMARCA4//RBM39//ARID5B//TRIM24//NFIB//CIR1//SMARCA2//NCOA2//NR1D1//NOC2L//SP100//CASP8AP2//MEF2A//ARHGAP35//DYRK1B//TRIP4//TRP53BP1//ECD//LPXN//SCAI//HCFC2//EID1//SMARCD3//CBFA2T2//HDAC1//ZMYND8//NR1H3//NR3C1//URI1//HIF3A//HCFC1//RNF20//ELK4//TAC1//MEG3//ARNT//KAT2B//HD…
1901653	391	112	1.3724	0.0001	0.0017	cellular response to peptide	APPL1//PTPRA//FYN//RPS6//FOXO1//GRIA1//KLF3//STAR//NUCKS1//CAV2//PCSK9//VAMP2//RXRA//MAPK8//SORBS1//PRKCD//PTPRV//RIPK2//OGT//FOXO4//IGF1R//SOCS2//ERRFI1//ATP6V1G1//WDTC1//FGF21//PHIP//PRKAR2B//KLF2//RAB10//PDE3B//ALDOB//ADCY7//SMARCC1//PTPN22//PTPN11//MAPK9//HNRNPH1//INPP5K//KANK1//PTEN//RPL12//AGTR1A//ATP6V0D2//JAK2//NR1H3//PPP1R12A//PRKCQ//RAB8A//NR3C1//CASP4//MYH11//EIF4EBP2//KAT2B//PIK3C2A//…
30055	391	112	1.3724	0.0001	0.0017	cell-substrate junction	STX16//ALCAM//AHNAK//RPS4X//TNS1//ADD1//ACTR3//DAG1//YWHAZ//PGM5//PPFIA1//CAV2//REXO2//FLRT1//SORBS1//RPL4//JAK1//FBLIM1//ARPC5L//FGFR3//RPL5//TLN1//CLASP2//GJA1//CAP1//ITGA6//ITGA4//RPL23//RAB10//PPP1CC//MSN//CD99L2//ITGB1//PTPRC//GDI2//LPXN//RPS3//EGF//CALR//RPL12//PTK2B//ERBIN//NUP214//EPB41L2//PPP1R12A//RPS18//RAC2//LMLN//ARPC5//MYH9//RALA//PABPC1//CAT//CPNE3//CAPN2//VIM//ARPC2//CD151//CAPN5/…
51640	597	171	1.37234	0	0	organelle localization	OPHN1//SPC25//EPS15//PLD2//KAT2A//ACTR3//OCRL//YWHAZ//CUL3//GRIA1//RASGRP1//VAMP2//RAP1A//CACNA1A//ATM//HTT//FYCO1//PIK3CD//NTN1//DOC2A//OGT//SYT1//LRMP//SNX4//SYT11//UBB//YKT6//BICD1//PLIN5//CLASP2//TMEM106B//BBS4//KPNB1//ROCK1//BLOC1S3//BRAT1//SEC24A//IKBKG//PDCD10//DYNC1H1//NUSAP1//SLC9A3R1//DPYSL2//NFAT5//ITGA4//TBC1D20//MEF2A//MSN//ITSN1//NAPB//AP3S2//CD84//TRAPPC10//AP3M2//DLG1//CHMP5//PPP6…
2694	468	134	1.37183	0	0.0004	regulation of leukocyte activation	CD274//FCGR2B//PLD2//PRDX2//H2-AA//CD3E//FYN//CD6//RASGRP1//VAMP2//ID2//ATM//SLFN1//BCL2//NCK1//MSH6//TNFSF11//APLF//NDFIP1//RIPK2//PRAM1//BCL10//SNX4//CARD11//AP1G1//TRAF6//PAG1//PRNP//CD4//BLOC1S3//TLR4//TPR//CLEC4G//TNFSF14//IGHM//NCKAP1L//CLCF1//RNF41//BTLA//KIAA0922//HPS1//EGR3//IL1F8//CD84//DLG1//LCK//PTPRC//PTPN22//PTPN11//SPN//ABR//TGFBR2//TFRC//VAMP7//CCR6//NFATC2//MTOR//ARRB1//DUXBL1//N…
7015	350	100	1.3689	0.0003	0.0037	actin filament organization	ADD1//ACTR3//CUL3//SH3BGRL3//PPFIA1//BRK1//SORBS1//BCL2//ADD2//NCK1//PRKCD//PHACTR1//TGFBR1//SMAD3//ACP2//CLASP2//BBS4//ROCK1//KPNB1//TPR//CAP1//CAPZB//PDCD10//NCKAP1L//ARHGAP35//ITGB1//DLG1//SYNPO//INPP5K//KANK1//MICAL1//PTEN//MTOR//PTK2B//ARRB1//TENM1//PPP1R12A//PRKCQ//RAC2//CASP4//CPD//PPP1R9A//FHOD1//ARHGEF11//ARPC5//WASF2//MYH9//TAC1//HCLS1//CRKL//CAPG//PTGER4//ARPC2//MTSS1//ACTN4//CTTN//CDC…
2764	431	123	1.36731	0.0001	0.0006	immune response-regulating signaling pathway	KLHL6//PDE4D//PLD2//CD3E//FYN//ACTR3//PSME4//KCNN4//PUM2//BRK1//RAP1A//MAPK8//BCL2//NCK1//MAP3K7//PRKCD//PIK3CD//RIPK2//BCL10//UBB//CARD11//SPPL3//TRAF6//PAG1//PRNP//PSMB11//DDX58//PIGR//CD4//TLR4//IKBKG//IGHM//NCKAP1L//NR1D1//FYB//BTLA//SKAP1//PPP3CA//TAB2//CTSB//LCK//PTPRC//PTPN22//RAPGEF1//MAPK9//LPXN//PTEN//NFATC2//THEMIS//ERBIN//UBASH3A//DENND1B//NR1H3//PRKCQ//RAC2//CYFIP2//ARPC5//WASF2//RAB…
6974	804	229	1.36465	0	0	cellular response to DNA damage stimulus	INTS7//MPG//CCNH//RAD21//FOXO1//NUCKS1//ATM//MSH6//PRKCD//APLF//UBE2A//HELB//DBP//OGT//RAD54L//CBX8//BAZ1B//FOXO4//SLF2//UBB//BRD4//PDK1//AXIN2//IMMP2L//PCBP4//SMARCAL1//IKBKG//BRAT1//CDKN3//SLF1//HERC2//SP100//NFAT5//CNOT6L//PGAP2//TEX12//CHD1L//CNOT4//TRP53BP1//RPA1//RNF169//NFATC2//BBC3//UBE2V2//FANCL//TRIP12//MCM3//HMGA2//YY1//USP45//FOXO3//TREX2//SPRED1//CNOT3//FOXN3//NCOA6//SUMO2//FMR1//EYA…
70647	787	224	1.36368	0	0	protein modification by small protein conjugation or removal	KAT2A//USP37//CUL3//RAD21//UBE3A//SUZ12//UBE2L3//SCML2//RNF208//UBE2A//TGFBR1//OGT//RIPK2//TOP2B//CBX8//FGFR3//BCL10//UBB//TRAF6//FBXW2//TRIM23//PSMB11//TRIM24//RNF38//TPR//USP13//RNF41//RANBP2//EID3//HERC2//SP100//ARIH2//PJA2//HERPUD1//FKBP1A//CNOT4//ANAPC7//RPA1//PTEN//RNF11//APC2//UBE2V2//NUP214//FANCL//TRIP12//USP19//BMI1//PHC3//RNF20//STAG1//LNPEP//HNRNPC//ASXL1//USP45//TRIM5//CNOT3//SUMO2//…
7059	359	102	1.36128	0.0004	0.0043	chromosome segregation	SPC25//ACTR3//CUL3//RAD21//PUM2//ATM//PPP1R7//TOP2B//LRMP//SLF2//SLBP//BRD4//AXIN2//ZFP207//CLASP2//NEB//ROCK1//KPNB1//TPR//CEP57L1//NUSAP1//RANBP2//CLIP1//SLF1//SKA3//PPP1CC//PDS5A//TEX12//TLK1//CHMP5//STAG2//SPICE1//NSL1//RAD51C//RPS3//MTOR//APC2//MIS18A//BRCA1//KNL1//CENPO//MTM1//STAG1//PUM1//CAPG//NCAPD3//ZWINT//MAPRE1//APC//BECN1//CHMP4C//SMC6//MEIKIN//CDC42//UBE2B//RANGAP1//CDK5RAP2//CEP192…
60249	451	128	1.3598	0.0001	0.0006	anatomical structure homeostasis	NRK//ADD1//ATM//TERF2IP//KMT2A//BCL2//DTL//ADD2//TNFSF11//ZFP830//TMEM64//PRRC1//HNRNPA1//LEF1//ERCC4//FOXC1//CYP19A1//TRAF6//TERF2//PIGR//BBS4//TGS1//HNRNPU//TLR4//EPAS1//POLA2//SP100//HOMER1//LPCAT1//ITGB1//NEK7//RPA1//PTPN11//TERT//GNL3L//CROCC//SLC28A3//TFRC//RAD51C//TEN1//POLA1//CCT2//EGF//PTK2B//CTC1//CLCN3//PRKCQ//RAC2//MTM1//PATJ//NELL2//ALB//HNRNPA2B1//HNRNPC//PTGER4//TCP1//MUC4//APC//MU…
45321	745	211	1.35696	0	0	leukocyte activation	FCGR2B//GIMAP1//PLD2//CD3E//RPS6//IFNAR1//AGTPBP1//CX3CL1//ID2//ATM//MSH6//PRKCD//TNFSF11//APLF//RIPK2//LEF1//PRAM1//BCL10//TRAF6//PAG1//PSMB11//CD4//TPR//NCKAP1L//CLCF1//RNF41//EGR3//IL1F8//FKBP1A//PTPRC//VPREB1//VAMP7//SLAMF6//CADM1//NFATC2//TFF2//ITGAL//PRKCQ//RAC2//CPD//BMI1//FZD9//DROSHA//GIMAP5//ZEB1//PTGER4//TSPAN32//CD151//RHOH//ZC3H12D//IGF1//TXK//KMT2E//CD226//MALT1//ADAM10//PKN1//DPP4/…
51301	389	110	1.35483	0.0003	0.0029	cell division	ASF1B//ADD1//OCRL//ACTR3//CUL3//RAD21//TAS1R2//CSPP1//SON//HTT//FGF13//ADD2//KIF20A//WIZ//SETDB1//LEF1//ACP2//IGF1R//DEDD//PAG1//KLHL13//DRD3//SH3GLB1//BBS4//ROCK1//LATS2//NUSAP1//RAB11FIP4//RAB10//PDS5A//MAF//DLG1//NEK7//BIRC6//CHMP5//STAG2//PTEN//APC2//SUN2//SMAD4//RAB11FIP3//CPD//BMI1//PATJ//STAG1//SNX9//MYH9//DAP//RALA//PABPC1//CAPG//ZFP36L2//BECN1//APC//KLHL9//CHMP4C//MOB1A//MAP4//GNAI2//SVI…
19900	679	192	1.35479	0	0	kinase binding	PLD2//PPP2R5A//APPL1//USP37//NBR1//RPS6//YWHAZ//CD6//GRIA1//CAV2//WDCP//SORBS1//HTT//NCK1//EIF3A//CDK13//ADD3//PRKCD//KIF20A//SMAD3//TOP2B//LEF1//DVL1//BCL10//RAB11FIP2//TRAF6//ENSA//PAG1//AXIN2//GLRX3//CLASP2//ERRFI1//CD4//PDLIM5//TPR//PDCD10//MAP3K2//DPYSL2//CDK12//CDKN2C//SP100//DOCK4//PRKAR2B//SKAP1//MAPK8IP1//PPP1CC//MEF2A//PJA2//PDE3B//MSN//SLC12A2//ITGB1//DLG1//LCK//PTPRC//PTPN22//PTPN11//…
98794	340	96	1.3528	0.0007	0.0078	postsynapse	OPHN1//FMR1//PDZD2//RAPGEF4//DCK//MAP4//NSMF//GRIA4//ADD1//STRN//CNIH3//FYN//GRIA1//YWHAZ//NTRK2//ADAM10//BAIAP2//HNRNPK//CRHR1//ANK3//BMPR2//HTT//ADD2//SYN2//MAP3K7//ADD3//ACTB//MAPT//NRGN//GAP43//DVL1//MAP2//FBXO45//SORBS2//GIPC1//GRIA2//SYT11//CYP19A1//DRD2//GRM3//RTN4//TENM2//KCNMA1//PDLIM5//NCOA2//CAPZB//GRIN3A//NR1D1//ANK1//SYP//IFNGR1//FXR1//PRKAR2B//GABBR1//HOMER1//BCL11A//PPP1CC//DNM2//S…
50839	443	125	1.35191	0.0001	0.0015	cell adhesion molecule binding	EPS15//AHNAK//ADAMTS5//FGB//CAST//FXYD5//ADD1//YWHAZ//ENO1//ABCF3//CX3CL1//FAM129B//BZW2//NCK1//NPNT//NRXN2//YKT6//TLN1//CCS//EIF3E//RTN4//SPTAN1//TENM2//SH3GLB1//PDLIM5//CAPZB//SNX5//ITGA6//ITGA4//RAB10//MSN//ITGB1//DLG1//EIF5//CHMP5//ESYT2//PTPN11//CLDN7//TAGLN2//CADM1//EGF//CALR//STK38//OLA1//ERBIN//EPS8L1//ITGAL//EDIL3//CPD//HCFC1//FCER2A//WASF2//SNX9//MYH9//DDX6//ADGRL1//CRKL//CAPG//GSK3B//M…
1903047	994	280	1.34962	0	0	mitotic cell cycle process	CDKN1C//PIM2//CCNH//OCRL//USP37//RPS6//RAD21//CUL3//CCNY//ID2//ATM//HTT//CDK13//KIF20A//FGFR3//FOXO4//SLF2//ACP2//UBB//BRD4//SMARCA4//PSMB11//CLASP2//PCBP4//ROCK1//KPNB1//TPR//PHIP//CDKN3//RANBP2//POLA2//CLIP1//SLF1//CDKN2C//PRKAR2B//CNOT6L//PHF8//RPL17//CNOT4//RPA1//ANAPC7//TERT//PTEN//CCT2//APC2//KAT14//CEP41//NUP214//MCM3//PPP1R12A//PRKCQ//CPD//HMGA2//CRLF3//KHDRBS1//NCAPD3//ZWINT//CNOT3//CHMP…
15629	455	128	1.34784	0.0001	0.0015	actin cytoskeleton	OPHN1//AHNAK//ADD1//FYN//ACTR3//PGM5//HSPB7//MAPK8//ACTR1A//FAM129B//SORBS1//ADD2//MYO1E//DCTN5//RAB22A//INTS6//FBLIM1//PIGS//SORBS2//BCL10//ACP2//SPTAN1//DDX58//NEB//PDLIM5//CAP1//CAPZB//SLC9A3R1//FYB//NPFFR2//RINL//MYOZ1//ARHGAP35//SYNPO//PTPN11//STAG2//SGPP1//LPXN//TAGLN2//CROCC//LSP1//CRMP1//ABLIM1//GAS2L1//NFATC2//APC2//EPB41L2//PPP1R12A//RAC2//TAF5//PHC3//MYH11//PPP1R9A//FKBP15//FHOD1//ARPC…
32446	694	195	1.34622	0	0	protein modification by small protein conjugation	CUL3//RAD21//UBE3A//SUZ12//UBE2L3//SCML2//RNF208//UBE2A//TGFBR1//OGT//RIPK2//TOP2B//CBX8//FGFR3//BCL10//UBB//TRAF6//FBXW2//TRIM23//PSMB11//TRIM24//RNF38//TPR//RNF41//RANBP2//EID3//HERC2//SP100//ARIH2//PJA2//HERPUD1//FKBP1A//CNOT4//ANAPC7//RPA1//PTEN//RNF11//APC2//UBE2V2//NUP214//FANCL//TRIP12//BMI1//PHC3//RNF20//STAG1//LNPEP//HNRNPC//TRIM5//CNOT3//SUMO2//RLIM//MED1//TPP2//RNF220//HNRNPK//FBXW8//P…
44451	667	187	1.34325	0	0	nucleoplasm part	INTS7//KAT2A//APPL1//XIST//CCNH//CHTOP//EP400//SUZ12//ELL2//FIP1L1//SON//CREBL2//KMT2A//ELF4//BAHD1//MAP3K7//NPAT//CDK13//RPRD2//ZFP830//INTS6//SUMO1//TBL1X//OGT//HNRNPA1//H2AFY2//ERCC4//ARNTL//BRD4//CDK7//EIF3E//YTHDC1//SETD1B//TENM2//CIR1//EPAS1//TPR//WDR82//CHD6//KANSL1//ATXN7//MSL2//BRD1//ELP3//AFF4//CASP8AP2//SP100//CDK12//MALAT1//PPP1CC//THAP7//MTF2//ANGEL2//RPA1//HOXB5OS//TERT//MSL3//NSL1/…
31252	354	99	1.3399	0.0008	0.0088	cell leading edge	ARHGEF6//PLD2//ACTR3//DAG1//GRIA1//YWHAZ//SH3BGRL3//BRK1//TLN1//DDX58//CLASP2//ROCK1//CAPZB//ANK1//RINL//GABBR1//ITSN1//DGKZ//ITGB1//SPN//TIAM1//INPP5K//RPS3//VAMP7//KANK1//ABLIM1//APC2//PTK2B//PTPN13//EPS8L1//RAC2//PPP1R9A//MTM1//ARPC5//WASF2//MYH9//VIM//SYNJ2//SNTG1//APC//ARPC2//C2CD5//ABI3//PACSIN1//MYOF//CTTN//CDC42//ARHGAP31//DPP4//PKN2//ADAM17//RAPH1//ACTB//PIK3CA//DCTN1//TRPM7//ACTC1//LDB1…
8047	397	111	1.33959	0.0004	0.0054	enzyme activator activity	OPHN1//ARAP2//OCRL//SH3BGRL3//PSME4//RASA3//DEPDC1B//ARHGAP25//FGF13//PRKCD//ARL2BP//OGT//ARHGAP30//BCL10//ARHGAP9//CCS//SMAP1//TBC1D15//TOR1AIP2//TRIM23//RABGAP1L//ERRFI1//ELMOD3//NCKAP1L//GLE1//CASP8AP2//GMPS//DOCK4//B3GAT3//PCOLCE//TBC1D20//TBC1D16//PLXNB1//GNAQ//ITSN1//ARHGAP35//GDI2//USP6NL//RPA1//ATP1B1//RASGRP3//MAPK9//ABR//EGF//RGS10//ARRB1//TBC1D5//RALGAPA1//ELMOD2//MAPK8IP2//DOCK2//ARHG…
9416	448	125	1.33682	0.0002	0.0023	response to light stimulus	ATP8A2//WNK2//TANC1//MEIS2//JUND//DAG1//CUL3//USP1//MAPK8//ID2//KMT2A//HTT//BCL2//CCDC66//ELF4//DTL//MSH6//UBE2A//DEAF1//ERCC4//GNA11//EIF3E//NOCT//DRD3//DBH//TPR//NR1D1//NOC2L//HMGCR//RBM4B//PPP1CC//GNAQ//HMGCS1//ITGB1//DLG1//MAPK9//RPGR//EGF//EID1//MTOR//ARRB1//NR2F6//TRPM1//NR3C1//CPD//RPGRIP1//CACNA1C//AGAP3//UACA//CAT//DHDDS//YY1//FAR1//TRP53INP1//MAP4K3//CDS2//EIF2A//FRS2//FMR1//CREB1//GNAI…
50865	509	142	1.33663	0.0001	0.0006	regulation of cell activation	CD274//FCGR2B//PLD2//PRDX2//H2-AA//CD3E//FYN//CD6//RASGRP1//VAMP2//ID2//ATM//SLFN1//BCL2//NCK1//MSH6//TNFSF11//PRKCD//APLF//NDFIP1//RIPK2//PRAM1//BCL10//SNX4//CARD11//AP1G1//TRAF6//PAG1//PRNP//CD4//BLOC1S3//TLR4//TPR//CLEC4G//TNFSF14//IGHM//NCKAP1L//CLCF1//RNF41//NR1D1//BTLA//KIAA0922//HPS1//EGR3//IL1F8//CD84//DLG1//LCK//PTPRC//PTPN22//PTPN11//SPN//ABR//TGFBR2//TFRC//VAMP7//CCR6//NFATC2//MTOR//AR…
989	563	157	1.33608	0	0.0004	transcription factor activity, transcription factor binding	TLE4//KAT2A//MEIS2//BRDT//SOX4//FOXO1//UBE3A//ZHX2//ENO1//UBE2L3//RXRA//C1D//LPIN2//NPAT//TCF4//ID3//ARL2BP//CTCF//TBL1X//BCL10//ARNTL//NR2C2//SMARCA4//RBM39//ARID5B//TRIM24//NFIB//CIR1//SMARCA2//NCOA2//NR1D1//NOC2L//SP100//CASP8AP2//NOTCH2//MEF2A//ARHGAP35//DYRK1B//TRIP4//TRP53BP1//ECD//LPXN//SCAI//HCFC2//EID1//SMARCD3//CBFA2T2//HDAC1//ZMYND8//NR1H3//NR3C1//SMAD4//URI1//HIF3A//HCFC1//RNF20//HMGA…
280	561	156	1.3323	0	0.0005	nuclear division	CDKN1C//CST6//SPC25//PIM2//SIAH1A//BRDT//TOM1//ACTR3//RPS6//RAD21//CUL3//CCSAP//GPR3//CAV2//ATM//DTL//CDK13//MSH6//KIF20A//COPA//ZFP830//HNRNPA1//RAD54L//FPR3//FGFR3//SLF2//SLBP//UBB//IGF1R//ENSA//CDK7//SMARCA4//ZFP207//CLASP2//DRD3//NEB//TGS1//ROCK1//KPNB1//TPR//PHIP//NUSAP1//CLIP1//SLF1//SKA3//PDS5A//TEX12//CHMP5//RPA1//CEP97//SPICE1//NSL1//RPS3//RAD51C//EGF//MTOR//CALR//APC2//SMG7//NUP214//PPP…
32535	385	107	1.33157	0.0006	0.0079	regulation of cellular component size	ASF1B//AKT1S1//ADD1//TOM1//ACTR3//ANO6//FOXO1//SH3BGRL3//KCNN4//RARG//BRK1//BMPR2//FGF13//ADD2//NCK1//RPL4//PRKCD//PIK3CD//RAB22A//NTN1//OGT//ACP2//PDK1//ULK2//RTN4//CLASP2//BBS4//NEB//WDTC1//TPR//CAP1//CAPZB//NCKAP1L//SLC9A3R1//TTL//SLC12A2//SEMA4F//MSN//ARHGAP35//DLG1//VPREB1//KANK1//PTEN//MTOR//RPL12//PTK2B//CLCN3//TENM1//CPD//PPP1R9A//ARPC5//MYH9//RABGEF1//HCLS1//TMEM123//CAPG//CLNS1A//MAP4K3…
6259	940	261	1.33031	0	0	DNA metabolic process	MPG//CCNH//CDAN1//RAD21//NUCKS1//MAPK8//ATM//MSH6//WIZ//PRKCD//APLF//UBE2A//CTCF//HELB//DBP//TOP2B//OGT//SETDB1//LEF1//RAD54L//CBX8//BAZ1B//SLF2//UBB//PAG1//AXIN2//SMARCA4//TGS1//SMARCAL1//HNRNPU//KPNB1//BRAT1//GJA1//POLA2//CLCF1//SLF1//SP100//HERC2//TEX12//TLK1//CHD1L//IGFBP4//NEK7//PTPRC//TRP53BP1//RPA1//RNF169//TERT//INPP5K//CCT2//CALR//UBE2V2//FANCL//TRIP12//MCM3//HDAC1//PRKCQ//BMI1//HMGA2//H…
1902532	458	127	1.32855	0.0002	0.0026	negative regulation of intracellular signal transduction	WNK2//AKT1S1//FOXO1//DAG1//CUL3//SUZ12//TMEM127//ATM//BCL2//EIF3A//PRKCD//PDCD4//ARNTL//IGF1R//GRINA//PRNP//SOCS2//PCBP4//ERRFI1//DRD3//TLR4//IKBKG//TNFSF14//SLC9A3R1//NOC2L//HMGCR//NFAT5//PGAP2//IVNS1ABP//MAPK8IP1//PDE3B//MSN//ARHGAP35//DGKZ//ITGB1//ZC3H12A//DLG1//HERPUD1//FKBP1A//CHMP5//PTPN22//RAPGEF1//TAOK3//INPP5K//SCAI//NLRC3//KANK1//PTEN//TRDN//STK38//ARRB1//FKTN//ERBIN//TWIST1//HDAC1//SMA…
2757	404	112	1.32824	0.0005	0.0076	immune response-activating signal transduction	KLHL6//PDE4D//PLD2//CD3E//FYN//ACTR3//PSME4//KCNN4//PUM2//BRK1//RAP1A//BCL2//NCK1//MAP3K7//PRKCD//PIK3CD//RIPK2//BCL10//UBB//CARD11//SPPL3//TRAF6//PAG1//PRNP//PSMB11//DDX58//CD4//TLR4//IKBKG//IGHM//NCKAP1L//NR1D1//FYB//SKAP1//TAB2//CTSB//LCK//PTPRC//PTPN22//RAPGEF1//LPXN//PTEN//NFATC2//THEMIS//ERBIN//UBASH3A//DENND1B//NR1H3//PRKCQ//CYFIP2//ARPC5//WASF2//RABGEF1//ITCH//CYLD//MAPKAPK3//PUM1//BPIFB1…
988	570	158	1.32807	0	0.0005	transcription factor activity, protein binding	TLE4//KAT2A//MEIS2//BRDT//SOX4//FOXO1//UBE3A//ZHX2//ENO1//UBE2L3//RXRA//C1D//LPIN2//NPAT//TCF4//ID3//ARL2BP//CTCF//SMAD3//TBL1X//BCL10//ARNTL//NR2C2//SMARCA4//RBM39//ARID5B//TRIM24//NFIB//CIR1//SMARCA2//NCOA2//NR1D1//NOC2L//SP100//CASP8AP2//NOTCH2//MEF2A//ARHGAP35//DYRK1B//TRIP4//TRP53BP1//ECD//LPXN//SCAI//HCFC2//EID1//SMARCD3//CBFA2T2//HDAC1//ZMYND8//NR1H3//NR3C1//SMAD4//URI1//HIF3A//HCFC1//RNF2…
16337	753	208	1.32345	0	0	single organismal cell-cell adhesion	FNDC3A//FGB//GIMAP1//CD3E//RPS6//IFNAR1//AGTPBP1//HTT//TNFSF11//PRKCD//FBLIM1//RIPK2//LEF1//BCL10//TRAF6//TLN1//PAG1//PSMB11//CD4//ROCK1//TPR//NCKAP1L//ITGA4//EGR3//IL1F8//FKBP1A//PTPRC//CD53//SLAMF6//CADM1//APC2//DSP//ITGAL//PRKCQ//RAC2//CPD//BMI1//DROSHA//GIMAP5//CYFIP2//EFR3A//ZEB1//PTGER4//CD151//TSPAN32//RHOH//ZC3H12D//IGF1//TXK//CHST4//UBASH3B//MALT1//DPP4//ANK3//SLA2//RET//ACTB//PIK3CA//DU…
98609	1004	277	1.32186	0	0	cell-cell adhesion	FNDC3A//ALCAM//EPS15//FGB//GIMAP1//CD3E//RPS6//IFNAR1//ENO1//AGTPBP1//CX3CL1//FAM129B//HTT//BZW2//TNFSF11//PRKCD//FBLIM1//RIPK2//LEF1//BCL10//TRAF6//TLN1//PAG1//PSMB11//CD4//ROCK1//PDLIM5//TPR//NCKAP1L//ITGA4//RAB10//EGR3//IL1F8//FKBP1A//EIF5//PTPRC//ESYT2//CD53//TAGLN2//SLAMF6//PCDH10//CADM1//APC2//DSP//ITGAL//PRKCQ//RAC2//CPD//BMI1//HCFC1//DROSHA//GIMAP5//CYFIP2//TENM3//EFR3A//ZEB1//PTGER4//CD1…
16071	591	163	1.32142	0	0.0005	mRNA metabolic process	HNRNPA3//METTL14//RPS4X//ZCCHC11//RPL39//TRA2B//CCNH//SCAF11//SNRNP70//SRSF11//CHTOP//RPS6//MOV10//PABPN1//ZHX2//FIP1L1//SON//QK//ATM//DHX9//DTL//RPL4//CDK13//NFX1//FBLIM1//GRSF1//MBNL1//HNRNPA1//SLBP//RPL5//CDK7//EIF3E//YTHDC1//SNRPD3//RPL28//SF3B1//RRM1//RBM15B//PCBP4//NOCT//SRPK2//TGS1//SNUPN//HNRNPU//RBMX//SRRM1//RNPS1//MALAT1//RPL23//CNOT6L//MTF2//RPS20//ZC3H12A//RPL17//CNOT4//ECD//ETF1//HNR…
44822	1180	322	1.30742	0	0	poly(A) RNA binding	HNRNPA3//FNDC3A//SMNDC1//METTL14//RPS4X//ZCCHC11//HTATSF1//TNS1//TRA2B//RPS6//CHTOP//SRSF11//NUCKS1//PUM2//PCSK9//ENO1//UBE2L3//FIP1L1//RPL4//EIF3A//CDK13//NSA2//WDR6//GRSF1//MBNL1//RPL5//ZMAT3//YTHDC1//RPL28//SF3B1//HNRNPUL2//RBM39//RBM15B//PCBP4//SRPK2//HNRNPU//KPNB1//RBMX//TPR//SRRM1//FAM120A//LUC7L2//NOC2L//SLF1//SYP//RPL23//RBM4B//TBCA//SLC25A5//RPS20//CSTB//ACAA2//SRP54B//HNRNPAB//RPL17//EI…
98602	810	221	1.30722	0	0	single organism cell adhesion	FNDC3A//FGB//GIMAP1//CD3E//RPS6//IFNAR1//AGTPBP1//HTT//TNFSF11//PRKCD//FBLIM1//RIPK2//LEF1//BCL10//TRAF6//TLN1//PAG1//AKIP1//PSMB11//CD4//ROCK1//TPR//NCKAP1L//ST6GAL1//ITGA4//EGR3//IL1F8//FKBP1A//PTPRC//CD53//SLAMF6//CADM1//CALR//APC2//DSP//ITGAL//PRKCQ//RAC2//CPD//BMI1//DROSHA//GIMAP5//CYFIP2//EFR3A//CRKL//ZEB1//PTGER4//CD151//TSPAN32//ARPC2//ACTN4//RHOH//ZC3H12D//IGF1//TXK//CHST4//UBASH3B//MALT…
22402	1497	408	1.30581	0	0	cell cycle process	CDKN1C//INTS7//CCNH//OCRL//ACTR3//USP37//CSPP1//CCNY//UBE2L3//KIF20A//WIZ//TGFBR1//PGRMC1//FOXO4//SLF2//UBB//BRD4//RPL28//AXIN2//PSMB11//CLASP2//RAB11FIP4//CLIP1//PRKAR2B//CNOT6L//PHF8//TEX12//TLK1//RPL17//PTPRC//ANAPC7//PTEN//GAS2L1//CCT2//RPL12//SMG7//CEP41//MCM3//USP19//PPP1R12A//RAB11FIP3//CPD//KNL1//STAG1//KHDRBS1//PABPC1//FAR1//NCAPD3//GSK3B//ZWINT//OVOL1//CNOT3//CHMP4C//EIF4G3//ZC3H12D//MA…
2000113	1393	379	1.30355	0	0	negative regulation of cellular macromolecule biosynthetic process	CDKN1C//TLE4//ZCCHC11//METTL14//MEIS2//CDAN1//CUL3//FOXO1//SUZ12//RARG//ENO1//PUM2//RXRA//ID2//ATM//BAHD1//MSH6//WIZ//TCF4//CTCF//PDCD4//SETDB1//LEF1//CBX8//FGFR3//UBB//MDFI//TRAF6//SMARCA4//ARID1A//KDM4A//RBM15B//LIN52//WDTC1//ARID5B//TRIM24//HNRNPU//NFIB//BRAT1//GJA1//TPR//ZBTB21//NOC2L//SP100//CNOT6L//PHF14//PHF8//H3F3A//HNRNPAB//STRN3//INPP5K//ELF2//ITM2B//HCFC2//NFATC2//EID1//CALR//APC2//KAT…
5911	662	180	1.30273	0	0.0005	cell-cell junction	EPS15//AHNAK//PDZD2//CAST//ARHGEF6//NIT1//CD3E//ADD1//ACTR3//RPS6//DAG1//YWHAZ//IGSF5//PGM5//ENO1//ABCF3//BRK1//USP53//FAM129B//ATM//BMPR2//SORBS1//BZW2//FGF13//FLRT1//NCK1//RPL4//ADD3//PRKCD//MYO1E//TGFBR1//HEG1//YKT6//TLN1//CCS//EIF3E//RTN4//SPTAN1//DDX58//TENM2//SH3GLB1//ROCK1//GJA1//PDLIM5//CAPZB//SNX5//ITGA6//ITGA4//SKAP1//RAB10//ITGB1//DLG1//EIF5//LCK//CHMP5//ESYT2//GDI2//CLDN7//ATP1B1//TIA…
18193	1038	282	1.30164	0	0	peptidyl-amino acid modification	ETFBKMT//DERL3//KAT2A//CD3E//APLP2//RAD21//FOXO1//SUZ12//IFNAR1//AGTPBP1//MAPK8//ATM//PRKCD//CSNK1G2//CTCF//TGFBR1//TOP2B//SETDB1//OGT//LEF1//RIPK2//CBX8//FGFR3//CNTN1//BRD4//PDK1//SETD1B//KDM4A//SMARCA4//ERRFI1//CD4//TPR//PHIP//PDCD10//RANBP2//CLCF1//ST6GAL1//EID3//NOC2L//KANSL1//METTL21A//BRD1//ELP3//HERC2//SP100//GFRA2//TLK1//FKBP1A//PTPRC//RPA1//INPP5K//KDM6A//KAT14//KAT6B//CEP41//NUP214//HDA…
16567	579	157	1.29916	0.0002	0.0019	protein ubiquitination	CST6//VPS8//SIAH1A//ANAPC16//TOM1//FYN//SOX4//CUL3//UBE3A//PSME4//UBE2Q2//SUZ12//UBE2L3//RNF114//SCML2//RNF208//BCL2//DTL//PRMT3//RCHY1//NDFIP1//UBE2A//TGFBR1//HECTD1//OGT//RIPK2//CBX8//UBE2D2A//WDR48//FGFR3//BCL10//UBB//TRAF6//FBXW2//TRIM23//PSMB11//KLHL13//TRIM24//RNF38//TPR//RNF111//RNF41//CBLL1//ATXN7//MSL2//HERC2//ARIH2//PJA2//HERPUD1//PCNP//FKBP1A//CNOT4//BIRC6//PTPN22//ZNRF2//ANAPC7//MAPK9…
30425	565	153	1.29743	0.0002	0.0023	dendrite	OPHN1//ZBP1//TANC1//DCK//ADD1//RPS6//GRIA1//PUM2//CACNA1A//MAPK8//KCNIP4//BMPR2//FGF13//HTT//SUMO1//EIF5A//DVL1//SORBS2//SYT11//YKT6//SACS//DLGAP4//CYP19A1//RPL28//GRM3//TENM2//GLRX3//NCOA2//DBH//TPR//CAPZB//TXNRD2//NR1D1//DPYSL2//BRD1//FXR1//IFT52//GRIP1//PRKAR2B//GABBR1//HOMER1//PPP1CC//MAPK8IP1//GNAQ//ITGB1//GRM4//HNRNPAB//STRN3//SYNPO//GABRA6//PSD2//TIAM1//CPLX2//FBXO2//RPS3//ATXN10//CADM1//C…
30054	1031	279	1.29654	0	0	cell junction	STX16//EPS15//ALCAM//RPS4X//ARHGEF6//TNS1//CD3E//ACTR3//RPS6//PPFIA1//ENO1//RAP1A//FAM129B//ATM//BZW2//RPL4//ADD3//PRKCD//TGFBR1//HEG1//FBLIM1//ARPC5L//FGFR3//RPL5//TLN1//SPTAN1//DDX58//CLASP2//SH3GLB1//ROCK1//GJA1//PDLIM5//CAP1//ITGA4//RPL23//SKAP1//RAB10//EIF5//PTPRC//ESYT2//GDI2//ATP1B1//CD53//LPXN//TAGLN2//CADM1//CD96//SH3KBP1//CALR//GJD2//RPL12//APC2//TMEM65//NUP214//DSP//PPP1R12A//FRMD4A//I…
1990234	680	184	1.29643	0	0.0005	transferase complex	CST6//INTS7//METTL14//GSC2//KAT2A//ACVR2A//ANAPC16//FBXL12//CCNH//CUL3//EP400//SUZ12//CCNY//UBE2L3//KMT2A//SORBS1//DTL//CDK13//MAP3K7//RCHY1//UBE2A//RPRD2//INTS6//PDSS2//HELB//OGT//CBX8//UBE2D2A//H2AFY2//ERCC4//BRD4//CDK7//SETD1B//FBXW2//PRPS2//KLHL13//HSCB//IKBKG//WDR82//POLA2//CHD6//KANSL1//ATXN7//MSL2//BRD1//ELP3//CDK12//PRKAR2B//RPAP1//PPP1CC//MTF2//ANAPC7//HOXB5OS//RPA1//TERT//MSL3//FBXO2//S…
5813	499	135	1.2962	0.0005	0.0063	centrosome	PDE4D//RILPL1//TUBGCP2//CCSAP//ELL2//CSPP1//ID2//ACTR1A//TUBGCP5//HTT//DHX9//SORBS1//DTL//DLGAP5//DCTN5//ARL2BP//MBNL1//LRMP//AXIN2//SSNA1//BBS4//TTBK2//LATS2//TRAF5//CEP57L1//DYNC1H1//SLC9A3R1//CLIP1//SLF1//IFT52//PRKAR2B//CEP44//HSPB11//ALDOB//CEP112//LCK//IFT80//DZIP1//CEP97//SPICE1//CAMSAP2//CROCC//RAD51C//RPGR//MDH1//PLEKHA7//IFT46//KIFAP3//OLA1//CEP41//2700049A03RIK//DCAF12//MCM3//PPP1R12A/…
7346	611	165	1.29385	0.0001	0.0017	regulation of mitotic cell cycle	CDKN1C//ASF1B//CST6//ANAPC16//SOX4//RPS6//CUL3//CCSAP//PSME4//CAV2//ID2//ATM//SLFN1//BCL2//DTL//CDK13//PTPRV//ZFP830//BRINP1//SMAD3//FGFR3//FOXO4//SLF2//CLSPN//UBB//BRD4//IGF1R//FOXC1//SMARCA4//PSMB11//ZFP207//PCBP4//DRD3//TPR//PHIP//NUSAP1//SLC9A3R1//SLF1//CNOT6L//DGKZ//ANGEL2//DLG1//RPL17//NEK7//CHMP5//CNOT4//PTPN11//ANAPC7//ECD//CEP97//TAOK3//TERT//NSL1//MBD4//RAD51C//EGF//PTEN//MTOR//APC2//SM…
98797	463	125	1.29351	0.0008	0.0089	plasma membrane protein complex	EPS15//ALCAM//PDE4D//GSC2//ACVR2A//GNA14//H2-AA//CD3E//DAG1//TGFBR3//GRIA1//CD6//KCNN4//PGM5//VAMP2//CACNA1A//KCNIP4//SORBS1//NPNT//SUMO1//KCNS2//BCL10//CARD11//IGF1R//TRAF6//GNA11//GJA1//TRAF5//IGHM//ITGA6//ITGA4//SKAP1//GABBR1//GNAQ//KCNG1//ITGB1//DLG1//ATP1B1//TFRC//EGF//TRDN//APC2//PTK2B//ARRB1//APBB1IP//TBC1D5//CHRNB3//H2-T23//ITGAL//CPD//KHDRBS1//CACNG7//CACNA1C//AKAP9//MYH9//KCNAB2//KCNMB4…
71900	463	125	1.29351	0.0008	0.0089	regulation of protein serine/threonine kinase activity	NRK//PRDX2//CCNH//RASGRP1//CCNY//RAP1A//MAP3K7//TNFSF11//PRKCD//TGFBR1//PDCD4//RIPK2//MDFIC//BCL10//UBB//TRAF6//IGF1R//CDK7//MAP3K9//TNIK//LATS2//TLR4//IKBKG//CDKN3//IGHM//PDCD10//MAP3K2//CDKN2C//HMGCR//CDK12//MAPK11//PRKAR2B//MAPK8IP1//TAB2//GRM4//CAR4//PTPRC//PTPN22//PTPN11//RAPGEF1//TIAM1//TAOK3//INPP5K//RPS3//PTEN//EGF//PTK2B//STK38//CCDC88C//ARRB1//JAK2//TENM1//PDE5A//DAP//KAT2B//MAPKAPK3//C…
7049	1732	467	1.29184	0	0	cell cycle	CDKN1C//INTS7//BC004004//CCNH//OCRL//USP37//ACTR3//CCNY//CSPP1//UBE2L3//KIF20A//WIZ//BRINP1//TGFBR1//PGRMC1//FOXO4//SLF2//UBB//BRD4//RPL28//AXIN2//PSMB11//CLASP2//LIN52//SMARCAL1//CLIP1//RAB11FIP4//PRKAR2B//CNOT6L//PHF8//TEX12//TLK1//RPL17//PTPRC//ANAPC7//PTEN//CCT2//GAS2L1//RPL12//SMG7//CEP41//MCM3//USP19//PPP1R12A//CPD//RAB11FIP3//KNL1//MTM1//KHDRBS1//STAG1//PABPC1//FAR1//NCAPD3//GSK3B//TARDBP/…
80135	661	178	1.29021	0.0001	0.0009	regulation of cellular response to stress	NRK//AKT1S1//DERL3//NBR1//FOXO1//TGFBR3//RASGRP1//USP1//USP25//ATM//TERF2IP//PARG//HTT//NCK1//MAP3K7//TNFSF11//PRKCD//YPEL3//PDCD4//HELB//RIPK2//OGT//CBX8//MDFIC//BCL10//SLF2//ARNTL//BRD4//TRAF6//IGF1R//GRINA//MAP3K9//RTN4//TERF2//AXIN2//TNIK//PCBP4//TLR4//ROCK1//IKBKG//TPR//PDCD10//USP13//MAP3K2//CLCF1//RANBP2//MAP3K3//SLF1//HMGCR//NFAT5//PGAP2//MAPK8IP1//MEF2A//DLG1//ZC3H12A//HERPUD1//PTPN22//R…
19899	1805	486	1.29003	0	0	enzyme binding	APPL1//CDK19//USP37//OCRL//ACTR3//KCNN4//DOCK11//UBE2L3//TMEM127//RAP1A//RXRA//MAPK8//EIF3A//PRKCD//KIF20A//ANKMY2//UBE2A//TGFBR1//GSG1//FOXO4//SLF2//BRD4//TRAF6//AXIN2//RABGAP1L//CLASP2//LMNB1//ATP6V1G1//IKBKG//RAB11FIP4//ANK1//SYP//METTL21A//ELP3//CASP8AP2//CDK12//SP100//PRKAR2B//SKAP1//TBC1D20//SLC25A5//TSPYL1//PLSCR4//EPHX1//STRN3//PTPRC//GDI2//ANAPC7//USP6NL//ATP1B1//PTEN//CCT2//GSTM4//SMG7/…
10558	1447	389	1.28802	0	0	negative regulation of macromolecule biosynthetic process	CDKN1C//METTL14//RARG//RAP1A//RXRA//WIZ//UBB//MDFI//TRAF6//ARID1A//LIN52//ARID5B//TRIM24//HNRNPU//GJA1//ZBTB21//SP100//CNOT6L//PHF8//H3F3A//HNRNPAB//STRN3//INPP5K//ELF2//NFATC2//KAT6B//AGO3//MCM3//RFX3//SMAD4//CPD//DROSHA//KHDRBS1//EIF4EBP2//HNRNPA2B1//YY1//HNRNPC//ZEB1//GSK3B//TARDBP//OVOL1//TRIM5//CNOT3//NR4A2//EIF2A//TRIB2//SUMO2//RLIM//CREB1//ZC3H12D//EHMT1//HNRNPD//PURA//CREBBP//MCL1//PRR9//…
51172	1556	418	1.28708	0	0	negative regulation of nitrogen compound metabolic process	CDKN1C//METTL14//RARG//RXRA//WIZ//HELB//UBB//MDFI//TRAF6//ARID1A//LIN52//ARID5B//TRIM24//HNRNPU//GJA1//ZBTB21//SP100//CNOT6L//PHF8//H3F3A//LPCAT1//HNRNPAB//STRN3//RNF169//ORMDL2//INPP5K//ELF2//NFATC2//KAT6B//AGO3//TRIP12//MCM3//RFX3//SMAD4//CPD//DROSHA//KHDRBS1//GIMAP5//EIF4EBP2//HNRNPA2B1//PABPC1//HNRNPC//YY1//ZEB1//GSK3B//TARDBP//OVOL1//TRIM5//CNOT3//EIF2A//NR4A2//SUMO2//RLIM//CREB1//ZC3H12D//E…
48667	738	198	1.28543	0	0.0005	cell morphogenesis involved in neuron differentiation	OPHN1//ATP8A2//ALCAM//ACTR3//CUL3//FOXO1//UBE3A//SUZ12//MAPK8//ID2//NPTX1//RPL4//MNX1//TOP2B//DVL1//PGRMC1//CNTN1//FGFR3//ULK2//SPTAN1//CLASP2//TMEM106B//ROCK1//NFIB//PDLIM5//SLC9A3R1//ELP3//PLXNB1//RAB10//SEMA4F//TAB2//TRIP4//VAMP7//ABLIM1//PTEN//APC2//HDAC1//SMAD4//PRKCQ//RAC2//PPP1R9A//CYFIP2//TENM3//YY1//VIM//CLNS1A//RANBP9//GSK3B//TMEM41B//TARDBP//NR4A2//KIF1BP//EIF2B2//FMR1//CREB1//NSMF//MA…
44772	604	162	1.28505	0.0002	0.0024	mitotic cell cycle phase transition	CDKN1C//CST6//PIM2//CCNH//ANAPC16//USP37//SOX4//RPS6//CUL3//PSME4//CCNY//ID2//ATM//ACTR1A//SLFN1//BCL2//DTL//NPAT//PTPRV//ZFP830//FOXO4//UBB//CLSPN//BRD4//ENSA//CDK7//SMARCA4//PSMB11//PCBP4//ZFP207//CLASP2//SSNA1//LATS2//CDKN3//TPR//DYNC1H1//POLA2//CDKN2C//PRKAR2B//CNOT6L//PHF8//PPP3CA//DGKZ//ITGB1//RPL17//CNOT4//RPA1//ANAPC7//ECD//TERT//TAOK3//RAD51C//NSL1//MBD4//POLA1//PTEN//EGF//MTOR//APC2//SM…
48285	608	163	1.28447	0.0002	0.0024	organelle fission	CDKN1C//CST6//SPC25//PIM2//SIAH1A//BRDT//TOM1//ACTR3//RPS6//RAD21//CUL3//CCSAP//GPR3//CAV2//ATM//DTL//CDK13//MSH6//KIF20A//COPA//ZFP830//HNRNPA1//RAD54L//FPR3//FGFR3//SLF2//SLBP//UBB//IGF1R//ENSA//CDK7//SMARCA4//ZFP207//CLASP2//DRD3//NEB//TGS1//ROCK1//KPNB1//TPR//PHIP//NUSAP1//CLIP1//SLC25A46//SLF1//MSL2//SKA3//PDS5A//TEX12//CHMP5//RPA1//CEP97//SPICE1//MSL3//NSL1//RPS3//RAD51C//EGF//MTOR//CALR//A…
48589	911	244	1.28325	0	0.0002	developmental growth	CDKN1C//ATP8A2//ALCAM//EPS15//KAT2A//ACTR3//FOXO1//RIC1//UBE3A//RARG//RXRA//RPL4//KIF20A//TGFBR1//SGPL1//HEG1//SETDB1//LEF1//SYT1//DVL1//FGFR3//BRD4//CYP19A1//PDK1//SOCS2//ULK2//SMARCA4//CLASP2//INA//WDTC1//ARID5B//ROCK1//SMARCAL1//GJA1//PDLIM5//TPR//CAP1//SYP//ELP3//CDK12//KLF2//RAB10//ARIH2//SLC12A2//SEMA4F//H3F3A//TERT//CADM1//PTEN//KMT2C//KDM6A//HDAC1//PPP1R12A//PRKCQ//SMAD4//RAC2//CPD//HMGA2…
1775	911	244	1.28325	0	0.0002	cell activation	FGB//FCGR2B//GIMAP1//PLD2//CD3E//RPS6//IFNAR1//AGTPBP1//CX3CL1//ID2//ATM//MSH6//PRKCD//TCF4//TNFSF11//APLF//TGFBR1//RIPK2//LEF1//PRAM1//BCL10//TLN1//TRAF6//PAG1//PSMB11//CD4//TPR//NCKAP1L//CLCF1//RNF41//EGR3//IL1F8//FKBP1A//PTPRC//VPREB1//VAMP7//SLAMF6//CADM1//NFATC2//ITGAL//PRKCQ//SMAD4//TFF2//RAC2//CPD//BMI1//FZD9//DROSHA//GIMAP5//ZEB1//PTGER4//TSPAN32//CD151//RHOH//ZC3H12D//IGF1//TXK//KMT2E//U…
7409	579	155	1.28261	0.0003	0.0034	axonogenesis	NRK//OPHN1//ATP8A2//ALCAM//SIAH1A//PTPRA//ADD1//FYN//ACTR3//DAG1//CUL3//CACNA1A//NPTX1//BMPR2//FGF13//BCL2//ADD2//RPL4//MNX1//PIK3CD//NTN1//TOP2B//DVL1//PGRMC1//CNTN1//FGFR3//SLBP//IGF1R//ULK2//RTN4//TENM2//SPTAN1//CLASP2//ROCK1//NFIB//PLEKHH1//ELP3//GMPS//PLXNB1//RAB10//TTL//SEMA4F//MSN//ARHGAP35//ITGB1//TRIP4//PTPN11//DZIP1//TIAM1//LHX4//ABLIM1//PTEN//APC2//HDAC1//SMAD4//PRKCQ//RAB8A//RAC2//CYF…
43565	845	226	1.28142	0	0.0003	sequence-specific DNA binding	CAMTA2//MEIS2//JUND//CHTOP//FOXO1//SUZ12//RARG//RXRA//SOHLH1//TCF4//CTCF//DBP//LEF1//FOXO4//MYBL1//SMARCA4//ARID5B//TRIM24//NFIB//ZBTB21//TPR//NFAT5//KLF2//H3F3A//HNRNPAB//TRP53BP1//AKNA//TERT//ELF2//NFATC2//SMG7//KDM6A//HDAC1//MCM3//RFX3//MBD6//SMAD4//BMI1//HMGA2//HNRNPA2B1//HNRNPC//YY1//IFI205//FOXO3//ZEB1//FOXJ2//OVOL1//NSD1//NR4A2//ACTN4//MED1//CREB1//HNRNPD//TXK//PURA//MTPN//HNRNPK//CREBBP//…
15630	1072	286	1.27824	0	0	microtubule cytoskeleton	KAT2A//TUBGCP2//CUL3//RIC1//ELL2//CSPP1//ID2//TUBB5//ATM//HTT//EIF3A//KLC3//KIF20A//DCTN5//MBNL1//LEF1//PGRMC1//DVL1//BCL10//TLN1//DYNLRB2//AXIN2//RBM39//RANBP10//SPTAN1//CLASP2//TGS1//KPNB1//IKBKG//TPR//CEP57L1//RANBP2//SLC9A3R1//CLIP1//SLF1//TBCA//PRKAR2B//SLC25A5//ALDOB//CEP112//TLK1//CAMSAP2//RPGR//MDH1//CCT2//GAS2L1//IFT46//APC2//CEP41//NUP214//MCM3//PPP1R12A//RAB11FIP3//CPD//BBOF1//PABPC1//…
61564	626	167	1.27815	0.0002	0.0024	axon development	NRK//OPHN1//ATP8A2//ALCAM//SIAH1A//PTPRA//ADD1//FYN//ACTR3//DAG1//CUL3//RXRA//CACNA1A//VCAN//NPTX1//BMPR2//FGF13//BCL2//ADD2//RPL4//MNX1//PIK3CD//NTN1//TOP2B//DVL1//PGRMC1//CNTN1//FGFR3//SLBP//IGF1R//ULK2//RTN4//TENM2//SPTAN1//CLASP2//ROCK1//NFIB//CLCF1//SLC25A46//PLEKHH1//ELP3//GMPS//PLXNB1//RAB10//TTL//SEMA4F//MSN//ARHGAP35//ITGB1//TRIP4//PTPN11//DZIP1//TIAM1//LHX4//ABLIM1//PTEN//APC2//JAK2//HD…
8092	747	199	1.27636	0.0001	0.0005	cytoskeletal protein binding	OPHN1//FXYD5//TNS1//ACTR3//RPH3AL//AGTPBP1//MAPK8//HTT//KLC3//FBLIM1//PANX1//ACP2//TLN1//RANBP10//SPTAN1//CLASP2//KPNB1//PDLIM5//GJA1//TPR//CAP1//CEP57L1//CLIP1//ANK1//RPL23//RAB10//ALDOB//SYNPO//NCALD//PLP2//CAMSAP2//TAGLN2//RCAN3//ABLIM1//PTEN//GAS2L1//APC2//SMAD4//CPD//PPP1R9A//OBSCN//CAPN2//RAB6B//TMSB10//GSK3B//ARPC2//KIF1BP//ACTN4//FMR1//MAP4//DYRK1A//CDK5RAP2//MAP1LC3B//BAIAP2//HNRNPK//KIF…
45934	1408	375	1.27605	0	0	negative regulation of nucleobase-containing compound metabolic process	CDKN1C//TLE4//MEIS2//TRA2B//CDAN1//CUL3//FOXO1//SUZ12//RARG//ENO1//RXRA//ID2//ATM//BAHD1//MSH6//WIZ//TCF4//CTCF//PDCD4//HELB//SETDB1//LEF1//CBX8//FGFR3//UBB//MDFI//TRAF6//SMARCA4//ARID1A//KDM4A//RBM15B//PCBP4//LIN52//WDTC1//ARID5B//TRIM24//HNRNPU//GJA1//RBMX//NFIB//BRAT1//TPR//ZBTB21//NOC2L//SP100//PHF14//PHF8//H3F3A//HNRNPAB//STRN3//RNF169//TERT//INPP5K//ELF2//HCFC2//NFATC2//EID1//CALR//APC2//KA…
30097	951	253	1.27462	0	0.0003	hemopoiesis	CDKN1C//GIMAP1//MEIS2//CD3E//RPS6//RARG//AGTPBP1//LCLAT1//ID2//ATM//GPR171//CDK13//TNFSF11//TMEM64//SGPL1//OGT//LEF1//RIPK2//FGFR3//BRD4//TRAF6//CYP19A1//SMAP1//SMARCA4//PSMB11//CD4//SMARCAL1//TPR//TTC7//NCKAP1L//CLCF1//RNF41//ANK1//ELP3//KLF2//ARIH2//EGR3//IL1F8//PTPRC//RPA1//TERT//VPREB1//SLAMF6//GAS2L1//TAZ//HDAC1//RAC2//BMI1//FZD9//DROSHA//GIMAP5//KCNAB2//FOXO3//ZEB1//PTGER4//NCOA6//MED1//RHO…
44456	557	148	1.27305	0.0006	0.0078	synapse part	OPHN1//EPS15//PDZD2//CAST//DCK//ADD1//FYN//GRIA1//YWHAZ//PPFIA1//ENO1//VAMP2//BMPR2//HTT//ADD2//MAP3K7//ADD3//NRXN2//SYT1//DVL1//SORBS2//SYT11//CYP19A1//PRNP//GRM3//RTN4//TENM2//ATP6V1G1//PDLIM5//NCOA2//DBH//CAPZB//NR1D1//ANK1//SYP//DPYSL2//FXR1//PRKAR2B//GABBR1//HOMER1//PPP1CC//SEMA4F//ITSN1//ITGB1//DLG1//SVOP//GRM4//NT5E//GABRA6//SYNPO//ESYT2//TIAM1//CPLX2//FBXO2//PTPRN2//CADM1//PTEN//ABLIM1//R…
122	817	217	1.27256	0	0.0004	negative regulation of transcription from RNA polymerase II promoter	CDKN1C//TLE4//MEIS2//CUL3//SUZ12//RARG//ENO1//RXRA//ID2//WIZ//TCF4//CTCF//SETDB1//LEF1//CBX8//FGFR3//UBB//MDFI//TRAF6//SMARCA4//ARID1A//LIN52//WDTC1//ARID5B//NFIB//TPR//NOC2L//SP100//PHF14//HNRNPAB//STRN3//HCFC2//NFATC2//EID1//CALR//CBFA2T2//HDAC1//SMAD4//CPD//BMI1//HMGA2//HCFC1//ELK4//HNRNPA2B1//RBBP7//YY1//ASXL1//FOXO3//ZEB1//NSD1//OVOL1//NR4A2//RLIM//MED1//EHMT1//USP9X//HNRNPK//CREBBP//BACH2//…
32870	693	184	1.27211	0.0001	0.0018	cellular response to hormone stimulus	FGB//APPL1//PTPRA//FYN//RPS6//FOXO1//GRIA1//UBE3A//STAR//NUCKS1//CAV2//PCSK9//VAMP2//RXRA//UBE2L3//IGFBP7//NODAL//SST//SORBS1//PRKCD//PTPRV//OGT//EIF5A//FOXO4//ARNTL//CYP19A1//IGF1R//SOCS2//ARID1A//SMARCA4//LMNB1//ERRFI1//BBS4//ATP6V1G1//WDTC1//LATS2//FGF21//HNRNPU//NCOA2//PHIP//PRKAR2B//RAB10//TTL//HMGCS1//PDE3B//UCP1//ALDOB//ADCY7//EPHX1//STRN3//SMARCC1//CTSB//TRIP4//PTPN11//PTGER2//INPP5K//KAN…
3677	1405	373	1.27196	0	0	DNA binding	MPG//CAMTA2//GSC2//ZBTB25//MEIS2//JUND//CHTOP//FOXO1//SUZ12//RARG//NUCKS1//RXRA//SCML2//SOHLH1//MSH6//TCF4//WIZ//CTCF//ZFP292//DBP//FBLIM1//LEF1//SETDB1//RAD54L//FOXO4//MYBL1//BRD4//SMARCA4//ARID1A//DDX58//ARID5B//TRIM24//HNRNPU//NFIB//RBMX//TPR//ZBTB21//NFAT5//KLF2//SP6//H3F3A//HIVEP2//HNRNPAB//TRP53BP1//RPA1//AKNA//TERT//ELF2//RBM5//NFATC2//RNF11//KDM6A//SMG7//HDAC1//MCM3//RFX3//SMAD4//MBD6//TT…
904	912	242	1.27134	0	0.0003	cell morphogenesis involved in differentiation	OPHN1//ATP8A2//ALCAM//ACTR3//CUL3//RIC1//FOXO1//UBE3A//SUZ12//ENO1//MAPK8//ID2//NPTX1//RPL4//MNX1//HEG1//LEF1//TOP2B//DVL1//PGRMC1//CNTN1//FGFR3//ULK2//AKIP1//SPTAN1//CLASP2//TMEM106B//ROCK1//PDLIM5//NFIB//SLC9A3R1//ST6GAL1//ELP3//ITGA4//TBC1D20//PLXNB1//RAB10//SEMA4F//TAB2//TRIP4//VAMP7//PTEN//ABLIM1//CALR//APC2//HDAC1//SMAD4//PRKCQ//RAC2//PPP1R9A//CYFIP2//TENM3//YY1//VIM//CRKL//CLNS1A//RANBP9//…
31327	1520	403	1.27029	0	0	negative regulation of cellular biosynthetic process	CDKN1C//METTL14//RARG//RXRA//WIZ//UBB//MDFI//TRAF6//ARID1A//LIN52//ARID5B//TRIM24//HNRNPU//GJA1//ZBTB21//SP100//CNOT6L//PHF8//H3F3A//HNRNPAB//STRN3//ORMDL2//INPP5K//ELF2//NFATC2//KAT6B//AGO3//MCM3//RFX3//SMAD4//CPD//DROSHA//GIMAP5//KHDRBS1//EIF4EBP2//HNRNPA2B1//YY1//HNRNPC//ZEB1//GSK3B//TARDBP//OVOL1//TRIM5//CNOT3//NR4A2//EIF2A//TRIB2//SUMO2//RLIM//CREB1//ZC3H12D//EHMT1//HNRNPD//PURA//CREBBP//MCL…
5654	2792	740	1.26986	0	0	nucleoplasm	INTS7//HNRNPA3//MPG//AKT1S1//METTL14//HTATSF1//ZBTB25//APPL1//CCNH//CHTOP//UBN2//RARG//RXRA//MAPK8//RNF208//PRKCD//KIF20A//APLF//DCTN5//DNAJB4//FBLIM1//MBNL1//FOXO4//UBB//BRD4//SF3B1//HNRNPUL2//RBM39//AKIP1//AXIN2//ARID1A//LMNB1//INA//LIN52//ARID5B//HNRNPU//SMARCAL1//SRRM1//ELP3//CASP8AP2//SP100//CDK12//NFAT5//PHF8//VWA5A//H3F3A//HIVEP2//HNRNPAB//STRN3//HOXB5OS//ANAPC7//RNF169//SCAI//ELF2//NFATC2…
48812	808	214	1.26894	0	0.0005	neuron projection morphogenesis	OPHN1//ATP8A2//ALCAM//ACTR3//CUL3//FOXO1//UBE3A//SUZ12//MAPK8//NPTX1//HTT//RPL4//MNX1//TOP2B//SYT1//DVL1//PGRMC1//CNTN1//FGFR3//UBB//ULK2//SPTAN1//CLASP2//TMEM106B//ROCK1//NFIB//PDLIM5//GJA1//ELP3//PLXNB1//RAB10//SEMA4F//TAB2//TRIP4//VAMP7//ABLIM1//PTEN//APC2//HDAC1//SMAD4//PRKCQ//RAC2//PPP1R9A//CYFIP2//TENM3//YY1//VIM//CLNS1A//RANBP9//GSK3B//TMEM41B//TARDBP//NR4A2//KIF1BP//EIF2B2//FMR1//CREB1//N…
32403	858	227	1.26759	0	0.0004	protein complex binding	FCGR2B//CD3E//ACTR3//SUZ12//CX3CL1//RAP1A//RXRA//IFNA7//TUBB5//ATM//MSH6//TGFBR1//PANX1//ACP2//SLF2//BRD4//SACS//TLN1//PDK1//SMARCA4//ARID1A//SPTAN1//CLASP2//CD4//KPNB1//TPR//SLC25A3//CAP1//USP13//NCKAP1L//RANBP2//SLC9A3R1//NOC2L//SLF1//SYP//ELP3//PCOLCE//SKAP1//MTHFR//H3F3A//HNRNPAB//STRN3//FKBP1A//RNF169//ATP1B1//PLP2//PTEN//CALR//KAT6B//HDAC1//TBC1D5//SMAD4//ITGAL//CPD//PPP1R9A//HMGA2//MTM1//F…
51253	1260	333	1.26623	0	0	negative regulation of RNA metabolic process	CDKN1C//TLE4//MEIS2//TRA2B//CUL3//FOXO1//SUZ12//RARG//ENO1//RXRA//ID2//ATM//BAHD1//WIZ//TCF4//CTCF//PDCD4//SETDB1//LEF1//CBX8//FGFR3//UBB//MDFI//TRAF6//SMARCA4//ARID1A//KDM4A//RBM15B//PCBP4//LIN52//WDTC1//ARID5B//TRIM24//RBMX//NFIB//BRAT1//TPR//ZBTB21//NOC2L//SP100//PHF14//PHF8//H3F3A//HNRNPAB//STRN3//TERT//INPP5K//ELF2//HCFC2//NFATC2//EID1//CALR//APC2//KAT6B//CBFA2T2//HDAC1//MCM3//RFX3//SMAD4//C…
44770	629	166	1.26444	0.0004	0.0054	cell cycle phase transition	CDKN1C//CST6//PIM2//CCNH//ANAPC16//USP37//SOX4//RPS6//CUL3//PSME4//CCNY//UBE2L3//ID2//ATM//ACTR1A//SLFN1//BCL2//DTL//NPAT//PTPRV//ZFP830//FOXO4//UBB//CLSPN//BRD4//ENSA//CDK7//SMARCA4//PSMB11//PCBP4//ZFP207//CLASP2//SSNA1//LATS2//CDKN3//TPR//DYNC1H1//POLA2//CDKN2C//PRKAR2B//CNOT6L//PHF8//PPP3CA//DGKZ//ITGB1//RPL17//CNOT4//PTPRC//RPA1//ANAPC7//ECD//TERT//TAOK3//RAD51C//NSL1//MBD4//POLA1//PTEN//EGF/…
1903507	1191	314	1.26316	0	0	negative regulation of nucleic acid-templated transcription	CDKN1C//TLE4//MEIS2//CUL3//FOXO1//SUZ12//RARG//ENO1//RXRA//ID2//ATM//BAHD1//WIZ//TCF4//CTCF//PDCD4//SETDB1//LEF1//CBX8//FGFR3//UBB//MDFI//TRAF6//SMARCA4//ARID1A//KDM4A//RBM15B//LIN52//WDTC1//ARID5B//TRIM24//NFIB//BRAT1//TPR//ZBTB21//NOC2L//SP100//PHF14//PHF8//H3F3A//HNRNPAB//STRN3//INPP5K//ELF2//HCFC2//NFATC2//EID1//CALR//APC2//KAT6B//CBFA2T2//HDAC1//MCM3//RFX3//SMAD4//CPD//BMI1//HMGA2//HCFC1//EL…
1902531	1616	426	1.26302	0	0	regulation of intracellular signal transduction	AKT1S1//HCRTR1//CD3E//OCRL//UBE3A//TMEM127//RAP1A//EIF3A//PRKCD//TGFBR1//TNFRSF19//UBB//BRD4//TRAF6//MAP3K9//SOCS2//TRIM24//GJA1//IKBKG//CLCF1//CDK12//NFAT5//PGAP2//HERPUD1//GFRA2//IGFBP4//PTPRC//GDI2//INPP5K//SCAI//PTEN//TRDN//FKTN//PTPN13//CAR3//AGO3//SMAD4//TFF2//RAC2//CPD//MTM1//OBSCN//CARD6//CAT//GSK3B//TRIM5//TRIB2//ACTN4//RHOH//IGF1//EHMT1//CXCR3//PURA//MALT1//NTRK2//PRKD1//PKN1//CREBBP//G…
9890	1549	408	1.26197	0	0	negative regulation of biosynthetic process	CDKN1C//METTL14//RARG//RAP1A//RXRA//WIZ//UBB//MDFI//TRAF6//ARID1A//LIN52//ARID5B//TRIM24//HNRNPU//GJA1//ZBTB21//SP100//CNOT6L//PHF8//H3F3A//LPCAT1//HNRNPAB//STRN3//ORMDL2//INPP5K//ELF2//NFATC2//KAT6B//AGO3//MCM3//RFX3//SMAD4//CPD//DROSHA//KHDRBS1//GIMAP5//EIF4EBP2//HNRNPA2B1//YY1//HNRNPC//ZEB1//GSK3B//TARDBP//OVOL1//TRIM5//CNOT3//NR4A2//EIF2A//TRIB2//SUMO2//RLIM//CREB1//ZC3H12D//EHMT1//HNRNPD//PU…
2520	1052	277	1.26155	0	0.0002	immune system development	CDKN1C//GIMAP1//MEIS2//CD3E//RPS6//RARG//AGTPBP1//LCLAT1//ID2//ATM//GPR171//MSH6//CDK13//TNFSF11//APLF//TMEM64//TGFBR1//SGPL1//LEF1//OGT//RIPK2//FGFR3//BRD4//TRAF6//CYP19A1//SMAP1//SMARCA4//PSMB11//CD4//SMARCAL1//TPR//TTC7//NCKAP1L//CLCF1//RNF41//ANK1//ELP3//KLF2//ARIH2//EGR3//IL1F8//PTPRC//RPA1//TERT//VPREB1//SLAMF6//GAS2L1//TAZ//HDAC1//RAC2//BMI1//FZD9//DROSHA//GIMAP5//KCNAB2//CRKL//FOXO3//ZEB1…
45892	1189	313	1.26125	0	0	negative regulation of transcription, DNA-templated	CDKN1C//TLE4//MEIS2//CUL3//FOXO1//SUZ12//RARG//ENO1//RXRA//ID2//ATM//BAHD1//WIZ//TCF4//CTCF//PDCD4//SETDB1//LEF1//CBX8//FGFR3//UBB//MDFI//TRAF6//SMARCA4//ARID1A//KDM4A//RBM15B//LIN52//WDTC1//ARID5B//TRIM24//NFIB//BRAT1//TPR//ZBTB21//NOC2L//SP100//PHF14//PHF8//H3F3A//HNRNPAB//STRN3//INPP5K//ELF2//HCFC2//NFATC2//EID1//CALR//APC2//KAT6B//CBFA2T2//HDAC1//MCM3//RFX3//SMAD4//CPD//BMI1//HMGA2//HCFC1//EL…
1902679	1208	318	1.26125	0	0	negative regulation of RNA biosynthetic process	CDKN1C//TLE4//MEIS2//CUL3//FOXO1//SUZ12//RARG//ENO1//RXRA//ID2//ATM//BAHD1//WIZ//TCF4//CTCF//PDCD4//SETDB1//LEF1//CBX8//FGFR3//UBB//MDFI//TRAF6//SMARCA4//ARID1A//KDM4A//RBM15B//LIN52//WDTC1//ARID5B//TRIM24//NFIB//BRAT1//TPR//ZBTB21//NOC2L//SP100//PHF14//PHF8//H3F3A//HNRNPAB//STRN3//INPP5K//ELF2//HCFC2//NFATC2//EID1//CALR//APC2//KAT6B//CBFA2T2//HDAC1//MCM3//RFX3//SMAD4//CPD//BMI1//HMGA2//HCFC1//EL…
4672	604	159	1.26125	0.0006	0.0078	protein kinase activity	NRK//WNK2//PIM2//DCK//ACVR2A//CCNH//FYN//TGFBR3//CUX1//GRK6//MAPK8//ATM//BMPR2//MAP3K7//CDK13//PRKCD//CSNK1G2//TGFBR1//JAK1//RIPK2//BAZ1B//FGFR3//PRKD3//BRD4//FGF5//IGF1R//PDK1//CDK7//MAP3K9//ULK2//TNIK//SRPK2//TTBK2//TRIM24//ROCK1//LATS2//TPR//CAP1//MAP3K2//MAP3K3//CDK12//MAPK11//MSN//TLK1//DYRK1B//NEK7//LCK//MAPK9//TAOK3//TGFBR2//MAST1//EGF//MTOR//FGF17//PTK2B//STK38//STK36//DGKA//DAPK2//JAK2//…
44430	1353	356	1.26064	0	0	cytoskeletal part	KAT2A//TUBGCP2//ACTR3//CUL3//RIC1//ELL2//CSPP1//MAPK8//ID2//TUBB5//ATM//HTT//KLC3//EIF3A//KIF20A//DCTN5//FBLIM1//MBNL1//LEF1//PGRMC1//DVL1//BCL10//ACP2//TLN1//DYNLRB2//AXIN2//RBM39//RANBP10//SPTAN1//CLASP2//LMNB1//INA//TGS1//KPNB1//IKBKG//GJA1//TPR//CEP57L1//CAP1//RANBP2//SLC9A3R1//CLIP1//SLF1//PRKAR2B//SLC25A5//ALDOB//CEP112//TLK1//LPXN//CAMSAP2//RPGR//MDH1//CCT2//ABLIM1//GAS2L1//IFT46//APC2//CE…
1901652	594	156	1.25828	0.0008	0.0083	response to peptide	PLD2//APPL1//PTPRA//FYN//JUND//FABP3//RPS6//FOXO1//GRIA1//DAG1//KLF3//STAR//NUCKS1//CAV2//PCSK9//GIP//VAMP2//RXRA//MAPK8//SORBS1//BCL2//PRKCD//PTPRV//RIPK2//OGT//FOXO4//TNFSF10//IGF1R//SOCS2//ERRFI1//ATP6V1G1//WDTC1//TRIM24//TLR4//FGF21//GJA1//DBH//PHIP//TPR//HADH//PRKAR2B//KLF2//RAB10//PDE3B//ALDOB//ADCY7//SMARCC1//CTSB//PTPN22//PTPN11//MAPK9//HNRNPH1//INPP5K//KANK1//PTEN//CCKBR//MTOR//RPL12//AG…
33043	1063	279	1.25751	0	0.0003	regulation of organelle organization	CDKN1C//KAT2A//ACTR3//OCRL//CUL3//PPFIA1//ENO1//UBE2L3//MAPK8//ATM//HTT//FYCO1//CDK13//PRKCD//TGFBR1//SYT1//FGFR3//SLF2//ACP2//RPL28//TBC1D15//AXIN2//CLASP2//SH3GLB1//TBC1D1//TGS1//ROCK1//HNRNPU//TPR//PHIP//CAP1//NCKAP1L//RNF41//CLIP1//ANK1//SLF1//CNOT6L//TBC1D20//TBC1D16//PLXNB1//ARIH2//SLC25A5//ACAA2//H3F3A//SYNPO//NEK7//USP6NL//CAMSAP2//INPP5K//VAMP7//CCT2//GAS2L1//CALR//BBC3//IFT46//APC2//TBC…
9314	622	163	1.25556	0.0007	0.0078	response to radiation	ATP8A2//INTS7//WNK2//TANC1//MEIS2//JUND//DAG1//CUL3//SUZ12//STAR//NUCKS1//USP1//MAPK8//ID2//ATM//KMT2A//HTT//BCL2//CCDC66//ELF4//DTL//MSH6//TNFSF11//UBE2A//DEAF1//RAD54L//ERCC4//CYP19A1//GNA11//EIF3E//RRM1//NOCT//DRD3//BRAT1//DBH//TPR//NR1D1//NOC2L//HMGCR//RBM4B//PPP1CC//GNAQ//HMGCS1//ITGB1//DLG1//PTPRC//MAPK9//RPGR//MBD4//EGF//EID1//MTOR//BBC3//ARRB1//NR2F6//TRPM1//HDAC1//NR3C1//BRCA1//CPD//HMGA…
44764	821	215	1.25469	0.0001	0.001	multi-organism cellular process	EPS15//PIM2//RPS4X//HTATSF1//RPL39//RPS6//STAR//NUCKS1//PUM2//IFNAR1//ENO1//RXRA//IFNA7//EIF3A//RPL4//DBP//LEF1//UBB//RPL5//TRAF6//PAG1//RPL28//SMARCA4//DDX58//SRPK2//CD4//KPNB1//IKBKG//TPR//CAP1//PCX//RANBP2//SP100//RPL23//TBC1D20//RPS20//TAB2//RPL17//PTPRC//USP6NL//ATP1B1//INPP5K//MDH1//HCFC2//TAZ//RPL12//NUP214//FANCL//AGO3//HDAC1//ODC1//SAMHD1//HMGA2//HCFC1//ALB//PABPC1//FAR1//PUM1//TARDBP//S…
44877	1452	380	1.25388	0	0	macromolecular complex binding	FCGR2B//TLE4//CAMTA2//KAT2A//CD3E//XIST//ACTR3//FOXO1//RAD21//SUZ12//NUCKS1//PCSK9//RXRA//CX3CL1//RAP1A//VCAN//IFNA7//TUBB5//ATM//BAHD1//MSH6//TCF4//ANKRA2//CTCF//TGFBR1//SETDB1//TOP2B//LEF1//PANX1//BAZ1B//FOXO4//ACP2//SLF2//BRD4//SACS//TLN1//PDK1//SMARCA4//ARID1A//SF3B1//SPTAN1//CLASP2//CD4//TRIM24//KPNB1//HNRNPU//RBMX//TPR//SLC25A3//CAP1//USP13//NCKAP1L//RANBP2//SLC9A3R1//NOC2L//SLF1//SYP//ELP3…
48534	1005	263	1.2538	0	0.0004	hematopoietic or lymphoid organ development	CDKN1C//GIMAP1//MEIS2//CD3E//RPS6//RARG//AGTPBP1//LCLAT1//ID2//ATM//GPR171//CDK13//TNFSF11//TMEM64//TGFBR1//SGPL1//OGT//LEF1//RIPK2//FGFR3//BRD4//TRAF6//CYP19A1//SMAP1//SMARCA4//PSMB11//CD4//SMARCAL1//TPR//TTC7//NCKAP1L//CLCF1//RNF41//ANK1//ELP3//KLF2//ARIH2//EGR3//IL1F8//PTPRC//RPA1//TERT//VPREB1//SLAMF6//GAS2L1//TAZ//HDAC1//RAC2//BMI1//FZD9//DROSHA//GIMAP5//KCNAB2//CRKL//FOXO3//ZEB1//PTGER4//NC…
31981	3354	874	1.2485	0	0	nuclear lumen	INTS7//MPG//HTATSF1//APPL1//UBN2//RNF208//KIF20A//NSA2//UBE2A//DNAJB4//PGRMC1//UBB//BRD4//RPL5//TRAF6//ZMAT3//ARID1A//SF3B1//AKIP1//INA//LIN52//SMARCAL1//HNRNPU//SRRM1//ELP3//SP100//CASP8AP2//CDK12//PHF8//VWA5A//TSPYL1//HIVEP2//HNRNPAB//HOXB5OS//ANAPC7//RNF169//SCAI//PTEN//NOL4L//UBE2V2//FANCL//AGO3//DPP3//RFX3//PPP1R12A//SMAD4//PPP2R5D//DROSHA//STAG1//KHDRBS1//DCAF7//LARP4B//HNRNPA2B1//ZMYM2//CO…
34622	883	230	1.24798	0.0001	0.0007	cellular macromolecular complex assembly	CASQ1//EPS15//FGB//TUBGCP2//CD3E//CCNH//ACTR3//RPS6//PUM2//MAPK8//ATM//HTT//EIF3A//PRKCD//TCF4//MBNL1//ACP2//UBB//RPL5//YTHDC1//SF3B1//SMARCA4//IMMP2L//CLASP2//SRPK2//TGS1//KPNB1//RBMX//COX7A2L//MIS18BP1//TPR//CAP1//NCKAP1L//CLIP1//CNOT6L//TBC1D20//ALDOB//H3F3A//CHD1L//EIF5//FKBP1A//RPA1//RBM5//VAMP7//CCT2//PTEN//CALR//LDLRAD4//TAZ//NUP214//AGO3//MCM3//SMAD4//TMEM170//CPD//KNL1//PPP1R9A//LTO1//PI…
43408	672	175	1.2477	0.0006	0.0078	regulation of MAPK cascade	NRK//WNK2//FGB//HCRTR1//PRDX2//NBR1//FOXO1//TGFBR3//DAG1//RASGRP1//CAV2//RAP1A//NODAL//FGF13//EIF3A//MAP3K7//TNFSF11//PRKCD//NPNT//PDCD4//TGFBR1//RIPK2//MDFIC//BCL10//FGFR3//UBB//SLMAP//TRAF6//IGF1R//MAP3K9//TNIK//ERRFI1//TLR4//FGF21//IKBKG//PDCD10//IGHM//MAP3K2//CLCF1//RNF41//SLC9A3R1//MAP3K3//HMGCR//CDK12//MAPK11//MAPK8IP1//BMP8B//ALOX12B//TAB2//CD84//ITGB1//DLG1//ZC3H12A//GRM4//IGFBP4//PTPRC//…
5856	1667	434	1.24737	0	0	cytoskeleton	ACTR3//CSPP1//MAPK8//EIF3A//KIF20A//DCTN5//FBLIM1//MBNL1//PGRMC1//TLN1//DYNLRB2//AXIN2//RBM39//CLASP2//LMNB1//INA//IKBKG//GJA1//CLIP1//ANK1//TBCA//PRKAR2B//SLC25A5//CEP112//TLK1//LPXN//CAMSAP2//MDH1//GAS2L1//NFATC2//CCT2//SMG7//CEP41//MCM3//PPP1R12A//RAC2//RAB11FIP3//CPD//PPP1R9A//OBSCN//PABPC1//KCNAB2//CAPN2//VIM//GSK3B//ARPC2//SNTG1//RAB3IP//ACTN4//MAP4//EYA3//MYCBP2//NAV1//MAP1LC3B//MTPN//CDK5…
23014	872	227	1.24724	0.0001	0.0011	signal transduction by protein phosphorylation	FGB//HCRTR1//FOXO1//CUL3//RAP1A//MAPK8//EIF3A//TNFSF11//PRKCD//PDCD4//TGFBR1//RIPK2//BCL10//FGFR3//UBB//TRAF6//MAP3K9//PSMB11//SPTAN1//ERRFI1//IKBKG//TPR//PDCD10//CLCF1//RNF41//SLC9A3R1//CDK12//TAB2//GFRA2//IGFBP4//PTPRC//HTR2C//RASGRP3//INPP5K//PTEN//CCKBR//FGF17//FKTN//PPM1L//SMAD4//TFF2//RAC2//CPD//MAPKAPK3//CRKL//SPRED1//RANBP9//GSK3B//PTGER4//TRIM5//ARPC2//BTC//TRIB2//MED1//IGF1//WNK1//VRK2/…
19904	684	178	1.24682	0.0005	0.0075	protein domain specific binding	PDE4D//ACVR2A//CD3E//RPH3AL//GRIA1//TGFBR3//CUL3//DAG1//YWHAZ//IGSF5//WBP2NL//OAZ3//RXRA//SON//TUBB5//BCL2//NCK1//PRKCD//WIZ//ID3//NDFIP1//LANCL1//RIPK2//LEF1//TBL1X//OGT//SORBS2//CARD11//DLGAP4//TLN1//PAG1//ERRFI1//DRD3//KPNB1//GJA1//IKBKG//NCOA2//TPR//IPCEF1//SLC9A3R1//SYP//SP100//DOCK4//PRKAR2B//SKAP1//PPP1CC//THAP7//HIF1AN//ITGB1//DLG1//STRN3//LCK//PTPN22//PTPN11//SPN//CADM1//MICAL1//PTEN//PA…
1901699	688	179	1.24654	0.0005	0.0074	cellular response to nitrogen compound	ZCCHC11//MIR214//PDE4D//APPL1//PTPRA//FYN//LY6E//RPS6//GRIA1//FOXO1//KLF3//STAR//NUCKS1//CAV2//PCSK9//RAP1A//VAMP2//RXRA//MAPK8//SORBS1//RPL4//PRKCD//PTPRV//SMAD3//RIPK2//OGT//FOXO4//IGF1R//GNA11//SOCS2//ERRFI1//ATP6V1G1//WDTC1//FGF21//DBH//PHIP//RYR3//PRKAR2B//KLF2//RAB10//GNAQ//PDE3B//PPP3CA//ALDOB//ADCY7//ZC3H12A//HNRNPAB//SMARCC1//PTPN22//PTPN11//RAPGEF1//MAPK9//TERT//HNRNPH1//INPP5K//KANK1//…
44428	3671	954	1.2451	0	0	nuclear part	INTS7//MPG//HTATSF1//APPL1//UBN2//RNF208//KIF20A//NSA2//UBE2A//DNAJB4//PGRMC1//UBB//BRD4//RPL5//TRAF6//ZMAT3//ARID1A//SF3B1//AKIP1//INA//LIN52//SMARCAL1//HNRNPU//SRRM1//ELP3//SP100//CASP8AP2//CDK12//TBC1D20//PHF8//VWA5A//TSPYL1//HIVEP2//HNRNPAB//ANAPC7//HOXB5OS//RNF169//DPF1//SCAI//PTEN//NOL4L//UBE2V2//FANCL//AGO3//DPP3//RFX3//PPP1R12A//SMAD4//PPP2R5D//DROSHA//STAG1//KHDRBS1//DCAF7//LARP4B//HNRNP…
7010	1210	314	1.24332	0	0	cytoskeleton organization	OPHN1//CASQ1//ATP8A2//PLD2//TUBGCP2//GCC2//ACTR3//OCRL//RPS6//FOXO1//RIC1//CUL3//PPFIA1//TUBB5//MAPK8//HTT//RPL4//KIF20A//PRKCD//AGFG1//TGFBR1//DVL1//ACP2//TLN1//SMAP1//RPL28//RANBP10//SPTAN1//CLASP2//INA//KPNB1//ROCK1//TPR//PHIP//CAP1//PDCD10//NCKAP1L//CLIP1//SLC9A3R1//ELP3//PLXNB1//TLK1//NEK7//RPL17//SYNPO//CNOT4//CAMSAP2//INPP5K//TAGLN2//GAS2L1//CCT2//PTEN//TRDN//CALR//SH3KBP1//IFT46//RPL12//A…
7169	694	180	1.24266	0.0006	0.0078	transmembrane receptor protein tyrosine kinase signaling pathway	EPS15//APPL1//PTPRA//CD3E//APLP2//FYN//STAM2//ACTR3//FOXO1//STAR//NUCKS1//CAV2//BRK1//BMPR2//SORBS1//FLRT1//HTT//NCK1//PRKCD//TCF4//MYO1E//SGPL1//OGT//HNRNPA1//FOXO4//FGFR3//UBB//FGF5//IGF1R//FOXC1//PAG1//SOCS2//PIGR//CLASP2//ERRFI1//ATP6V1G1//ARID5B//FGF21//ROCK1//PHIP//NCKAP1L//RNF41//SLC9A3R1//ATXN7//KIF16B//MAPK11//PHF14//ITSN1//HIF1AN//GFRA2//SMARCC1//IGFBP4//PTPN11//RAPGEF1//HNRNPH1//TIAM1/…
1067	753	195	1.24074	0.0004	0.0045	regulatory region nucleic acid binding	MEIS2//JUND//SUZ12//RARG//RXRA//SOHLH1//TCF4//CTCF//DBP//FBLIM1//LEF1//MBNL1//MYBL1//SMARCA4//ARID5B//TRIM24//HNRNPU//NFIB//RBMX//TPR//NFAT5//H3F3A//AKNA//NFATC2//KDM6A//HDAC1//RFX3//SMAD4//TAF5//BMI1//HMGA2//ELK4//HNRNPA2B1//HNRNPC//YY1//IFI205//FOXO3//ZEB1//FOXJ2//OVOL1//NSD1//TEAD1//NR4A2//ACTN4//MED1//CREB1//TXK//PURA//CDK5RAP2//HNRNPK//CREBBP//BACH2//ACTB//PAX4//CHD2//NRF1//LDB1//AGO2//SMARC…
45202	726	188	1.24068	0.0005	0.0072	synapse	OPHN1//EPS15//PDZD2//CAST//DCK//ADD1//FYN//ACTR3//GRIA1//YWHAZ//CPLX4//PPFIA1//ENO1//RAB2A//VAMP2//BMPR2//HTT//ADD2//MAP3K7//ADD3//PHACTR1//SUMO1//NRXN2//SYT1//DVL1//SORBS2//SYT11//DLGAP4//CYP19A1//PDK1//PRNP//GRM3//RTN4//TENM2//ATP6V1G1//PDLIM5//NCOA2//DBH//CAPZB//NR1D1//ANK1//SYP//DPYSL2//ELP3//FXR1//PRKAR2B//GABBR1//HOMER1//RAB10//PPP1CC//MAPK8IP1//MTHFR//SEMA4F//ITSN1//CEP112//ITGB1//DLG1//SV…
16032	765	198	1.24006	0.0004	0.0043	viral process	EPS15//PIM2//RPS4X//HTATSF1//RPL39//RPS6//STAR//NUCKS1//PUM2//IFNAR1//ENO1//RXRA//IFNA7//EIF3A//RPL4//DBP//LEF1//UBB//RPL5//TRAF6//RPL28//SMARCA4//DDX58//SRPK2//CD4//KPNB1//IKBKG//TPR//PCX//RANBP2//SP100//RPL23//TBC1D20//RPS20//TAB2//RPL17//PTPRC//USP6NL//ATP1B1//INPP5K//MDH1//HCFC2//TAZ//RPL12//NUP214//FANCL//AGO3//HDAC1//ODC1//SAMHD1//HMGA2//HCFC1//ALB//PABPC1//PUM1//TARDBP//SNTG1//TSPAN32//TRI…
7017	692	179	1.23933	0.0007	0.0081	microtubule-based process	SPC25//TUBGCP2//GCC2//ADD1//OCRL//ACTR3//RPS6//FOXO1//CCSAP//RIC1//DAG1//DRC1//RASGRP1//TUBB5//MAPK8//SON//TUBGCP5//FGF13//HTT//RPL4//ADD2//KLC3//FYCO1//KIF20A//DNAIC1//DVL1//SPA17//BICD1//UBB//AP1G1//RPL28//RANBP10//CLASP2//ZFP207//IFT122//SSNA1//BBS4//NEB//KPNB1//ROCK1//LATS2//BLOC1S3//TPR//CAPZB//DYNC1H1//NUSAP1//CLIP1//ATXN7//IFT52//SKA3//TTL//AP3S2//AP3M2//DLG1//TLK1//NEK7//RPL17//IFT80//CHM…
60341	937	242	1.23742	0.0001	0.001	regulation of cellular localization	CASQ1//DERL3//PLD2//KAT2A//PPP2R5A//APPL1//GCC2//ACTR3//PPFIA1//UBE2L3//RAP1A//MAPK8//HTT//PRKCD//TGFBR1//OGT//SYT1//DVL1//MDFI//RAB11FIP2//RPL28//AXIN2//DDX58//SH3GLB1//CD4//KPNB1//TPR//SLC9A3R1//SNX12//SP100//NFAT5//TBC1D20//TMEM30A//ARIH2//TAB2//HNRNPAB//FKBP1A//MPC2//HTR2C//TERT//INPP5K//VAMP7//CCT2//PTEN//TRDN//BBC3//APC2//NUP214//PPP1R12A//ZMYND8//PRKCQ//SMAD4//RAC2//CPD//PPP1R9A//GIMAP5//K…
51649	1996	514	1.23379	0	0	establishment of localization in cell	RPL39//GCC2//ACTR3//OCRL//CHTOP//PPFIA1//RAP1A//UBE2L3//MAPK8//ERGIC1//FYCO1//PRKCD//DCTN5//TGFBR1//UBB//MDFI//RPL5//RPL28//AXIN2//CLASP2//IKBKG//SEC24A//SRRM1//CLIP1//ANK1//NFAT5//SP100//TBC1D20//GPRASP1//RAB10//TMEM30A//ARIH2//HERPUD1//TLK1//RPL17//PTPRC//ATP1B1//INPP5K//VAMP7//CCT2//PTEN//TRDN//RPL12//SMG7//COPB2//TBC1D5//PPP1R12A//SMAD4//RAC2//CPD//PPP1R9A//MTM1//KHDRBS1//GIMAP5//AGAP3//HNRNP…
6357	1833	472	1.23373	0	0	regulation of transcription from RNA polymerase II promoter	CDKN1C//HTATSF1//CCNH//UBE3A//RARG//RXRA//SOHLH1//MNX1//WIZ//DBP//FOXO4//UBB//MDFI//BRD4//TRAF6//ARID1A//LIN52//ARID5B//SMARCAL1//IKBKG//ELP3//SP100//NFAT5//CDK12//SKAP1//SP6//HNRNPAB//STRN3//TRP53BP1//AKNA//ELF2//NFATC2//KAT6B//PPP1R12A//RFX3//SMAD4//PPP2R5D//CPD//HNRNPA2B1//YY1//ZEB1//FOXJ2//GSK3B//OVOL1//CNOT3//NR4A2//EIF2A//SUMO2//RLIM//CREB1//MKRN2//EHMT1//IGF1//ARID2//TXK//CXCR3//PRKD1//PKN…
10629	1597	411	1.23304	0	0	negative regulation of gene expression	CDKN1C//METTL14//CD3E//RARG//RXRA//WIZ//UBB//MDFI//TRAF6//ARID1A//LIN52//ARID5B//TRIM24//GJA1//ZBTB21//SP100//CNOT6L//PHF8//H3F3A//HNRNPAB//STRN3//INPP5K//ELF2//NFATC2//GAS2L1//KAT6B//AGO3//MCM3//RFX3//SMAD4//CPD//DROSHA//KHDRBS1//EIF4EBP2//HNRNPA2B1//PABPC1//YY1//ZEB1//GSK3B//TARDBP//OVOL1//TRIM5//CNOT3//NR4A2//EIF2A//SUMO2//RLIM//CREB1//ZC3H12D//EHMT1//IGF1//HNRNPD//PURA//CREBBP//MCL1//PRR9//EI…
165	867	223	1.23233	0.0002	0.0026	MAPK cascade	FGB//HCRTR1//FOXO1//CUL3//RAP1A//MAPK8//EIF3A//TNFSF11//PRKCD//PDCD4//TGFBR1//RIPK2//BCL10//FGFR3//UBB//TRAF6//MAP3K9//PSMB11//SPTAN1//ERRFI1//IKBKG//TPR//PDCD10//CLCF1//RNF41//SLC9A3R1//CDK12//TAB2//GFRA2//IGFBP4//PTPRC//HTR2C//RASGRP3//INPP5K//PTEN//CCKBR//FGF17//FKTN//PPM1L//SMAD4//TFF2//RAC2//CPD//MAPKAPK3//CRKL//SPRED1//RANBP9//GSK3B//PTGER4//TRIM5//BTC//TRIB2//MED1//IGF1//VRK2//NTRK2//PKN1/…
35556	2315	595	1.23142	0	0	intracellular signal transduction	AKT1S1//RCAN2//HCRTR1//CD3E//OCRL//UBE3A//RAP1A//TMEM127//MAPK8//EIF3A//PRKCD//TGFBR1//TNFRSF19//UBB//BRD4//TRAF6//PDK1//MAP3K9//SOCS2//PSMB11//TRIM24//IKBKG//GJA1//CLCF1//CDK12//NFAT5//SP100//PRKAR2B//CNOT6L//PGAP2//RAB10//GFRA2//HERPUD1//TLK1//IGFBP4//PTPRC//GDI2//NCALD//ATP1B1//INPP5K//SCAI//PTEN//NFATC2//TRDN//FKTN//CAR3//PTPN13//AGO3//PPM1L//SMAD4//TFF2//RAC2//CASP4//CPD//PPP1R9A//MTM1//EIF4…
1902533	911	234	1.23066	0.0002	0.0022	positive regulation of intracellular signal transduction	PIM2//FGB//PLD2//HCRTR1//CD3E//UBE3A//PUM2//GIP//RAP1A//ATM//HTT//TNFSF11//PRKCD//TGFBR1//RIPK2//SYT1//BCL10//FGFR3//TNFRSF19//UBB//BRD4//TRAF6//MAP3K9//CD4//GJA1//IKBKG//TPR//PDCD10//CLCF1//SLC9A3R1//CDK12//PLXNB1//ITSN1//TAB2//IGFBP4//FKBP1A//PTPRC//HTR2C//PTEN//TRDN//CALR//BBC3//AGO3//HDAC1//PRKCQ//TFF2//ITGAL//CRLF3//CAT//MAPKAPK3//CRKL//PUM1//SPRED1//PTGER4//TRIM5//NCOA6//ACTN4//IGF1//DYRK1A…
43005	1127	289	1.22861	0	0.0004	neuron projection	OPHN1//HNRNPA3//ALCAM//RPS6//PYGB//STAR//PUM2//ENO1//RXRA//RAP1A//MAPK8//NPTX1//HTT//KLC3//SYT1//OGT//DVL1//ACP2//UBB//SACS//CYP19A1//RPL28//SPTAN1//CLASP2//NFIB//TPR//ANK1//SYP//BRD1//PRKAR2B//ITSN1//HNRNPAB//STRN3//FKBP1A//SYNPO//INPP5K//VAMP7//CADM1//ATXN10//PTEN//RGS10//APC2//PTPN13//HDAC1//ZMYND8//CASP4//CPD//HCFC1//PPP1R9A//CYFIP2//HNRNPA2B1//PABPC1//KCNAB2//CAPN2//VIM//GSK3B//PTGER4//ZWINT…
98772	1163	298	1.22766	0	0.0003	molecular function regulator	OPHN1//ARHGEF6//PPP2R5A//CCNH//OCRL//RIC1//PCSK9//DOCK11//CCNY//RAP1A//UBE2L3//MAPK8//TSPAN13//ARHGAP25//PRKCD//SERPING1//SYT1//LEF1//OGT//CBX8//BAZ1B//FGFR3//BCL10//SMAP1//TBC1D15//RANBP10//TOR1AIP2//TRIM23//SPTAN1//RABGAP1L//ERRFI1//WDTC1//NCKAP1L//SLC9A3R1//ELP3//CDKN2C//CASP8AP2//PRKAR2B//PCOLCE//TBC1D20//TBC1D16//PLXNB1//ITSN1//CSTB//GFRA2//FKBP1A//PTPRC//GDI2//USP6NL//RPA1//MTMR9//RASGRP3//…
61061	812	208	1.22729	0.0005	0.0071	muscle structure development	CASQ1//MTMR12//KAT2A//FOXN2//FOXO1//SUZ12//RXRA//MNX1//TGFBR1//HEG1//LEF1//MBNL1//FOXO4//TLN1//SMARCA4//ARID1A//ARID5B//ROCK1//HNRNPU//GJA1//PDLIM5//TPR//LUC7L2//BCL9L//EGR3//H3F3A//FKBP1A//CD53//PTEN//NFATC2//TRDN//CALR//TAZ//FKTN//USP19//DSP//HDAC1//SMAD4//RAC2//MTM1//OBSCN//KCNAB2//CAPN2//CRKL//ZEB1//GSK3B//MED1//CREB1//IGF1//MTPN//BTG1//RPS6KB1//AKAP13//UTRN//RET//ACTC1//CHD2//CDH2//ACTA2//BN…
50776	840	215	1.22631	0.0004	0.0055	regulation of immune response	KLHL6//FCGR2B//PLD2//CD3E//ACTR3//KCNN4//PUM2//IFNAR1//RAP1A//MAPK8//IFNA7//ATM//MSH6//PRKCD//APLF//SERPING1//RIPK2//PRAM1//BCL10//UBB//TRAF6//PAG1//SOCS2//PSMB11//DDX58//CD4//IKBKG//NCKAP1L//CLCF1//BTAF1//ITGA4//SKAP1//TAB2//FKBP1A//PTPRC//LPXN//VAMP7//SLAMF6//CD96//CADM1//PTEN//NFATC2//PHF11A//UBASH3A//DENND1B//PRKCQ//ITGAL//RAC2//SAMHD1//GIMAP5//CYFIP2//FCER2A//SDF2//PPP3R1//MAPKAPK3//SP4//PUM…
44212	747	191	1.22505	0.0009	0.0093	transcription regulatory region DNA binding	MEIS2//JUND//SOX4//DAG1//SUZ12//CUX1//RARG//RXRA//RUNX1//KMT2A//ELF4//SOHLH1//TCF4//NFX1//EHF//CTCF//SMAD3//DBP//FBLIM1//LEF1//TBL1X//FOXK1//H2AFY2//MYBL1//ARNTL//FOXC1//SMARCA4//ARID5B//TRIM24//HNRNPU//NFIB//RBMX//NCOA2//SMARCA2//TPR//NR1D1//NFAT5//MEF2A//ARHGAP35//H3F3A//SMARCC1//AKNA//MSL3//NSL1//NFATC2//ZSCAN21//MTOR//KDM6A//IFI203//NR2F6//ARRB1//TWIST1//DUXBL1//HDAC1//NR1H3//ZBTB14//RFX3//SM…
3723	1468	375	1.2239	0	0	RNA binding	HNRNPA3//FNDC3A//SMNDC1//UTP25//METTL14//RPS4X//ZCCHC11//HTATSF1//RPL39//TNS1//TRA2B//RPS6//CHTOP//SRSF11//SUZ12//NUCKS1//PUM2//PCSK9//ENO1//UBE2L3//FIP1L1//RPL4//EIF3A//CDK13//NSA2//AGFG1//WDR6//FBLIM1//GRSF1//MBNL1//CBX8//RPL5//ZMAT3//YTHDC1//RPL28//SF3B1//HNRNPUL2//RBM39//DDX58//RBM15B//PCBP4//SRPK2//HNRNPU//KPNB1//RBMX//IFIT1BL2//TPR//SRRM1//FAM120A//LUC7L2//NOC2L//SLF1//SYP//RPL23//RBM4B//TB…
45935	1751	447	1.2231	0	0	positive regulation of nucleobase-containing compound metabolic process	CDKN1C//CCNH//UBE3A//RARG//RXRA//MAPK8//SOHLH1//PRKCD//WIZ//APLF//TGFBR1//DBP//FOXO4//SLF2//UBB//BRD4//TRAF6//ARID1A//TRIM24//IKBKG//RASL11A//CLCF1//NFAT5//SP100//SKAP1//PHF8//STRN3//HNRNPAB//PTPRC//TRP53BP1//AKNA//INPP5K//ELF2//CCT2//NFATC2//KAT6B//CAR3//UBE2V2//AGO3//PPP1R12A//RFX3//SMAD4//PPP2R5D//CAND2//SAMHD1//PABPC1//YY1//FAR1//ZEB1//GSK3B//FOXJ2//CNOT3//EIF2A//NR4A2//SUMO2//ABI3//CREB1//MK…
975	749	191	1.22178	0.001	0.0099	regulatory region DNA binding	MEIS2//JUND//SOX4//DAG1//SUZ12//CUX1//RARG//RXRA//RUNX1//KMT2A//ELF4//SOHLH1//TCF4//NFX1//EHF//CTCF//SMAD3//DBP//FBLIM1//LEF1//TBL1X//FOXK1//H2AFY2//MYBL1//ARNTL//FOXC1//SMARCA4//ARID5B//TRIM24//HNRNPU//NFIB//RBMX//NCOA2//SMARCA2//TPR//NR1D1//NFAT5//MEF2A//ARHGAP35//H3F3A//SMARCC1//AKNA//MSL3//NSL1//NFATC2//ZSCAN21//MTOR//KDM6A//IFI203//NR2F6//ARRB1//TWIST1//DUXBL1//HDAC1//NR1H3//ZBTB14//RFX3//SM…
51726	1075	274	1.22119	0.0001	0.0011	regulation of cell cycle	CDKN1C//BC004004//CCNH//OCRL//RPS6//CUL3//NUCKS1//CSPP1//CCNY//ID2//ATM//CDK13//WIZ//BRINP1//TGFBR1//WDR6//LEF1//FGFR3//FOXO4//SLF2//UBB//BRD4//SMARCA4//AXIN2//PSMB11//PCBP4//SH3GLB1//SRPK2//LIN52//TPR//PHIP//CDKN3//SLC9A3R1//RAB11FIP4//SLF1//CDKN2C//CNOT6L//RPL17//NEK7//CNOT4//PTPRC//ANAPC7//TERT//PTEN//GAS2L1//CALR//APC2//NUP214//MCM3//USP19//HDAC1//PRKCQ//CPD//HMGA2//HCFC1//RNF20//CRLF3//KHDRB…
48858	1103	281	1.22059	0.0001	0.0006	cell projection morphogenesis	OPHN1//ATP8A2//ALCAM//ACTR3//OCRL//CUL3//FOXO1//UBE3A//SUZ12//RABEP1//MAPK8//NPTX1//HTT//RPL4//MNX1//TOP2B//SYT1//DVL1//PGRMC1//CNTN1//FGFR3//UBB//ULK2//TBC1D15//SPTAN1//CLASP2//TBC1D1//TMEM106B//ROCK1//NFIB//PDLIM5//GJA1//ELP3//TBC1D20//TBC1D16//PLXNB1//RAB10//SEMA4F//TAB2//PTPDC1//TRIP4//USP6NL//VAMP7//RPGR//ATXN10//ABLIM1//PTEN//IFT46//APC2//STK36//CEP41//HDAC1//TBC1D5//RFX3//SMAD4//PRKCQ//RAC…
902	1476	376	1.22051	0	0	cell morphogenesis	OPHN1//ATP8A2//ALCAM//SLC39A3//ACTR3//OCRL//CUL3//RIC1//FOXO1//UBE3A//SUZ12//ENO1//RABEP1//MAPK8//ID2//NPTX1//HTT//RPL4//MNX1//HEG1//LEF1//TOP2B//SYT1//DVL1//PGRMC1//CNTN1//FGFR3//UBB//ULK2//TBC1D15//AKIP1//SMARCA4//SPTAN1//CLASP2//TBC1D1//TMEM106B//ROCK1//KPNB1//PDLIM5//NFIB//GJA1//PHIP//CAP1//SLC9A3R1//ST6GAL1//ELP3//ITGA4//BCL9L//TBC1D20//TBC1D16//KLF2//PLXNB1//RAB10//SEMA4F//TAB2//PTPDC1//TRI…
1902580	1170	298	1.22031	0	0.0005	single-organism cellular localization	OPHN1//EPS15//TSPAN14//RPS4X//PLD2//RPL39//PPP2R5A//APPL1//GCC2//ACTR3//OCRL//RPS6//STAR//PPFIA1//RAP1A//MAPK8//HTT//RPL4//KLC3//FYCO1//PRKCD//TGFBR1//DOC2A//SYT1//OGT//DVL1//UBB//RPL5//RAB11FIP2//MDFI//RPL28//AXIN2//DDX58//CLASP2//SH3GLB1//KPNB1//ROCK1//IKBKG//TPR//PHIP//TTC7//RANBP2//POLA2//SLC9A3R1//CLIP1//ANK1//NFAT5//RPL23//ITGA4//SKAP1//TBC1D20//RAB10//ITSN1//RPS20//TAB2//RPL17//ESYT2//ATP1…
2684	904	230	1.21899	0.0004	0.0043	positive regulation of immune system process	KLHL6//PLD2//CD3E//ACTR3//KCNN4//PUM2//CX3CL1//RAP1A//ID2//MSH6//TNFSF11//PRKCD//TMEM64//SERPING1//RIPK2//OGT//LEF1//BCL10//UBB//TRAF6//PAG1//SMAP1//PSMB11//DDX58//CD4//IKBKG//TPR//NCKAP1L//CLCF1//BTAF1//ITGA4//SKAP1//EGR3//IL1F8//TAB2//PTPRC//LPXN//VAMP7//SLAMF6//CADM1//NFATC2//PTEN//CALR//UBASH3A//DENND1B//ITGAL//PRKCQ//RAC2//BMI1//GIMAP5//FCER2A//CYFIP2//SDF2//MAPKAPK3//SP4//PUM1//FOXO3//PTGER…
3676	2671	679	1.21797	0	0	nucleic acid binding	HNRNPA3//MPG//METTL14//HTATSF1//ZBTB25//RPL39//TNS1//CHTOP//RARG//PCSK9//RXRA//UBE2L3//SOHLH1//EIF3A//WIZ//NSA2//DBP//FBLIM1//GRSF1//MBNL1//FOXO4//BRD4//RPL5//ZMAT3//RPL28//ARID1A//SF3B1//HNRNPUL2//RBM39//ARID5B//TRIM24//HNRNPU//SMARCAL1//IFIT1BL2//ZBTB21//SRRM1//SYP//NFAT5//TBCA//SP6//SLC25A5//H3F3A//ACAA2//SRP54B//HIVEP2//LSM12//HNRNPAB//EIF5//RPL17//TRP53BP1//GDI2//AKNA//ETF1//ELF2//MDH1//RPUS…
44087	901	229	1.21773	0.0004	0.0054	regulation of cellular component biogenesis	EPS15//ACTR3//OCRL//RPS6//UBE3A//PPFIA1//RAP1A//MAPK8//ATM//HTT//PRKCD//TGFBR1//FBLIM1//SYT1//ACP2//SLF2//SACS//TBC1D15//CLASP2//SH3GLB1//TBC1D1//ROCK1//PDLIM5//GJA1//TPR//CAP1//NCKAP1L//CLIP1//SLF1//SYP//CNOT6L//TBC1D20//TBC1D16//CHD1L//SYNPO//RPA1//USP6NL//ORMDL2//INPP5K//PTEN//LDLRAD4//BBC3//IFT46//UBE2V2//TBC1D5//ZMYND8//PRKCQ//SMAD4//RAC2//CPD//PPP1R9A//HCFC1//MTM1//PTGER4//GSK3B//SPTY2D1//A…
1903508	1429	363	1.21707	0	0.0003	positive regulation of nucleic acid-templated transcription	CDKN1C//PIM2//CAMTA2//KAT2A//MEIS2//BRDT//CCNH//JUND//FOXO1//UBE3A//ELL2//NUCKS1//RARG//IFNAR1//RXRA//LPIN2//ID2//SOHLH1//WIZ//TCF4//TNFSF11//CTCF//TGFBR1//ZFP292//DBP//TOP2B//OGT//LEF1//BAZ1B//DVL1//FOXO4//BCL10//UBB//MYBL1//BRD4//TRAF6//ARID1A//SMARCA4//DDX58//TRIM24//BRAT1//NFIB//IKBKG//RBMX//RASL11A//TPR//PHIP//NFAT5//BCL9L//SP100//KLF2//SKAP1//PHF8//STRN3//HNRNPAB//TRIP4//TRP53BP1//AKNA//PLP…
45893	1429	363	1.21707	0	0.0003	positive regulation of transcription, DNA-templated	CDKN1C//PIM2//CAMTA2//KAT2A//MEIS2//BRDT//CCNH//JUND//FOXO1//UBE3A//ELL2//NUCKS1//RARG//IFNAR1//RXRA//LPIN2//ID2//SOHLH1//WIZ//TCF4//TNFSF11//CTCF//TGFBR1//ZFP292//DBP//TOP2B//OGT//LEF1//BAZ1B//DVL1//FOXO4//BCL10//UBB//MYBL1//BRD4//TRAF6//ARID1A//SMARCA4//DDX58//TRIM24//BRAT1//NFIB//IKBKG//RBMX//RASL11A//TPR//PHIP//NFAT5//BCL9L//SP100//KLF2//SKAP1//PHF8//STRN3//HNRNPAB//TRIP4//TRP53BP1//AKNA//PLP…
32989	1618	411	1.21704	0	0	cellular component morphogenesis	ALCAM//SLC39A3//ACTR3//OCRL//UBE3A//RABEP1//MAPK8//NPTX1//MNX1//HEG1//PGRMC1//CNTN1//UBB//TLN1//AKIP1//CLASP2//TBC1D1//TMEM106B//GJA1//SYP//ELP3//TBC1D20//RAB10//USP6NL//VAMP7//PTEN//SH3KBP1//CEP41//TBC1D5//PPP1R12A//RFX3//SMAD4//RAC2//CPD//PPP1R9A//MTM1//TENM3//OBSCN//YY1//VIM//GSK3B//TMEM41B//TARDBP//BBIP1//ARPC2//NR4A2//RAB3IP//ACTN4//CREB1//MAP4//MYCBP2//DDR1//PURA//NTRK2//WARS//FBXW8//ANK3//…
32990	1130	287	1.21687	0.0001	0.0006	cell part morphogenesis	OPHN1//ATP8A2//ALCAM//ACTR3//OCRL//CUL3//FOXO1//UBE3A//SUZ12//RABEP1//MAPK8//NPTX1//HTT//RPL4//MNX1//TOP2B//SYT1//DVL1//PGRMC1//CNTN1//FGFR3//UBB//ULK2//TBC1D15//SPTAN1//CLASP2//TBC1D1//TMEM106B//ROCK1//NFIB//PDLIM5//GJA1//ELP3//TBC1D20//TBC1D16//PLXNB1//RAB10//SEMA4F//TAB2//PTPDC1//TRIP4//USP6NL//VAMP7//RPGR//ATXN10//ABLIM1//PTEN//IFT46//APC2//STK36//CEP41//LETM1//HDAC1//TBC1D5//RFX3//SMAD4//PRK…
32880	1056	268	1.21594	0.0001	0.0018	regulation of protein localization	FGB//DERL3//KAT2A//PPP2R5A//APPL1//GCC2//ACTR3//RPH3AL//KCNN4//PPFIA1//IFNAR1//GIP//UBE2L3//RAP1A//CX3CL1//MAPK8//PRKCD//TGFBR1//OGT//PANX1//DVL1//MDFI//RAB11FIP2//TRAF6//RPL28//AXIN2//DDX58//RABGAP1L//SH3GLB1//TBC1D1//KPNB1//GJA1//SEC24A//TPR//SLC9A3R1//SNX12//SP100//TMEM30A//ARIH2//SLC25A5//TAB2//FKBP1A//MPC2//TERT//INPP5K//VAMP7//CADM1//CCT2//BBC3//APC2//NUP214//HDAC1//RFX3//ZMYND8//PRKCQ//SMA…
44265	864	219	1.21442	0.0006	0.0078	cellular macromolecule catabolic process	OPHN1//RPS4X//ZCCHC11//DERL3//RPL39//FBXL12//RPS6//CUL3//RIC1//UBE3A//PCSK9//UBE2L3//ATM//RPL4//LEF1//DVL1//UBB//RPL5//PAG1//RPL28//FBXW2//PSMB11//KPNB1//ROCK1//CLN6//USP13//RNF41//RPL23//CNOT6L//ARIH2//RPS20//HERPUD1//RPL17//CNOT4//ANAPC7//ETF1//PTEN//RNF11//TAZ//RPL12//APC2//SMG7//UBE2V2//AGO3//TRIP12//USP19//RNF20//MTM1//DHX34//AGAP3//PABPC1//CAPN2//GSK3B//CNOT3//CHMP4C//SUMO2//TRIB2//FMR1//RL…
51254	1505	381	1.21291	0	0.0002	positive regulation of RNA metabolic process	CDKN1C//PIM2//CAMTA2//KAT2A//MEIS2//BRDT//TRA2B//CCNH//JUND//FOXO1//UBE3A//NUCKS1//ELL2//RARG//IFNAR1//RXRA//LPIN2//ID2//SOHLH1//WIZ//TCF4//TNFSF11//CTCF//TGFBR1//ZFP292//DBP//LEF1//TOP2B//OGT//BAZ1B//DVL1//FOXO4//BCL10//UBB//MYBL1//BRD4//TRAF6//SMARCA4//ARID1A//DDX58//TRIM24//RBMX//BRAT1//NFIB//IKBKG//RASL11A//TPR//PHIP//NFAT5//BCL9L//SP100//KLF2//SKAP1//PHF8//STRN3//HNRNPAB//TRIP4//TRP53BP1//AK…
43933	2310	584	1.21127	0	0	macromolecular complex subunit organization	BC004004//CD3E//CCNH//ACTR3//CHTOP//RXRA//MAPK8//EIF3A//PRKCD//WIZ//UBE2A//TGFBR1//FBLIM1//MBNL1//SLF2//UBB//BRD4//RPL5//TRAF6//ARID1A//AXIN2//SF3B1//CLASP2//COX7A2L//SEC24A//GJA1//NCKAP1L//CLIP1//ELP3//TBC1D20//CNOT6L//PHF8//H3F3A//TLK1//EIF5//ETF1//LPXN//VAMP7//GAS2L1//CCT2//PTEN//LDLRAD4//KAT6B//TRIP12//AGO3//MCM3//SMAD4//CPD//KNL1//SAMHD1//PPP1R9A//UXS1//PIK3C2A//CAT//KCNAB2//HNRNPC//YY1//GSK…
6366	2010	507	1.20852	0	0	transcription from RNA polymerase II promoter	CDKN1C//INTS7//HTATSF1//CCNH//CHTOP//UBE3A//RARG//RXRA//SOHLH1//MNX1//WIZ//DBP//FOXO4//UBB//MDFI//BRD4//TRAF6//ARID1A//LIN52//ARID5B//TRIM24//SMARCAL1//IKBKG//SRRM1//ELP3//SP100//NFAT5//CDK12//SKAP1//SP6//HNRNPAB//STRN3//TRP53BP1//AKNA//ELF2//NFATC2//KAT6B//PPP1R12A//RFX3//SMAD4//PPP2R5D//CPD//HNRNPA2B1//YY1//ZEB1//FOXJ2//GSK3B//TARDBP//OVOL1//CNOT3//NR4A2//EIF2A//SUMO2//RLIM//CREB1//MKRN2//EHMT1…
6915	1769	446	1.20795	0	0	apoptotic process	FCGR2B//AKT1S1//CDK19//APPL1//CD3E//PPM1K//RARG//PCSK9//RXRA//MAPK8//NPTX1//PRKCD//TGFBR1//UBB//TRAF6//TNFRSF25//PDK1//ZMAT3//SOCS2//MAP3K9//SF3B1//LMNB1//LIN52//TRIM24//IKBKG//GJA1//NCKAP1L//CLCF1//CASP8AP2//SP100//PGAP2//SLC25A5//PHF8//ACAA2//EGR3//HERPUD1//PTPRC//DPF1//PTEN//SH3KBP1//TRIM2//UBE2V2//CASP4//GIMAP5//OBSCN//CAT//GSK3B//TARDBP//NR4A2//EIF2A//ACTN4//CREB1//IGF1//CXCR3//DDR1//MALT1//…
70201	881	222	1.20731	0.0008	0.0089	regulation of establishment of protein localization	FGB//DERL3//KAT2A//PPP2R5A//APPL1//GCC2//ACTR3//RPH3AL//KCNN4//PPFIA1//IFNAR1//GIP//UBE2L3//RAP1A//CX3CL1//MAPK8//PRKCD//TGFBR1//OGT//PANX1//MDFI//TRAF6//RPL28//AXIN2//DDX58//SH3GLB1//KPNB1//GJA1//SEC24A//TPR//SLC9A3R1//SNX12//SP100//TMEM30A//ARIH2//SLC25A5//TAB2//MPC2//INPP5K//VAMP7//CADM1//CCT2//BBC3//APC2//NUP214//HDAC1//RFX3//PRKCQ//SMAD4//RAC2//CASP4//RAB11FIP3//CPD//OLFR78//PPP3R1//GSK3B//P…
1902680	1449	365	1.20688	0	0.0004	positive regulation of RNA biosynthetic process	CDKN1C//PIM2//CAMTA2//KAT2A//MEIS2//BRDT//CCNH//JUND//FOXO1//UBE3A//NUCKS1//ELL2//RARG//IFNAR1//RXRA//LPIN2//ID2//SOHLH1//WIZ//TCF4//TNFSF11//CTCF//TGFBR1//ZFP292//DBP//LEF1//TOP2B//OGT//BAZ1B//DVL1//FOXO4//BCL10//UBB//MYBL1//BRD4//TRAF6//SMARCA4//ARID1A//DDX58//TRIM24//BRAT1//NFIB//IKBKG//RBMX//RASL11A//TPR//PHIP//NFAT5//BCL9L//SP100//KLF2//SKAP1//PHF8//STRN3//HNRNPAB//TRIP4//TRP53BP1//AKNA//PLP…
36211	3206	806	1.20451	0	0	protein modification process	CD3E//USP37//UBE3A//AGTPBP1//RNF208//UBE2A//CNTN1//B3GALT5//UBB//BRD4//TRAF6//MAP3K9//FBXW2//PSMB11//IKBKG//NCKAP1L//CLCF1//ELP3//CDK12//SP100//PRKAR2B//PHF8//GFRA2//ANAPC7//ETF1//PTEN//LDLRAD4//CEP41//UBE2V2//FANCL//PPM1L//PPP1R12A//SMAD4//PPP2R5D//PPP1R9A//MTM1//STAG1//ZDHHC20//EIF2A//SUMO2//ABI3//RLIM//MTMR3//CREB1//ST8SIA2//IGF1//EYA3//CEMIP//HS3ST3B1//DDR1//ANP32A//MALT1//PRKD1//BTG1//PKN1//…
6464	3206	806	1.20451	0	0	cellular protein modification process	CD3E//USP37//UBE3A//AGTPBP1//RNF208//UBE2A//CNTN1//B3GALT5//UBB//BRD4//TRAF6//MAP3K9//FBXW2//PSMB11//IKBKG//NCKAP1L//CLCF1//ELP3//CDK12//SP100//PRKAR2B//PHF8//GFRA2//ANAPC7//ETF1//PTEN//LDLRAD4//CEP41//UBE2V2//FANCL//PPM1L//PPP1R12A//SMAD4//PPP2R5D//PPP1R9A//MTM1//STAG1//ZDHHC20//EIF2A//SUMO2//ABI3//RLIM//MTMR3//CREB1//ST8SIA2//IGF1//EYA3//CEMIP//HS3ST3B1//DDR1//ANP32A//MALT1//PRKD1//BTG1//PKN1//…
97458	1469	369	1.2035	0	0.0004	neuron part	OPHN1//ATP8A2//HNRNPA3//EPS15//ALCAM//PDE11A//TLE4//OCRL//RPS6//PYGB//STAR//KCNN4//PPFIA1//PUM2//ENO1//GIP//RXRA//RAP1A//MAPK8//NPTX1//ACSL4//HTT//KLC3//ADD3//AGFG1//SYT1//OGT//DVL1//TMC1//ACP2//UBB//SACS//CYP19A1//RPL28//SMARCA4//ARID1A//SPTAN1//CLASP2//ATP6V1G1//PDLIM5//NFIB//TPR//SLC9A3R1//ANK1//SYP//BRD1//PRKAR2B//RAB10//ITSN1//HERPUD1//HNRNPAB//STRN3//FKBP1A//SYNPO//ESYT2//DPF1//INPP5K//RPGR…
2000112	2959	743	1.20305	0	0	regulation of cellular macromolecule biosynthetic process	CDKN1C//METTL14//HTATSF1//CCNH//UBE3A//RARG//RXRA//UBE2L3//MAPK8//SOHLH1//EIF3A//MNX1//WIZ//TGFBR1//DBP//FOXO4//UBB//BRD4//MDFI//TRAF6//ARID1A//LIN52//ARID5B//TRIM24//SMARCAL1//HNRNPU//IKBKG//GJA1//RASL11A//ZBTB21//SYP//ELP3//SP100//NFAT5//CDK12//SKAP1//CNOT6L//SP6//PHF8//H3F3A//HNRNPAB//STRN3//EIF5//TRP53BP1//AKNA//ETF1//ELF2//INPP5K//NFATC2//PTEN//CCT2//RPL12//KAT6B//FKTN//AGO3//MCM3//PPP1R12A/…
9968	1163	292	1.20294	0.0002	0.0021	negative regulation of signal transduction	EPS15//FGB//AKT1S1//PLD2//CD3E//RPH3AL//STAM2//FOXO1//CUL3//UBE3A//SUZ12//CX3CL1//TMEM127//ATM//HTT//EIF3A//PRKCD//TMEM64//TGFBR1//PDCD4//LEF1//DVL1//FGFR3//UBB//MDFI//TRAF6//GRINA//SOCS2//AXIN2//SMARCA4//PSMB11//PCBP4//ERRFI1//LIN52//IKBKG//PHIP//SLC9A3R1//NOC2L//BCL9L//NFAT5//GPRASP1//PGAP2//PHF14//SLC25A5//ACAA2//HERPUD1//IGFBP4//STRN3//FKBP1A//PTPRC//LPXN//TERT//INPP5K//SCAI//PTEN//CALR//SH3K…
2682	1414	355	1.20287	0	0.0003	regulation of immune system process	FCGR2B//KLHL6//PLD2//MEIS2//CD3E//ACTR3//FOXO1//KCNN4//RARG//PUM2//IFNAR1//CX3CL1//RAP1A//ID2//MAPK8//IFNA7//ATM//GPR171//MSH6//TNFSF11//PRKCD//APLF//TMEM64//SERPING1//RIPK2//OGT//LEF1//PRAM1//BCL10//FGFR3//UBB//CYP19A1//TRAF6//PAG1//SMAP1//SOCS2//PSMB11//DDX58//CD4//IKBKG//TPR//NCKAP1L//CLCF1//RNF41//BTAF1//ITGA4//SKAP1//EGR3//IL1F8//TAB2//FKBP1A//PTPRC//ATP1B1//LPXN//VAMP7//SLAMF6//MDH1//CD96//…
65003	1621	406	1.20001	0	0.0003	macromolecular complex assembly	CD3E//CCNH//ACTR3//RXRA//MAPK8//EIF3A//PRKCD//WIZ//FBLIM1//MBNL1//SLF2//UBB//RPL5//TRAF6//AXIN2//SF3B1//CLASP2//COX7A2L//SEC24A//GJA1//NCKAP1L//CLIP1//TBC1D20//CNOT6L//H3F3A//EIF5//LPXN//VAMP7//CCT2//PTEN//LDLRAD4//AGO3//MCM3//SMAD4//CPD//KNL1//SAMHD1//PPP1R9A//UXS1//PIK3C2A//CAT//KCNAB2//GSK3B//ARPC2//TRIM5//EIF2A//CREB1//ICE1//DDR1//MALT1//MTPN//PPP6R1//CREBBP//CAND1//COX20//ITPR3//CDKN1B//CDH2…
9057	1091	273	1.19889	0.0003	0.0037	macromolecule catabolic process	OPHN1//DERL3//RPS4X//ZCCHC11//RPL39//FBXL12//RPS6//PYGB//CUL3//RIC1//FOXO1//UBE3A//PCSK9//UBE2L3//VCAN//ATM//RPL4//LEF1//DVL1//UBB//RPL5//PAG1//RPL28//FBXW2//PSMB11//SH3GLB1//TRIM24//ROCK1//KPNB1//GJA1//TPR//CLN6//USP13//GPC6//RNF41//SNX12//RPL23//KIF16B//GPRASP1//CNOT6L//ARIH2//RPS20//LPCAT1//HERPUD1//RPL17//CNOT4//ANAPC7//ETF1//PTEN//RNF11//TAZ//RPL12//APC2//SMG7//UBE2V2//TRIP12//AGO3//PPP1R3E/…
51641	2534	634	1.19873	0	0	cellular localization	RPL39//APPL1//CRACR2B//GCC2//ACTR3//OCRL//CHTOP//PPFIA1//UBE2L3//RAP1A//MAPK8//ERGIC1//FYCO1//PRKCD//DCTN5//TGFBR1//SLF2//UBB//MDFI//RPL5//RPL28//AXIN2//CLASP2//TMEM106B//IKBKG//SEC24A//SRRM1//CLIP1//ANK1//SP100//NFAT5//TBC1D20//GPRASP1//SKAP1//RAB10//TMEM30A//ARIH2//HERPUD1//TLK1//HNRNPAB//RPL17//PTPRC//ATP1B1//INPP5K//VAMP7//CCT2//PTEN//TRDN//RPL12//SMG7//COPB2//TBC1D5//PPP1R12A//SMAD4//RAC2//C…
10556	3066	767	1.19857	0	0	regulation of macromolecule biosynthetic process	CDKN1C//METTL14//HTATSF1//CD3E//CCNH//UBE3A//RARG//RXRA//RAP1A//UBE2L3//MAPK8//SOHLH1//EIF3A//MNX1//WIZ//PRKCD//TGFBR1//DBP//FOXO4//UBB//BRD4//MDFI//TRAF6//ARID1A//LIN52//ARID5B//TRIM24//HNRNPU//SMARCAL1//IKBKG//GJA1//SEC24A//RASL11A//ZBTB21//SYP//ELP3//NFAT5//SP100//CDK12//SKAP1//CNOT6L//SP6//PHF8//H3F3A//STRN3//HNRNPAB//EIF5//TRP53BP1//AKNA//ORMDL2//ETF1//INPP5K//ELF2//NFATC2//CCT2//PTEN//RPL12…
10605	2271	568	1.19832	0	0	negative regulation of macromolecule metabolic process	CDKN1C//METTL14//AKT1S1//CD3E//RARG//PCSK9//RAP1A//RXRA//EIF3A//WIZ//PRKCD//HELB//UBB//MDFI//TRAF6//ARID1A//LIN52//ARID5B//TRIM24//HNRNPU//GJA1//ZBTB21//NCKAP1L//SP100//PRKAR2B//CNOT6L//PHF8//H3F3A//GFRA2//HERPUD1//HNRNPAB//STRN3//PTPRC//RNF169//ANAPC7//INPP5K//ELF2//NFATC2//GAS2L1//PTEN//LDLRAD4//KAT6B//FKTN//AGO3//TRIP12//MCM3//USP19//RFX3//SMAD4//CPD//MTM1//DROSHA//KHDRBS1//EIF4EBP2//HNRNPA2B1…
43232	3498	874	1.1971	0	0	intracellular non-membrane-bounded organelle	INTS7//ACTR3//KIF20A//NSA2//UBE2A//PGRMC1//SLF2//RPL5//BRD4//TRAF6//ZMAT3//ARID1A//SF3B1//CLASP2//INA//LIN52//SMARCAL1//HNRNPU//IKBKG//ANK1//ELP3//SP100//CDK12//PRKAR2B//PHF8//SLC25A5//TSPYL1//HNRNPAB//RPL17//RNF169//LPXN//CAMSAP2//MDH1//CCT2//GAS2L1//CEP41//AGO3//PPP1R12A//RFX3//SMAD4//PPP1R9A//MTM1//STAG1//OBSCN//LARP4B//HNRNPA2B1//HADHB//VIM//IFI205//FOXJ2//EIF2A//TRIM12C//ACTN4//CREB1//MAP4//…
43228	3498	874	1.1971	0	0	non-membrane-bounded organelle	INTS7//ACTR3//KIF20A//NSA2//UBE2A//PGRMC1//SLF2//RPL5//BRD4//TRAF6//ZMAT3//ARID1A//SF3B1//CLASP2//INA//LIN52//SMARCAL1//HNRNPU//IKBKG//ANK1//ELP3//SP100//CDK12//PRKAR2B//PHF8//SLC25A5//TSPYL1//HNRNPAB//RPL17//RNF169//LPXN//CAMSAP2//MDH1//CCT2//GAS2L1//CEP41//AGO3//PPP1R12A//RFX3//SMAD4//PPP1R9A//MTM1//STAG1//OBSCN//LARP4B//HNRNPA2B1//HADHB//VIM//IFI205//FOXJ2//EIF2A//TRIM12C//ACTN4//CREB1//MAP4//…
19219	3119	779	1.19664	0	0	regulation of nucleobase-containing compound metabolic process	CDKN1C//HTATSF1//UBE3A//SLF2//UBB//BRD4//MDFI//TRAF6//ARID1A//LIN52//HNRNPU//SMARCAL1//IKBKG//CLCF1//ELP3//SP100//CDK12//PHF8//HNRNPAB//RNF169//AKNA//PTEN//CCT2//UBE2V2//AGO3//PPP1R12A//RFX3//SMAD4//PPP2R5D//CAND2//DROSHA//KHDRBS1//HNRNPA2B1//CAT//ZEB1//FOXJ2//OVOL1//EIF2A//NR4A2//SUMO2//ACTN4//ABI3//RLIM//CREB1//IGF1//EYA3//ICE1//CXCR3//PURA//MALT1//CDK5RAP2//PRKD1//PKN1//CREBBP//MCL1//CRHR1//CA…
46907	1538	384	1.19623	0	0.0004	intracellular transport	STX16//EPS15//RPS4X//DERL3//RPL39//KAT2A//PLD2//GCC2//ACTR3//RPS6//CHTOP//SRSF11//RIC1//CUL3//STAR//UBE2L3//FIP1L1//HTT//ERGIC1//RPL4//KLC3//FYCO1//PRKCD//AGFG1//DCTN5//TGFBR1//SYT1//OGT//UBB//MDFI//RPL5//RPL28//AXIN2//DDX58//IMMP2L//SPTAN1//RBM15B//SH3GLB1//KPNB1//IKBKG//SEC24A//TPR//PHIP//SRRM1//POLA2//RANBP2//SLC9A3R1//CLIP1//ANK1//NOC2L//SNX12//RPL23//SP100//KIF16B//TBC1D20//GPRASP1//RAB10//T…
51173	1883	470	1.19588	0	0	positive regulation of nitrogen compound metabolic process	CDKN1C//CCNH//UBE3A//RARG//RXRA//MAPK8//SOHLH1//PRKCD//WIZ//APLF//TGFBR1//DBP//FOXO4//SLF2//UBB//BRD4//TRAF6//ARID1A//TRIM24//IKBKG//RASL11A//CLCF1//NFAT5//SP100//SKAP1//PHF8//STRN3//HNRNPAB//PTPRC//TRP53BP1//AKNA//INPP5K//ELF2//CCT2//NFATC2//RPL12//KAT6B//CAR3//UBE2V2//AGO3//PPP1R12A//RFX3//SMAD4//PPP2R5D//CAND2//SAMHD1//KHDRBS1//LARP4B//PABPC1//YY1//FAR1//ZEB1//GSK3B//FOXJ2//CNOT3//EIF2A//NR4A2…
31399	1636	408	1.19486	0	0.0003	regulation of protein modification process	AKT1S1//HCRTR1//BC004004//CD3E//APLP2//CCNH//CHTOP//UBE3A//CCNY//RAP1A//UBE2L3//EIF3A//PRKCD//TGFBR1//PRRC1//CNTN1//UBB//BRD4//TRAF6//PDK1//MAP3K9//AXIN2//PSMB11//IKBKG//NCKAP1L//CLCF1//CDK12//PRKAR2B//GFRA2//HERPUD1//IGFBP4//PTPRC//ANAPC7//INPP5K//PTEN//LDLRAD4//FKTN//TRIP12//PPP1R12A//SMAD4//TFF2//PPP2R5D//CPD//PPP1R9A//GSK3B//TARDBP//SYMPK//TRIM5//EIF4G3//TRIB2//SUMO2//IGF1//CEMIP//MALT1//ANP3…
1903506	2573	640	1.19174	0	0	regulation of nucleic acid-templated transcription	CDKN1C//HTATSF1//CCNH//UBE3A//RARG//RXRA//UBE2L3//MAPK8//SOHLH1//MNX1//WIZ//TGFBR1//DBP//FOXO4//UBB//BRD4//MDFI//TRAF6//ARID1A//LIN52//ARID5B//TRIM24//SMARCAL1//IKBKG//RASL11A//ZBTB21//ELP3//SP100//NFAT5//CDK12//SKAP1//SP6//PHF8//H3F3A//HNRNPAB//STRN3//TRP53BP1//AKNA//ELF2//INPP5K//NFATC2//PTEN//KAT6B//MCM3//PPP1R12A//RFX3//SMAD4//PPP2R5D//CAND2//CPD//SAMHD1//KHDRBS1//HNRNPA2B1//CAT//YY1//FAR1//Z…
1902589	1890	470	1.19145	0	0	single-organism organelle organization	GCC2//ACTR3//OCRL//PPFIA1//RABEP1//MAPK8//FYCO1//KIF20A//PRKCD//TGFBR1//SLF2//TLN1//PDK1//RPL28//AXIN2//CLASP2//TBC1D1//INA//NCKAP1L//CLIP1//TBC1D20//SLC25A5//ACAA2//TLK1//RPL17//USP6NL//ATP1B1//CAMSAP2//INPP5K//VAMP7//MDH1//GAS2L1//CCT2//PTEN//TRDN//RPL12//SMG7//CEP41//TBC1D5//PPP1R12A//RFX3//SMAD4//TCHH//RAC2//CASP4//CPD//PPP1R9A//MTM1//STAG1//GIMAP5//OBSCN//VIM//NCAPD3//TMSB10//GSK3B//ZWINT//B…
10557	1702	423	1.19075	0	0.0003	positive regulation of macromolecule biosynthetic process	CDKN1C//CD3E//CCNH//UBE3A//RARG//RXRA//MAPK8//SOHLH1//WIZ//TGFBR1//DBP//FOXO4//UBB//BRD4//TRAF6//ARID1A//TRIM24//IKBKG//RASL11A//NFAT5//SP100//SKAP1//PHF8//STRN3//HNRNPAB//TRP53BP1//AKNA//INPP5K//ELF2//NFATC2//CCT2//RPL12//KAT6B//PPP1R12A//RFX3//SMAD4//PPP2R5D//CAND2//SAMHD1//KHDRBS1//LARP4B//PABPC1//YY1//FAR1//ZEB1//FOXJ2//GSK3B//CNOT3//EIF4G3//EIF2A//NR4A2//SUMO2//ABI3//CREB1//MKRN2//IGF1//ARID…
10604	2932	728	1.18962	0	0	positive regulation of macromolecule metabolic process	CDKN1C//HCRTR1//BC004004//CD3E//CCNH//CHTOP//UBE3A//RARG//PCSK9//CCNY//RXRA//RAP1A//UBE2L3//MAPK8//SOHLH1//WIZ//PRKCD//APLF//TGFBR1//PRRC1//DBP//FOXO4//CNTN1//SLF2//UBB//BRD4//TRAF6//PDK1//MAP3K9//ARID1A//SF3B1//AXIN2//FBXW2//PSMB11//TRIM24//HNRNPU//IKBKG//GJA1//RASL11A//CLN6//CLCF1//NFAT5//SP100//CDK12//CASP8AP2//PRKAR2B//SKAP1//PHF8//H3F3A//LPCAT1//GFRA2//HERPUD1//STRN3//HNRNPAB//IGFBP4//PTPRC/…
31324	2264	562	1.18932	0	0	negative regulation of cellular metabolic process	CDKN1C//AKT1S1//METTL14//RARG//PCSK9//RXRA//EIF3A//PRKCD//WIZ//HELB//UBB//MDFI//TRAF6//ARID1A//LIN52//ARID5B//TRIM24//HNRNPU//GJA1//ZBTB21//NCKAP1L//SP100//PRKAR2B//CNOT6L//PHF8//H3F3A//GFRA2//HERPUD1//HNRNPAB//STRN3//PTPRC//ANAPC7//RNF169//ORMDL2//INPP5K//ELF2//PTEN//NFATC2//LDLRAD4//FKTN//KAT6B//AGO3//TRIP12//MCM3//USP19//RFX3//SMAD4//CPD//KNL1//MTM1//DROSHA//GIMAP5//KHDRBS1//EIF4EBP2//HNRNPA2B…
31175	1128	280	1.18929	0.0005	0.0071	neuron projection development	OPHN1//ATP8A2//ALCAM//PLD2//ACTR3//FOXO1//CUL3//UBE3A//SUZ12//RAP1A//RXRA//VCAN//MAPK8//ACSL4//NPTX1//HTT//RPL4//MNX1//SYT1//TOP2B//DVL1//PGRMC1//CNTN1//FGFR3//UBB//ULK2//SPTAN1//CLASP2//TMEM106B//ROCK1//PDLIM5//NFIB//GJA1//TPR//CLCF1//CLIP1//ELP3//PLXNB1//RAB10//TMEM30A//SEMA4F//TAB2//TRIP4//VAMP7//ATXN10//PTEN//ABLIM1//APC2//CBFA2T2//UBE2V2//HDAC1//ZMYND8//SMAD4//PRKCQ//PPP2R5D//RAC2//PPP1R9A//…
45944	1120	278	1.18923	0.0005	0.0073	positive regulation of transcription from RNA polymerase II promoter	CAMTA2//KAT2A//MEIS2//CCNH//JUND//FOXO1//UBE3A//ELL2//NUCKS1//RARG//RXRA//LPIN2//SOHLH1//WIZ//TCF4//TNFSF11//CTCF//ZFP292//DBP//TOP2B//OGT//LEF1//FOXO4//UBB//MYBL1//BRD4//TRAF6//SMARCA4//DDX58//NFIB//IKBKG//RBMX//PHIP//TPR//NFAT5//BCL9L//KLF2//SKAP1//STRN3//TRP53BP1//AKNA//PLP2//TERT//NFATC2//ABLIM1//KAT6B//HDAC1//PPP1R12A//RFX3//SMAD4//TAF5//PPP2R5D//HIF3A//HMGA2//CRLF3//PPP3R1//YY1//ASXL1//FOXO…
6355	2567	637	1.18892	0	0	regulation of transcription, DNA-templated	CDKN1C//HTATSF1//CCNH//UBE3A//RARG//RXRA//UBE2L3//MAPK8//SOHLH1//MNX1//WIZ//TGFBR1//DBP//FOXO4//UBB//BRD4//MDFI//TRAF6//ARID1A//LIN52//ARID5B//TRIM24//SMARCAL1//IKBKG//RASL11A//ZBTB21//ELP3//SP100//NFAT5//CDK12//SKAP1//SP6//PHF8//H3F3A//HNRNPAB//STRN3//TRP53BP1//AKNA//ELF2//INPP5K//NFATC2//PTEN//KAT6B//MCM3//PPP1R12A//RFX3//SMAD4//PPP2R5D//CAND2//CPD//SAMHD1//KHDRBS1//HNRNPA2B1//CAT//YY1//FAR1//Z…
23057	1290	320	1.1885	0.0002	0.0023	negative regulation of signaling	EPS15//FGB//AKT1S1//PLD2//CD3E//RPH3AL//STAM2//FOXO1//CUL3//UBE3A//SUZ12//PCSK9//CX3CL1//TMEM127//RAP1A//BCHE//ATM//HTT//EIF3A//PRKCD//TMEM64//TGFBR1//PDCD4//LEF1//DVL1//FGFR3//UBB//MDFI//TRAF6//GRINA//SOCS2//AXIN2//SMARCA4//PSMB11//PCBP4//ERRFI1//LIN52//IKBKG//PHIP//SLC9A3R1//NOC2L//BCL9L//NFAT5//GPRASP1//PGAP2//PHF14//SLC25A5//ACAA2//HERPUD1//IGFBP4//STRN3//FKBP1A//PTPRC//LPXN//TERT//INPP5K//SC…
6461	1363	338	1.18812	0.0001	0.0018	protein complex assembly	CASQ1//EPS15//FGB//TLE4//TUBGCP2//CD3E//CCNH//ACTR3//CUL3//CX3CL1//RXRA//MAPK8//HTT//PRKCD//TNFSF11//WIZ//PDSS2//FBLIM1//PANX1//OGT//SYT1//LEF1//BCL10//ACP2//SLF2//TRAF6//SMARCA4//AXIN2//IMMP2L//CLASP2//SH3GLB1//KPNB1//COX7A2L//SEC24A//RBMX//GJA1//MIS18BP1//TPR//CAP1//NCKAP1L//CLIP1//SLC9A3R1//SLF1//BCL9L//TBC1D20//ALDOB//H3F3A//CHD1L//FKBP1A//RPA1//TRAPPC6B//TERT//LPXN//VAMP7//ATXN10//CCT2//PTEN…
51252	2747	681	1.18776	0	0	regulation of RNA metabolic process	CDKN1C//HTATSF1//CCNH//UBE3A//RARG//RXRA//UBE2L3//MAPK8//SOHLH1//MNX1//WIZ//TGFBR1//FBLIM1//DBP//MBNL1//FOXO4//UBB//MDFI//BRD4//TRAF6//ARID1A//LIN52//ARID5B//TRIM24//SMARCAL1//IKBKG//RASL11A//ZBTB21//ELP3//CDK12//SP100//NFAT5//SKAP1//SP6//PHF8//H3F3A//HNRNPAB//STRN3//TRP53BP1//AKNA//INPP5K//ELF2//NFATC2//PTEN//KAT6B//AGO3//MCM3//RFX3//PPP1R12A//SMAD4//PPP2R5D//CAND2//CPD//SAMHD1//DROSHA//KHDRBS1/…
10648	1287	319	1.18755	0.0002	0.0024	negative regulation of cell communication	EPS15//FGB//AKT1S1//PLD2//CD3E//RPH3AL//STAM2//FOXO1//CUL3//UBE3A//SUZ12//CX3CL1//TMEM127//RAP1A//BCHE//ATM//HTT//EIF3A//PRKCD//TMEM64//TGFBR1//PDCD4//LEF1//DVL1//FGFR3//UBB//MDFI//TRAF6//GRINA//SOCS2//AXIN2//SMARCA4//PSMB11//PCBP4//ERRFI1//LIN52//IKBKG//PHIP//SLC9A3R1//NOC2L//BCL9L//NFAT5//GPRASP1//PGAP2//PHF14//SLC25A5//ACAA2//HERPUD1//IGFBP4//STRN3//FKBP1A//PTPRC//LPXN//TERT//INPP5K//SCAI//PTE…
12501	1840	456	1.18737	0	0.0003	programmed cell death	FCGR2B//AKT1S1//CDK19//APPL1//CD3E//PPM1K//RARG//PCSK9//RXRA//MAPK8//NPTX1//PRKCD//TGFBR1//UBB//TRAF6//TNFRSF25//PDK1//ZMAT3//SOCS2//MAP3K9//SF3B1//LMNB1//LIN52//TRIM24//IKBKG//GJA1//NCKAP1L//CLCF1//CASP8AP2//SP100//PGAP2//SLC25A5//PHF8//ACAA2//EGR3//HERPUD1//PTPRC//DPF1//PTEN//SH3KBP1//TRIM2//UBE2V2//CASP4//GIMAP5//OBSCN//CAT//GSK3B//TARDBP//NR4A2//EIF2A//ACTN4//CREB1//IGF1//CXCR3//DDR1//MALT1//…
31401	1138	282	1.18726	0.0005	0.0072	positive regulation of protein modification process	FGB//HCRTR1//KAT2A//PPP2R5A//BC004004//CD3E//CHTOP//UBE3A//CCNY//RAP1A//UBE2L3//ATM//TNFSF11//PRKCD//TGFBR1//PRRC1//RIPK2//OGT//DVL1//BCL10//FGFR3//CNTN1//UBB//TRAF6//PDK1//MAP3K9//AXIN2//PSMB11//CD4//IKBKG//BRAT1//PHIP//TPR//PDCD10//CLCF1//CDK12//PRKAR2B//TAB2//GFRA2//IGFBP4//FKBP1A//PTPRC//RPA1//ANAPC7//HTR2C//PTEN//KAT14//HDAC1//PPP1R12A//SMAD4//TFF2//CPD//BMI1//PPP1R9A//RNF20//MAPKAPK3//CRKL/…
70271	1364	338	1.18725	0.0001	0.0017	protein complex biogenesis	CASQ1//EPS15//FGB//TLE4//TUBGCP2//CD3E//CCNH//ACTR3//CUL3//CX3CL1//RXRA//MAPK8//HTT//PRKCD//TNFSF11//WIZ//PDSS2//FBLIM1//PANX1//OGT//SYT1//LEF1//BCL10//ACP2//SLF2//TRAF6//SMARCA4//AXIN2//IMMP2L//CLASP2//SH3GLB1//KPNB1//COX7A2L//SEC24A//RBMX//GJA1//MIS18BP1//TPR//CAP1//NCKAP1L//CLIP1//SLC9A3R1//SLF1//BCL9L//TBC1D20//ALDOB//H3F3A//CHD1L//FKBP1A//RPA1//TRAPPC6B//TERT//LPXN//VAMP7//ATXN10//CCT2//PTEN…
10628	1830	453	1.18601	0	0.0003	positive regulation of gene expression	CDKN1C//CD3E//CCNH//UBE3A//RARG//RXRA//MAPK8//SOHLH1//WIZ//TGFBR1//DBP//FOXO4//CNTN1//UBB//BRD4//TRAF6//ARID1A//SF3B1//TRIM24//HNRNPU//IKBKG//GJA1//RASL11A//NFAT5//SP100//SKAP1//PHF8//H3F3A//STRN3//HNRNPAB//TRP53BP1//AKNA//INPP5K//ELF2//NFATC2//RPL12//KAT6B//AGO3//PPP1R12A//RFX3//SMAD4//PPP2R5D//CAND2//SAMHD1//DROSHA//KHDRBS1//LARP4B//PABPC1//YY1//VIM//FAR1//ZEB1//FOXJ2//GSK3B//CNOT3//EIF4G3//EIF…
2001141	2595	641	1.18348	0	0	regulation of RNA biosynthetic process	CDKN1C//HTATSF1//CCNH//UBE3A//RARG//RXRA//UBE2L3//MAPK8//SOHLH1//MNX1//WIZ//TGFBR1//DBP//FOXO4//UBB//MDFI//BRD4//TRAF6//ARID1A//LIN52//ARID5B//TRIM24//SMARCAL1//IKBKG//RASL11A//ZBTB21//ELP3//SP100//NFAT5//CDK12//SKAP1//SP6//PHF8//H3F3A//HNRNPAB//STRN3//TRP53BP1//AKNA//INPP5K//ELF2//NFATC2//PTEN//KAT6B//MCM3//RFX3//PPP1R12A//SMAD4//PPP2R5D//CAND2//CPD//SAMHD1//KHDRBS1//HNRNPA2B1//CAT//YY1//FAR1//Z…
71495	1361	336	1.18283	0.0002	0.0023	cellular response to endogenous stimulus	CDKN1C//FGB//KAT2A//APPL1//ACTR3//RPS6//FOXO1//UBE3A//STAR//NUCKS1//PCSK9//RXRA//UBE2L3//IGFBP7//RAP1A//MAPK8//RPL4//PRKCD//TGFBR1//OGT//RIPK2//LEF1//FOXO4//FGFR3//UBB//CYP19A1//SOCS2//ARID1A//SMARCA4//LMNB1//ERRFI1//ATP6V1G1//WDTC1//HNRNPU//GJA1//PHIP//BCL9L//KIF16B//PRKAR2B//KLF2//RAB10//ALDOB//EGR3//EPHX1//STRN3//HNRNPAB//FKBP1A//TRIP4//PTGER2//HNRNPH1//INPP5K//PTEN//GAS2L1//CALR//RPL12//FGF17…
43412	3351	827	1.18242	0	0	macromolecule modification	MPG//CD3E//USP37//UBE3A//AGTPBP1//RNF208//UBE2A//CNTN1//B3GALT5//UBB//BRD4//TRAF6//MAP3K9//FBXW2//PSMB11//IKBKG//NCKAP1L//CLCF1//ELP3//CDK12//SP100//PRKAR2B//PHF8//GFRA2//ANAPC7//ETF1//PTEN//LDLRAD4//CEP41//UBE2V2//FANCL//PPM1L//PPP1R12A//SMAD4//PPP2R5D//PPP1R9A//MTM1//STAG1//ZDHHC20//EIF2A//SUMO2//ABI3//RLIM//MTMR3//CREB1//ST8SIA2//IGF1//EYA3//CEMIP//HS3ST3B1//DDR1//ANP32A//MALT1//PRKD1//BTG1//P…
51246	2347	578	1.17993	0	0	regulation of protein metabolic process	METTL14//AKT1S1//HCRTR1//BC004004//CD3E//APLP2//CCNH//CHTOP//UBE3A//PCSK9//CCNY//RXRA//RAP1A//UBE2L3//MAPK8//EIF3A//PRKCD//TGFBR1//PRRC1//CNTN1//UBB//BRD4//TRAF6//PDK1//MAP3K9//AXIN2//FBXW2//PSMB11//IKBKG//GJA1//SEC24A//CLN6//NCKAP1L//CLCF1//SYP//CASP8AP2//CDK12//PRKAR2B//CNOT6L//LPCAT1//HERPUD1//GFRA2//IGFBP4//EIF5//PTPRC//ANAPC7//ETF1//INPP5K//PTEN//RPL12//LDLRAD4//FKTN//UBE2V2//AGO3//TRIP12//U…
22610	1446	356	1.17957	0.0002	0.0021	biological adhesion	FNDC3A//ALCAM//EPS15//FGB//GIMAP1//PLD2//CD3E//RPS6//STAR//PPFIA1//IFNAR1//ENO1//FBLN2//AGTPBP1//CX3CL1//IGFBP7//VCAN//FAM129B//HTT//BZW2//PRKCD//TNFSF11//FBLIM1//LEF1//RIPK2//BCL10//TRAF6//TLN1//PAG1//AKIP1//PSMB11//CLASP2//CD4//ROCK1//PDLIM5//TPR//NCKAP1L//ST6GAL1//ITGA4//SKAP1//PLXNB1//RAB10//EGR3//IL1F8//FKBP1A//EIF5//PTPRC//ESYT2//LPXN//CD53//TAGLN2//SLAMF6//PCDH10//CD96//CADM1//PTEN//CALR//…
42981	1511	372	1.17956	0.0001	0.0015	regulation of apoptotic process	FCGR2B//FGB//PIM2//AKT1S1//ARHGEF6//CDK19//RPS6//FOXO1//CUL3//PPM1K//STAR//RARG//PCSK9//CX3CL1//RXRA//MAPK8//ATM//FAM129B//HTT//PRKCD//TGFBR1//PDCD4//LEF1//RIPK2//BCL10//FGFR3//UBB//GRINA//TRAF6//PDK1//ZMAT3//SOCS2//MAP3K9//SMARCA4//SF3B1//SRPK2//SH3GLB1//LIN52//TRIM24//ROCK1//IKBKG//TPR//PHIP//PDCD10//NCKAP1L//CLCF1//SLC9A3R1//ST6GAL1//NOC2L//CASP8AP2//SP100//PGAP2//SLC25A5//PHF8//ITSN1//ACAA2//…
1901363	3398	836	1.17875	0	0	heterocyclic compound binding	MPG//HTATSF1//TNS1//PCSK9//NSA2//BRD4//RPL5//CYP19A1//ZMAT3//ARID1A//SF3B1//HNRNPU//SMARCAL1//IFIT1BL2//SRRM1//PRKAR2B//RAB10//SLC25A5//SRP54B//ACAA2//HIVEP2//HNRNPAB//EIF5//RPL17//GDI2//ATP1B1//AKNA//ETF1//MDH1//RPUSD2//AGO3//RFX3//SMAD4//DROSHA//KHDRBS1//LARP4B//HNRNPA2B1//HADHB//CAT//FAM133B//VIM//IFI205//ZEB1//HAGH//FOXJ2//OVOL1//HSPA4L//NR4A2//EIF2A//ACTN4//SUMO2//ABI3//RHOH//CREB1//MAP4//HN…
7155	1427	351	1.17848	0.0002	0.0023	cell adhesion	FNDC3A//ALCAM//EPS15//FGB//GIMAP1//PLD2//CD3E//RPS6//PPFIA1//IFNAR1//ENO1//FBLN2//AGTPBP1//CX3CL1//IGFBP7//VCAN//FAM129B//HTT//BZW2//PRKCD//TNFSF11//FBLIM1//LEF1//RIPK2//BCL10//TRAF6//TLN1//PAG1//AKIP1//PSMB11//CLASP2//CD4//ROCK1//PDLIM5//TPR//NCKAP1L//ST6GAL1//ITGA4//SKAP1//PLXNB1//RAB10//EGR3//IL1F8//FKBP1A//EIF5//PTPRC//ESYT2//LPXN//CD53//TAGLN2//SLAMF6//PCDH10//CD96//CADM1//PTEN//CALR//APC2//…
51171	3423	841	1.17714	0	0	regulation of nitrogen compound metabolic process	CDKN1C//HTATSF1//UBE3A//SLF2//UBB//BRD4//MDFI//TRAF6//ARID1A//PSMB11//LIN52//HNRNPU//SMARCAL1//IKBKG//CLCF1//ELP3//SP100//CDK12//CNOT6L//PHF8//HNRNPAB//EIF5//RNF169//AKNA//ETF1//ORMDL2//PTEN//CCT2//UBE2V2//AGO3//PPP1R12A//RFX3//SMAD4//PPP2R5D//CAND2//DROSHA//KHDRBS1//GIMAP5//EIF4EBP2//LARP4B//HNRNPA2B1//CAT//ZEB1//FOXJ2//OVOL1//EIF2A//NR4A2//SUMO2//ACTN4//ABI3//RLIM//CREB1//ZC3H12D//IGF1//EYA3//H…
42127	1653	406	1.17678	0.0001	0.0005	regulation of cell proliferation	CDKN1C//FCGR2B//CD3E//CHTOP//RARG//TMEM127//IGFBP7//RXRA//UBE2A//TGFBR1//FOXO4//TRAF6//CYP19A1//AXIN2//TRIM24//GJA1//NCKAP1L//CLCF1//CNOT6L//SP6//SLC25A5//EGR3//PTPRC//4930503L19RIK//PTGER2//NFATC2//PTEN//FKTN//FANCL//AGO3//SMAD4//TFF2//ODC1//RAC2//CPD//CAPNS1//CAT//VIM//ZEB1//GSK3B//OVOL1//HP1BP3//CREB1//ZC3H12D//IGF1//ARID2//TNS3//CXCR3//PURA//DDR1//NTRK2//PRKD1//BTG1//PKN1//WARS//GAREM1//PRKCH…
9892	2480	609	1.17654	0	0	negative regulation of metabolic process	CDKN1C//METTL14//AKT1S1//CD3E//RARG//PCSK9//RAP1A//RXRA//EIF3A//WIZ//PRKCD//HELB//UBB//MDFI//TRAF6//ARID1A//LIN52//ARID5B//TRIM24//HNRNPU//GJA1//ZBTB21//NCKAP1L//SP100//PRKAR2B//CNOT6L//PHF8//H3F3A//LPCAT1//GFRA2//HERPUD1//HNRNPAB//STRN3//PTPRC//RNF169//ANAPC7//ORMDL2//INPP5K//ELF2//NFATC2//GAS2L1//PTEN//LDLRAD4//KAT6B//FKTN//AGO3//TRIP12//MCM3//USP19//RFX3//SMAD4//CPD//KNL1//MTM1//DROSHA//KHDRBS…
32268	2175	534	1.17631	0	0	regulation of cellular protein metabolic process	METTL14//AKT1S1//HCRTR1//BC004004//CD3E//APLP2//CCNH//CHTOP//UBE3A//PCSK9//CCNY//RXRA//RAP1A//UBE2L3//EIF3A//PRKCD//TGFBR1//PRRC1//CNTN1//UBB//BRD4//TRAF6//PDK1//MAP3K9//AXIN2//PSMB11//IKBKG//CLN6//NCKAP1L//CLCF1//SYP//CDK12//CASP8AP2//PRKAR2B//CNOT6L//GFRA2//HERPUD1//IGFBP4//EIF5//PTPRC//ANAPC7//ETF1//INPP5K//PTEN//RPL12//LDLRAD4//FKTN//UBE2V2//AGO3//TRIP12//USP19//PPP1R12A//SMAD4//TFF2//PPP2R5D…
48585	1485	364	1.1744	0.0002	0.0023	negative regulation of response to stimulus	EPS15//FGB//FCGR2B//AKT1S1//DERL3//PLD2//CD3E//RPH3AL//STAM2//FOXO1//CUL3//UBE3A//SUZ12//CX3CL1//TMEM127//ATM//HTT//EIF3A//PRKCD//TMEM64//TGFBR1//PDCD4//SERPING1//HELB//LEF1//OGT//DVL1//FGFR3//UBB//MDFI//BRD4//TRAF6//GRINA//CYP19A1//SOCS2//AXIN2//SMARCA4//PSMB11//PCBP4//CLASP2//ERRFI1//LIN52//ROCK1//IKBKG//GJA1//PHIP//TPR//SLC9A3R1//NOC2L//ST6GAL1//BCL9L//NFAT5//GPRASP1//PGAP2//PHF14//SLC25A5//AC…
9889	3325	814	1.17293	0	0	regulation of biosynthetic process	CDKN1C//HTATSF1//CD3E//UBE3A//IGFBP7//UBB//MDFI//BRD4//TRAF6//ARID1A//LIN52//HNRNPU//SMARCAL1//IKBKG//SEC24A//ELP3//SP100//CDK12//CNOT6L//PHF8//HNRNPAB//EIF5//ORMDL2//AKNA//ETF1//CCT2//PTEN//AGO3//RFX3//PPP1R12A//SMAD4//PPP2R5D//CAND2//DROSHA//KHDRBS1//GIMAP5//EIF4EBP2//LARP4B//HNRNPA2B1//CAT//ZEB1//FOXJ2//OVOL1//NR4A2//EIF2A//SUMO2//ACTN4//RLIM//ABI3//CREB1//ZC3H12D//IGF1//HNRNPD//ICE1//CXCR3//P…
97159	3464	847	1.17151	0	0	organic cyclic compound binding	MPG//HTATSF1//TNS1//PCSK9//NSA2//PGRMC1//BRD4//RPL5//CYP19A1//ZMAT3//ARID1A//SF3B1//HNRNPU//SMARCAL1//IFIT1BL2//SRRM1//PRKAR2B//RAB10//SLC25A5//SRP54B//ACAA2//HIVEP2//HNRNPAB//EIF5//RPL17//GDI2//ATP1B1//AKNA//ETF1//MDH1//RPUSD2//AGO3//RFX3//SMAD4//DROSHA//KHDRBS1//LARP4B//HNRNPA2B1//HADHB//CAT//FAM133B//VIM//IFI205//ZEB1//HAGH//FOXJ2//OVOL1//HSPA4L//NR4A2//EIF2A//ACTN4//SUMO2//SHBG//ABI3//RHOH//C…
32774	2896	708	1.17132	0	0	RNA biosynthetic process	CDKN1C//INTS7//HTATSF1//RPL39//CCNH//CHTOP//UBE3A//RARG//RXRA//UBE2L3//MAPK8//SOHLH1//MNX1//WIZ//TGFBR1//HELB//DBP//FOXO4//UBB//BRD4//RPL5//MDFI//TRAF6//RPL28//ARID1A//RBM39//LIN52//ARID5B//TRIM24//SMARCAL1//IKBKG//RASL11A//SRRM1//ZBTB21//ELP3//SP100//NFAT5//CDK12//SKAP1//SP6//PHF8//H3F3A//HIVEP2//HNRNPAB//STRN3//RPL17//TRP53BP1//AKNA//INPP5K//ELF2//NFATC2//PTEN//RPL12//KAT6B//MCM3//PPP1R12A//RFX…
9893	3148	769	1.17039	0	0	positive regulation of metabolic process	CDKN1C//CD3E//UBE3A//PCSK9//CNTN1//SLF2//UBB//BRD4//RPL5//TRAF6//MAP3K9//ARID1A//FBXW2//SF3B1//PSMB11//HNRNPU//IKBKG//NCKAP1L//CLCF1//SP100//CDK12//CASP8AP2//PRKAR2B//PHF8//GFRA2//HNRNPAB//ANAPC7//AKNA//CCT2//PTEN//UBE2V2//AGO3//PPP1R12A//RFX3//SMAD4//PPP2R5D//CAND2//CASP4//PPP1R9A//DROSHA//KHDRBS1//LARP4B//VIM//ZEB1//FOXJ2//EIF2A//NR4A2//SUMO2//ABI3//CREB1//IGF1//HNRNPD//EYA3//CEMIP//ICE1//CXCR3…
31326	3264	797	1.1699	0	0	regulation of cellular biosynthetic process	CDKN1C//HTATSF1//CD3E//UBE3A//UBB//MDFI//BRD4//TRAF6//ARID1A//LIN52//HNRNPU//SMARCAL1//IKBKG//ELP3//SP100//CDK12//CNOT6L//PHF8//HNRNPAB//EIF5//ORMDL2//AKNA//ETF1//PTEN//CCT2//AGO3//RFX3//PPP1R12A//SMAD4//PPP2R5D//CAND2//DROSHA//GIMAP5//KHDRBS1//EIF4EBP2//LARP4B//HNRNPA2B1//CAT//ZEB1//FOXJ2//OVOL1//NR4A2//EIF2A//SUMO2//ACTN4//RLIM//ABI3//CREB1//ZC3H12D//IGF1//HNRNPD//ICE1//CXCR3//PURA//MALT1//CDK5…
60255	4714	1151	1.16984	0	0	regulation of macromolecule metabolic process	CDKN1C//HTATSF1//CD3E//UBE3A//PCSK9//CNTN1//SLF2//UBB//BRD4//MDFI//TRAF6//MAP3K9//ARID1A//SF3B1//FBXW2//PSMB11//LIN52//SMARCAL1//HNRNPU//IKBKG//SEC24A//NCKAP1L//CLCF1//ELP3//SP100//CDK12//CASP8AP2//PRKAR2B//CNOT6L//PHF8//GFRA2//HNRNPAB//EIF5//ANAPC7//RNF169//ATP1B1//AKNA//ETF1//ORMDL2//PTEN//GAS2L1//CCT2//LDLRAD4//UBE2V2//AGO3//PPP1R12A//RFX3//SMAD4//PPP2R5D//CAND2//CASP4//PPP1R9A//MTM1//DROSHA//…
97659	2781	679	1.16979	0	0	nucleic acid-templated transcription	CDKN1C//INTS7//HTATSF1//CCNH//CHTOP//UBE3A//RARG//RXRA//UBE2L3//MAPK8//SOHLH1//MNX1//WIZ//TGFBR1//DBP//FOXO4//UBB//MDFI//BRD4//TRAF6//ARID1A//RBM39//LIN52//ARID5B//TRIM24//SMARCAL1//IKBKG//RASL11A//SRRM1//ZBTB21//ELP3//SP100//NFAT5//CDK12//SKAP1//SP6//PHF8//H3F3A//HIVEP2//HNRNPAB//STRN3//TRP53BP1//AKNA//ELF2//INPP5K//NFATC2//PTEN//KAT6B//MCM3//PPP1R12A//RFX3//SMAD4//PPP2R5D//CAND2//CPD//SAMHD1//K…
1932	1266	309	1.16941	0.0008	0.0089	regulation of protein phosphorylation	FGB//AKT1S1//HCRTR1//CD3E//APLP2//CCNH//FOXO1//SUZ12//IFNAR1//CCNY//RAP1A//DBNDD2//ATM//EIF3A//PRKCD//TNFSF11//PDCD4//TGFBR1//PRRC1//OGT//RIPK2//DVL1//BCL10//FGFR3//CNTN1//UBB//BRD4//TRAF6//PDK1//MAP3K9//AXIN2//ERRFI1//CD4//ROCK1//IKBKG//BRAT1//TPR//PHIP//CDKN3//PDCD10//CLCF1//RNF41//SLC9A3R1//CDKN2C//CDK12//PRKAR2B//TAB2//GFRA2//IGFBP4//FKBP1A//PTPRC//RPA1//HTR2C//INPP5K//PTEN//LDLRAD4//FKTN//HD…
51247	1512	369	1.16927	0.0003	0.0028	positive regulation of protein metabolic process	FGB//RPS4X//HCRTR1//KAT2A//PPP2R5A//BC004004//CD3E//CHTOP//CUL3//FOXO1//UBE3A//PCSK9//CCNY//RXRA//RAP1A//UBE2L3//MAPK8//ATM//TNFSF11//PRKCD//TGFBR1//PRRC1//RIPK2//OGT//DVL1//BCL10//FGFR3//CNTN1//UBB//TRAF6//PDK1//MAP3K9//AXIN2//FBXW2//PSMB11//CD4//IKBKG//BRAT1//GJA1//TPR//PHIP//CLN6//PDCD10//USP13//CLCF1//CDK12//CASP8AP2//PRKAR2B//KLF2//LPCAT1//TAB2//GFRA2//HERPUD1//IGFBP4//FKBP1A//PTPRC//RPA1//A…
5634	5709	1392	1.16821	0	0	nucleus	CDKN1C//INTS7//MPG//IL16//HTATSF1//APPL1//USP37//UBN2//UBE3A//AGTPBP1//RNF208//KIF20A//NSA2//UBE2A//DNAJB4//PGRMC1//SLF2//UBB//BRD4//RPL5//MDFI//TRAF6//ZMAT3//ARID1A//SF3B1//AKIP1//FBXW2//RABGAP1L//INA//LIN52//SMARCAL1//HNRNPU//IKBKG//SRRM1//ANK1//ELP3//SP100//CDK12//CASP8AP2//TBC1D20//CNOT6L//PHF8//SLC25A5//VWA5A//TSPYL1//SRP54B//HIVEP2//HNRNPAB//RPL17//EIF5//ANAPC7//HOXB5OS//RNF169//DPF1//ETF1/…
9966	2711	661	1.16819	0	0	regulation of signal transduction	CDKN1C//AKT1S1//HCRTR1//CD3E//APLP2//RPH3AL//OCRL//UBE3A//KCNN4//PCSK9//CCNY//RAP1A//TMEM127//MAPK8//EIF3A//PRKCD//TGFBR1//TNFRSF19//UBB//BRD4//MDFI//TRAF6//SOCS2//MAP3K9//AXIN2//PSMB11//LIN52//TRIM24//IKBKG//GJA1//CLCF1//SYP//CDK12//NFAT5//SP100//GPRASP1//PGAP2//SLC25A5//ACAA2//HERPUD1//GFRA2//IGFBP4//STRN3//PTPRC//GDI2//LPXN//INPP5K//SCAI//PTEN//RGS10//TRDN//SH3KBP1//LDLRAD4//FKTN//UBASH3A//PTP…
16192	1305	318	1.1675	0.0008	0.0084	vesicle-mediated transport	OPHN1//STX16//EPS15//FGB//FCGR2B//PLD2//GCC2//APLP2//RPH3AL//ACTR3//OCRL//CUL3//RIC1//UBE3A//STAR//PCSK9//RAP1A//RABEP1//ERGIC1//HTT//SYTL1//PRKCD//KIF20A//DCTN5//DOC2A//SERPING1//SYT1//PRAM1//RAB11FIP2//TLN1//SMAP1//SPTAN1//CLASP2//SEC24A//CAP1//NCKAP1L//ANK1//SYP//SNX12//NFAT5//ITGA4//CDK12//KIF16B//TBC1D20//RAB10//ITSN1//ESYT2//GDI2//TRAPPC6B//USP6NL//VAMP7//PTEN//CALR//TBC1D5//COPB2//DENND1B/…
6351	2775	676	1.16714	0	0	transcription, DNA-templated	CDKN1C//INTS7//HTATSF1//CCNH//CHTOP//UBE3A//RARG//RXRA//UBE2L3//MAPK8//SOHLH1//MNX1//WIZ//TGFBR1//DBP//FOXO4//UBB//MDFI//BRD4//TRAF6//ARID1A//RBM39//LIN52//ARID5B//TRIM24//SMARCAL1//IKBKG//RASL11A//SRRM1//ZBTB21//ELP3//SP100//NFAT5//CDK12//SKAP1//SP6//PHF8//H3F3A//HIVEP2//HNRNPAB//STRN3//TRP53BP1//AKNA//ELF2//INPP5K//NFATC2//PTEN//KAT6B//MCM3//PPP1R12A//RFX3//SMAD4//PPP2R5D//CAND2//CPD//SAMHD1//K…
22607	2711	660	1.16642	0	0	cellular component assembly	TNS1//CD3E//CCNH//OCRL//ACTR3//UBE3A//PPFIA1//RABEP1//RAP1A//RXRA//MAPK8//EIF3A//PRKCD//WIZ//KIF20A//TGFBR1//HEG1//FBLIM1//MBNL1//SLF2//UBB//RPL5//TLN1//TRAF6//PDK1//AXIN2//SF3B1//CLASP2//TBC1D1//GJA1//COX7A2L//SEC24A//NCKAP1L//CLIP1//SYP//ELP3//TBC1D20//CNOT6L//H3F3A//TEX12//TLK1//EIF5//USP6NL//LPXN//INPP5K//VAMP7//PTEN//CCT2//LDLRAD4//SMG7//CEP41//UBE2V2//AGO3//TBC1D5//MCM3//PPP1R12A//RFX3//SMA…
33554	2126	517	1.16511	0	0.0004	cellular response to stress	INTS7//MPG//AKT1S1//IAH1//CCNH//CLCA1//PCSK9//RXRA//MAPK8//PRKCD//APLF//YPEL3//UBE2A//HELB//DBP//FOXO4//SLF2//UBB//BRD4//TRAF6//TLN1//CYP19A1//PDK1//MAP3K9//AXIN2//SMARCAL1//IKBKG//CLCF1//SP100//NFAT5//CNOT6L//PGAP2//ACAA2//TEX12//HERPUD1//RPL17//TRP53BP1//RNF169//ATP1B1//MDH1//NFATC2//PTEN//GAS2L1//FKTN//UBE2V2//CAR3//FANCL//TRIP12//MCM3//USP19//TBC1D5//RAC2//CASP4//CPD//MTM1//DROSHA//AGAP3//OBS…
31325	2917	709	1.16453	0	0	positive regulation of cellular metabolic process	CDKN1C//HCRTR1//BC004004//CD3E//CCNH//CHTOP//UBE3A//RARG//PCSK9//CCNY//RAP1A//RXRA//UBE2L3//MAPK8//SOHLH1//PRKCD//WIZ//APLF//TGFBR1//PRRC1//DBP//CNTN1//FOXO4//SLF2//UBB//RPL5//BRD4//TRAF6//PDK1//MAP3K9//AXIN2//ARID1A//PSMB11//TRIM24//IKBKG//RASL11A//CLN6//NCKAP1L//CLCF1//CDK12//NFAT5//SP100//CASP8AP2//PRKAR2B//SKAP1//PHF8//GFRA2//HERPUD1//IGFBP4//STRN3//HNRNPAB//PTPRC//TRP53BP1//ANAPC7//AKNA//INP…
43067	1540	374	1.16357	0.0003	0.0037	regulation of programmed cell death	FCGR2B//FGB//PIM2//AKT1S1//ARHGEF6//CDK19//RPS6//FOXO1//CUL3//PPM1K//STAR//RARG//PCSK9//CX3CL1//RXRA//MAPK8//ATM//FAM129B//HTT//PRKCD//TGFBR1//PDCD4//LEF1//RIPK2//BCL10//FGFR3//UBB//GRINA//TRAF6//PDK1//ZMAT3//SOCS2//MAP3K9//SMARCA4//SF3B1//SRPK2//SH3GLB1//LIN52//TRIM24//ROCK1//IKBKG//TPR//PHIP//PDCD10//NCKAP1L//CLCF1//SLC9A3R1//ST6GAL1//NOC2L//CASP8AP2//SP100//PGAP2//SLC25A5//PHF8//ITSN1//ACAA2//…
42325	1363	331	1.16352	0.0008	0.0084	regulation of phosphorylation	CDKN1C//FGB//AKT1S1//HCRTR1//PPP2R5A//CD3E//APLP2//CCNH//FOXO1//SUZ12//IFNAR1//CCNY//RAP1A//DBNDD2//ATM//EIF3A//PRKCD//TNFSF11//PDCD4//TGFBR1//PRRC1//OGT//RIPK2//DVL1//BCL10//FGFR3//CNTN1//UBB//BRD4//TRAF6//PDK1//MAP3K9//AXIN2//ERRFI1//SH3GLB1//CD4//ROCK1//IKBKG//BRAT1//COX7A2L//TPR//PHIP//CDKN3//PDCD10//NCKAP1L//CLCF1//RNF41//RANBP2//SLC9A3R1//CDKN2C//CDK12//PRKAR2B//TAB2//GFRA2//IGFBP4//FKBP1A/…
10646	3045	739	1.16278	0	0	regulation of cell communication	CDKN1C//AKT1S1//HCRTR1//CD3E//APLP2//RPH3AL//OCRL//UBE3A//KCNN4//PCSK9//CCNY//RAP1A//TMEM127//MAPK8//EIF3A//PRKCD//TGFBR1//TNFRSF19//UBB//BRD4//MDFI//TRAF6//SOCS2//MAP3K9//AXIN2//PSMB11//LIN52//TRIM24//IKBKG//GJA1//CLCF1//SYP//CDK12//NFAT5//SP100//GPRASP1//PGAP2//SLC25A5//ACAA2//HERPUD1//GFRA2//IGFBP4//STRN3//PTPRC//GDI2//LPXN//INPP5K//SCAI//VAMP7//PTEN//RGS10//TRDN//SH3KBP1//LDLRAD4//FKTN//UBASH…
80090	4663	1130	1.16106	0	0	regulation of primary metabolic process	CDKN1C//HTATSF1//CD3E//UBE3A//PCSK9//IGFBP7//CNTN1//SLF2//UBB//BRD4//MDFI//TRAF6//MAP3K9//ARID1A//FBXW2//PSMB11//LIN52//HNRNPU//SMARCAL1//IKBKG//SEC24A//NCKAP1L//CLCF1//ELP3//SP100//CDK12//CASP8AP2//PRKAR2B//CNOT6L//PHF8//GFRA2//HNRNPAB//EIF5//RNF169//ANAPC7//ORMDL2//AKNA//ETF1//PTEN//CCT2//LDLRAD4//UBE2V2//AGO3//PPP1R12A//RFX3//SMAD4//PPP2R5D//CAND2//CASP4//PPP1R9A//MTM1//DROSHA//GIMAP5//KHDRBS1…
10468	3431	831	1.16043	0	0	regulation of gene expression	CDKN1C//HTATSF1//CD3E//UBE3A//CNTN1//UBB//BRD4//MDFI//TRAF6//ARID1A//SF3B1//PSMB11//LIN52//SMARCAL1//HNRNPU//IKBKG//ELP3//SP100//CDK12//CNOT6L//PHF8//HNRNPAB//EIF5//ATP1B1//AKNA//ETF1//PTEN//GAS2L1//AGO3//PPP1R12A//RFX3//SMAD4//PPP2R5D//CAND2//DROSHA//KHDRBS1//EIF4EBP2//LARP4B//HNRNPA2B1//CAT//VIM//ZEB1//FOXJ2//OVOL1//NR4A2//EIF2A//SUMO2//RLIM//ABI3//CREB1//ZC3H12D//IGF1//HNRNPD//ICE1//CXCR3//PUR…
5829	3453	836	1.15998	0	0	cytosol	IL16//APPL1//ACTR3//UBE3A//AGTPBP1//UBE2A//DNAJB4//UBB//RPL5//CYP19A1//TRAF6//SOCS2//PSMB11//CLASP2//ATP6V1G1//IKBKG//SEC24A//SRRM1//NCKAP1L//ANK1//ELP3//PRKAR2B//CNOT6L//RPL17//EIF5//NCALD//GDI2//ANAPC7//ETF1//MDH1//CCT2//PTEN//RGS10//CEP41//AGO3//COPB2//PPP1R12A//SMAD4//PPP2R5D//PPP1R9A//MTM1//STAG1//KHDRBS1//LARP4B//OBSCN//OTOG//CAT//ZMYM2//COG5//VIM//HAGH//BBIP1//HSPA4L//PDE9A//EIF2A//ACTN4//…
23051	3090	748	1.1598	0	0	regulation of signaling	CDKN1C//AKT1S1//HCRTR1//CD3E//APLP2//RPH3AL//OCRL//UBE3A//KCNN4//PCSK9//CCNY//RAP1A//TMEM127//MAPK8//EIF3A//PRKCD//TGFBR1//TNFRSF19//UBB//BRD4//MDFI//TRAF6//SOCS2//MAP3K9//AXIN2//PSMB11//LIN52//TRIM24//IKBKG//GJA1//CLCF1//SYP//CDK12//NFAT5//SP100//GPRASP1//PGAP2//SLC25A5//ACAA2//HERPUD1//GFRA2//IGFBP4//STRN3//PTPRC//GDI2//ATP1B1//LPXN//INPP5K//SCAI//VAMP7//PTEN//RGS10//TRDN//SH3KBP1//LDLRAD4//FKT…
8219	1979	479	1.15966	0.0001	0.0005	cell death	FCGR2B//AKT1S1//CDK19//APPL1//CD3E//PPM1K//RARG//PCSK9//RXRA//MAPK8//NPTX1//PRKCD//TGFBR1//BRINP1//UBB//TRAF6//TNFRSF25//PDK1//ZMAT3//SOCS2//MAP3K9//SF3B1//AXIN2//LMNB1//LIN52//TRIM24//IKBKG//GJA1//NCKAP1L//CLCF1//CASP8AP2//SP100//PGAP2//SLC25A5//PHF8//ACAA2//EGR3//HERPUD1//PTPRC//DPF1//PTEN//SH3KBP1//TRIM2//UBE2V2//SMAD4//CASP4//PNPLA8//GIMAP5//OBSCN//PABPC1//CAT//GSK3B//TARDBP//NR4A2//EIF2A//AC…
2376	2450	593	1.15966	0	0.0002	immune system process	CDKN1C//SLC39A3//FCGR2B//KLHL6//IL16//RPL39//CD3E//ACTR3//KCNN4//RARG//AGTPBP1//RAP1A//MAPK8//GPR171//MNX1//PRKCD//APLF//DCTN5//TGFBR1//UBB//BRD4//TRAF6//CYP19A1//SOCS2//PSMB11//SMARCAL1//IKBKG//SEC24A//NCKAP1L//CLCF1//ANK1//ELP3//SP100//SKAP1//RAB10//ARIH2//EGR3//IL1F8//PTPRC//ATP1B1//LPXN//VAMP7//MDH1//CTSE//PTEN//NFATC2//GAS2L1//PHF11A//UBASH3A//FANCL//AGO3//DENND1B//TFF2//RAC2//CPD//SAMHD1//D…
9891	1893	458	1.15919	0.0001	0.001	positive regulation of biosynthetic process	CDKN1C//CD3E//CCNH//UBE3A//RARG//RXRA//MAPK8//SOHLH1//WIZ//PRKCD//TGFBR1//DBP//FOXO4//UBB//BRD4//TRAF6//ARID1A//TRIM24//IKBKG//RASL11A//NFAT5//SP100//SKAP1//PHF8//STRN3//HNRNPAB//TRP53BP1//AKNA//INPP5K//ELF2//NFATC2//CCT2//RPL12//KAT6B//CAR3//PPP1R12A//RFX3//SMAD4//PPP2R5D//CAND2//SAMHD1//KHDRBS1//LARP4B//PABPC1//YY1//FAR1//ZEB1//FOXJ2//GSK3B//CNOT3//EIF4G3//EIF2A//NR4A2//SUMO2//ABI3//CREB1//MKRN…
32270	1414	342	1.15882	0.0008	0.0092	positive regulation of cellular protein metabolic process	FGB//RPS4X//HCRTR1//KAT2A//PPP2R5A//BC004004//CD3E//CHTOP//CUL3//UBE3A//PCSK9//CCNY//RXRA//RAP1A//UBE2L3//ATM//TNFSF11//PRKCD//TGFBR1//PRRC1//RIPK2//OGT//DVL1//BCL10//FGFR3//CNTN1//UBB//TRAF6//PDK1//MAP3K9//AXIN2//PSMB11//CD4//IKBKG//BRAT1//TPR//PHIP//CLN6//PDCD10//CLCF1//CDK12//CASP8AP2//PRKAR2B//TAB2//GFRA2//HERPUD1//IGFBP4//FKBP1A//PTPRC//RPA1//ANAPC7//HTR2C//PTEN//RPL12//BBC3//APC2//KAT14//UB…
6468	1726	417	1.15754	0.0002	0.0026	protein phosphorylation	AKT1S1//HCRTR1//CD3E//APLP2//CCNH//CCNY//RAP1A//MAPK8//EIF3A//PRKCD//TGFBR1//PRRC1//CNTN1//UBB//BRD4//TRAF6//PDK1//MAP3K9//AXIN2//PSMB11//TRIM24//IKBKG//CLCF1//CDK12//PRKAR2B//GFRA2//TLK1//IGFBP4//PTPRC//INPP5K//PTEN//LDLRAD4//FKTN//PPM1L//SMAD4//TFF2//PPP2R5D//RAC2//CPD//PPP1R9A//GSK3B//TARDBP//TRIM5//ARPC2//EIF4G3//EIF2A//TRIB2//ABI3//CREB1//IGF1//CEMIP//TXK//TSSK4//DDR1//MALT1//NTRK2//PRKD1//P…
7166	2409	582	1.15751	0	0.0003	cell surface receptor signaling pathway	CDKN1C//KLHL6//FCGR2B//AKT1S1//RCAN2//APPL1//CD3E//APLP2//ACTR3//UBE3A//KCNN4//RARG//CCNY//RAP1A//MAPK8//PRKCD//TGFBR1//FOXO4//CNTN1//UBB//MDFI//TRAF6//TNFRSF25//PDK1//SOCS2//AXIN2//PSMB11//CLASP2//ATP6V1G1//ARID5B//IKBKG//NCKAP1L//CLCF1//SP100//CASP8AP2//SKAP1//GFRA2//IGFBP4//PTPRC//LPXN//INPP5K//PTEN//NFATC2//SH3KBP1//RPL12//LDLRAD4//UBASH3A//AGO3//PPM1L//DENND1B//SMAD4//TFF2//RAC2//PPP2R5D//SA…
8283	2136	516	1.15741	0	0.0004	cell proliferation	CDKN1C//FCGR2B//BC004004//APPL1//CD3E//CHTOP//RARG//TMEM127//IGFBP7//RXRA//UBE2L3//WIZ//PRKCD//UBE2A//TGFBR1//FOXO4//BRD4//TRAF6//CYP19A1//PDK1//AXIN2//TRIM24//GJA1//NCKAP1L//CLCF1//CNOT6L//SP6//RAB10//SLC25A5//ARIH2//EGR3//H3F3A//IGFBP4//PTPRC//4930503L19RIK//PTGER2//NFATC2//PTEN//FKTN//UBE2V2//FANCL//AGO3//SMAD4//TFF2//ODC1//RAC2//CPD//DROSHA//KHDRBS1//CAPNS1//CAT//VIM//ZEB1//GSK3B//OVOL1//CD15…
43234	3688	890	1.15622	0	0	protein complex	INTS7//ALCAM//APPL1//CD3E//ACTR3//PCSK9//UBE2A//BRD4//RPL5//TRAF6//ARID1A//FBXW2//PSMB11//CLASP2//LIN52//ATP6V1G1//SMARCAL1//HNRNPU//SEC24A//IKBKG//NCKAP1L//CLCF1//ELP3//SP100//CDK12//PRKAR2B//CNOT6L//RAB10//SLC25A5//HIVEP2//HNRNPAB//ANAPC7//HOXB5OS//DPF1//ATP1B1//LPXN//VAMP7//CCT2//TRDN//UBE2V2//FANCL//COPB2//PPP1R12A//SMAD4//CASP4//DROSHA//KHDRBS1//OBSCN//DCAF7//HADHB//COG5//ZEB1//BBIP1//KCNMB4…
51128	2482	597	1.15243	0	0.0003	regulation of cellular component organization	CDKN1C//FCGR2B//BC004004//APPL1//ACTR3//OCRL//CHTOP//UBE3A//PPFIA1//PCSK9//RAP1A//UBE2L3//MAPK8//FYCO1//PRKCD//TGFBR1//FBLIM1//CNTN1//SLF2//ZMAT3//PDK1//RPL28//AXIN2//CLASP2//TBC1D1//TMEM106B//HNRNPU//GJA1//NCKAP1L//CLCF1//CLIP1//ANK1//SYP//ELP3//TBC1D20//CNOT6L//TMEM30A//ARIH2//SLC25A5//PHF8//H3F3A//ACAA2//TLK1//IGFBP4//USP6NL//ETF1//CAMSAP2//CD53//INPP5K//VAMP7//GAS2L1//PTEN//CCT2//NFATC2//SH3K…
31328	1853	445	1.1506	0.0002	0.0028	positive regulation of cellular biosynthetic process	CDKN1C//CD3E//CCNH//UBE3A//RARG//RXRA//MAPK8//SOHLH1//WIZ//PRKCD//TGFBR1//DBP//FOXO4//UBB//BRD4//TRAF6//ARID1A//TRIM24//IKBKG//RASL11A//NFAT5//SP100//SKAP1//PHF8//STRN3//HNRNPAB//TRP53BP1//AKNA//INPP5K//ELF2//NFATC2//CCT2//RPL12//KAT6B//CAR3//PPP1R12A//RFX3//SMAD4//PPP2R5D//CAND2//SAMHD1//KHDRBS1//LARP4B//PABPC1//YY1//FAR1//ZEB1//FOXJ2//GSK3B//CNOT3//EIF4G3//EIF2A//NR4A2//SUMO2//ABI3//CREB1//MKRN…
31323	4717	1132	1.1498	0	0	regulation of cellular metabolic process	CDKN1C//HTATSF1//CD3E//UBE3A//PCSK9//CNTN1//SLF2//UBB//BRD4//MDFI//RPL5//TRAF6//MAP3K9//ARID1A//PSMB11//LIN52//HNRNPU//SMARCAL1//SEC24A//IKBKG//NCKAP1L//CLCF1//ELP3//SP100//CDK12//CASP8AP2//PRKAR2B//CNOT6L//PHF8//GFRA2//HNRNPAB//EIF5//RNF169//ANAPC7//AKNA//ORMDL2//ETF1//PTEN//CCT2//LDLRAD4//UBE2V2//AGO3//PPP1R12A//RFX3//SMAD4//PPP2R5D//CAND2//CASP4//PPP1R9A//MTM1//DROSHA//KHDRBS1//GIMAP5//EIF4EBP…
43233	4149	995	1.149	0	0	organelle lumen	INTS7//MPG//HTATSF1//APPL1//UBN2//RNF208//KIF20A//NSA2//UBE2A//DNAJB4//PGRMC1//UBB//RPL5//BRD4//TRAF6//ZMAT3//ARID1A//SF3B1//AKIP1//INA//LIN52//SMARCAL1//HNRNPU//SRRM1//ELP3//SP100//CASP8AP2//CDK12//SLC25A5//PHF8//ACAA2//VWA5A//TSPYL1//HIVEP2//HNRNPAB//RPL17//HOXB5OS//ANAPC7//RNF169//ETF1//SCAI//MDH1//PTEN//TRDN//NOL4L//UBE2V2//FANCL//AGO3//DPP3//RFX3//PPP1R12A//SMAD4//PPP2R5D//DROSHA//STAG1//KHD…
31974	4149	995	1.149	0	0	membrane-enclosed lumen	INTS7//MPG//HTATSF1//APPL1//UBN2//RNF208//KIF20A//NSA2//UBE2A//DNAJB4//PGRMC1//UBB//RPL5//BRD4//TRAF6//ZMAT3//ARID1A//SF3B1//AKIP1//INA//LIN52//SMARCAL1//HNRNPU//SRRM1//ELP3//SP100//CASP8AP2//CDK12//SLC25A5//PHF8//ACAA2//VWA5A//TSPYL1//HIVEP2//HNRNPAB//RPL17//HOXB5OS//ANAPC7//RNF169//ETF1//SCAI//MDH1//PTEN//TRDN//NOL4L//UBE2V2//FANCL//AGO3//DPP3//RFX3//PPP1R12A//SMAD4//PPP2R5D//DROSHA//STAG1//KHD…
6996	3312	794	1.1486	0	0	organelle organization	CDKN1C//ACTR3//AGTPBP1//RABEP1//NPTX1//FYCO1//KIF20A//SLF2//UBB//RPL5//ARID1A//CLASP2//INA//TMEM106B//ATP6V1G1//HNRNPU//SEC24A//NCKAP1L//ANK1//ELP3//SP100//TBC1D20//CNOT6L//RAB10//SLC25A5//ACAA2//RPL17//ATP1B1//CAMSAP2//VAMP7//MDH1//CCT2//GAS2L1//PTEN//TRDN//CEP41//PPP1R12A//RFX3//SMAD4//TCHH//CASP4//PPP1R9A//MTM1//STAG1//GIMAP5//OBSCN//HNRNPA2B1//VIM//BBIP1//EIF2A//ACTN4//ABI3//MTMR3//CREB1//MAP…
32991	4369	1047	1.14817	0	0	macromolecular complex	INTS7//ALCAM//APPL1//CD3E//ACTR3//PCSK9//NSA2//UBE2A//SLF2//BRD4//RPL5//TRAF6//ARID1A//SF3B1//FBXW2//PSMB11//CLASP2//INA//LIN52//ATP6V1G1//SMARCAL1//HNRNPU//SEC24A//IKBKG//SRRM1//NCKAP1L//CLCF1//ELP3//SP100//CDK12//PRKAR2B//CNOT6L//RAB10//SLC25A5//SRP54B//HIVEP2//HNRNPAB//RPL17//HOXB5OS//ANAPC7//DPF1//ATP1B1//LPXN//VAMP7//CCT2//TRDN//UBE2V2//FANCL//AGO3//COPB2//RFX3//PPP1R12A//SMAD4//CASP4//DROSH…
70013	4145	993	1.1478	0	0	intracellular organelle lumen	INTS7//MPG//HTATSF1//APPL1//UBN2//RNF208//KIF20A//NSA2//UBE2A//DNAJB4//PGRMC1//UBB//RPL5//BRD4//TRAF6//ZMAT3//ARID1A//SF3B1//AKIP1//INA//LIN52//SMARCAL1//HNRNPU//SRRM1//ELP3//SP100//CASP8AP2//CDK12//SLC25A5//PHF8//ACAA2//VWA5A//TSPYL1//HIVEP2//HNRNPAB//RPL17//HOXB5OS//ANAPC7//RNF169//ETF1//SCAI//MDH1//PTEN//TRDN//NOL4L//UBE2V2//FANCL//AGO3//DPP3//RFX3//PPP1R12A//SMAD4//PPP2R5D//DROSHA//STAG1//KHD…
19222	5091	1219	1.1472	0	0	regulation of metabolic process	CDKN1C//HTATSF1//CD3E//UBE3A//PCSK9//IGFBP7//CNTN1//SLF2//UBB//MDFI//BRD4//RPL5//TRAF6//MAP3K9//ARID1A//FBXW2//SF3B1//PSMB11//LIN52//HNRNPU//SMARCAL1//IKBKG//SEC24A//NCKAP1L//CLCF1//ELP3//SP100//CDK12//CASP8AP2//PRKAR2B//CNOT6L//PHF8//GFRA2//HNRNPAB//EIF5//RNF169//ANAPC7//ATP1B1//ORMDL2//AKNA//ETF1//CCT2//PTEN//GAS2L1//LDLRAD4//UBE2V2//AGO3//RFX3//PPP1R12A//SMAD4//PPP2R5D//CAND2//CASP4//PPP1R9A//…
45184	1704	408	1.14718	0.0006	0.0078	establishment of protein localization	RPL39//APPL1//GCC2//ACTR3//RPH3AL//KCNN4//PPFIA1//UBE2L3//RAP1A//MAPK8//PRKCD//TGFBR1//MDFI//RPL5//TRAF6//RPL28//AXIN2//CLASP2//ATP6V1G1//IKBKG//GJA1//SEC24A//CLIP1//ANK1//SP100//RAB10//TMEM30A//ARIH2//SLC25A5//HERPUD1//TLK1//RPL17//GDI2//ATP1B1//INPP5K//VAMP7//CCT2//RPL12//RFX3//SMAD4//RAC2//CASP4//RAB11FIP3//CPD//OLFR78//AGAP3//COG5//GSK3B//TARDBP//OVOL1//ARPC2//RAB3IP//IGF1//CEMIP//ICE1//PRKD1…
44267	4069	974	1.14686	0	0	cellular protein metabolic process	CD3E//USP37//UBE3A//PCSK9//AGTPBP1//RNF208//UBE2A//CNTN1//B3GALT5//UBB//RPL5//BRD4//TRAF6//MAP3K9//FBXW2//PSMB11//IKBKG//NCKAP1L//CLCF1//ELP3//CDK12//SP100//CASP8AP2//PRKAR2B//CNOT6L//PHF8//GFRA2//RPL17//EIF5//ANAPC7//ETF1//PTEN//LDLRAD4//CEP41//UBE2V2//FANCL//AGO3//PPM1L//PPP1R12A//SMAD4//PPP2R5D//CASP4//PPP1R9A//MTM1//DROSHA//KHDRBS1//STAG1//EIF4EBP2//ZDHHC20//LARP4B//HNRNPA2B1//EIF2A//SUMO2//A…
34613	1592	381	1.14663	0.0009	0.0097	cellular protein localization	TSPAN14//RPS4X//DERL3//RPL39//KAT2A//PPP2R5A//APPL1//CRACR2B//GCC2//ACTR3//RPS6//RIC1//RAD21//STAR//PPFIA1//UBE2L3//MAPK8//SCML2//HTT//RPL4//KLC3//PRKCD//TGFBR1//CTCF//SYT1//OGT//DVL1//SLF2//MDFI//RPL5//RAB11FIP2//RPL28//AXIN2//TOR1AIP2//DDX58//IMMP2L//CLASP2//SH3GLB1//CD4//KPNB1//ROCK1//IKBKG//TPR//PHIP//TTC7//POLA2//RANBP2//SLC9A3R1//CLIP1//ANK1//SLF1//RPL23//SP100//ITGA4//SKAP1//RAB10//TMEM30A…
34654	3283	785	1.14562	0	0	nucleobase-containing compound biosynthetic process	CDKN1C//INTS7//HTATSF1//UBE3A//UBB//BRD4//RPL5//MDFI//TRAF6//ARID1A//LIN52//SMARCAL1//HNRNPU//IKBKG//SRRM1//ELP3//SP100//CDK12//PHF8//HIVEP2//HNRNPAB//RPL17//AKNA//PTEN//CCT2//PPP1R12A//RFX3//SMAD4//PPP2R5D//CAND2//KHDRBS1//HNRNPA2B1//CAT//ZEB1//FOXJ2//OVOL1//NR4A2//EIF2A//SUMO2//ACTN4//RLIM//ABI3//CREB1//IGF1//ICE1//CXCR3//PURA//MALT1//CDK5RAP2//PRKD1//PKN1//CREBBP//MCL1//CRHR1//CAND1//BACH2//SL…
48523	4362	1039	1.14122	0	0	negative regulation of cellular process	CDKN1C//FCGR2B//CD3E//RPH3AL//ACTR3//UBE3A//PCSK9//IGFBP7//BRINP1//UBB//MDFI//BRD4//TRAF6//CYP19A1//ZMAT3//SOCS2//ARID1A//PSMB11//CLASP2//LIN52//HNRNPU//IKBKG//NCKAP1L//CLCF1//SP100//CDK12//PRKAR2B//CNOT6L//SLC25A5//PHF8//ACAA2//GFRA2//HNRNPAB//4930503L19RIK//ANAPC7//RNF169//ORMDL2//LPXN//SCAI//PTEN//GAS2L1//TRDN//LDLRAD4//UBE2V2//AGO3//RFX3//SMAD4//PPP1R9A//MTM1//DROSHA//GIMAP5//KHDRBS1//EIF4EBP…
51049	1819	433	1.1405	0.0007	0.0078	regulation of transport	FCGR2B//APPL1//CRACR2B//GCC2//ACTR3//RPH3AL//KCNN4//PCSK9//RAP1A//UBE2L3//MAPK8//TSPAN13//PRKCD//TGFBR1//CNTN1//MDFI//CYP19A1//TRAF6//RPL28//AXIN2//CLASP2//GJA1//SEC24A//NCKAP1L//CLCF1//SYP//SP100//CDK12//NFAT5//TBC1D20//TMEM30A//ARIH2//SLC25A5//ACAA2//ATP1B1//INPP5K//VAMP7//PTEN//TRDN//TBC1D5//PPP1R12A//RFX3//SMAD4//TFF2//RAC2//CASP4//CPD//RAB11FIP3//PPP1R9A//OLFR78//KHDRBS1//GIMAP5//PIK3C2A//KC…
18130	3346	796	1.1398	0	0	heterocycle biosynthetic process	CDKN1C//INTS7//HTATSF1//UBE3A//UBB//BRD4//RPL5//MDFI//TRAF6//ARID1A//LIN52//SMARCAL1//HNRNPU//IKBKG//SRRM1//ANK1//ELP3//SP100//CDK12//PHF8//HIVEP2//HNRNPAB//RPL17//AKNA//PTEN//CCT2//PPP1R12A//RFX3//SMAD4//PPP2R5D//CAND2//KHDRBS1//HNRNPA2B1//CAT//ZEB1//FOXJ2//OVOL1//NR4A2//EIF2A//SUMO2//ACTN4//RLIM//ABI3//CREB1//IGF1//ICE1//CXCR3//PURA//DDR1//MALT1//CDK5RAP2//PRKD1//PKN1//CREBBP//MCL1//CRHR1//CAND…
33036	2594	617	1.13961	0	0.0005	macromolecule localization	HNRNPA3//RPL39//APPL1//CRACR2B//GCC2//ACTR3//RPH3AL//CHTOP//KCNN4//PPFIA1//UBE2L3//RAP1A//RXRA//MAPK8//LRP10//PRKCD//TGFBR1//SLF2//MDFI//RPL5//TRAF6//CYP19A1//RPL28//AXIN2//RABGAP1L//CLASP2//TBC1D1//ATP6V1G1//IKBKG//GJA1//SEC24A//SRRM1//CLIP1//ANK1//SP100//SKAP1//RAB10//TMEM30A//ARIH2//SLC25A5//CEP112//HERPUD1//TLK1//HNRNPAB//RPL17//GDI2//ATP1B1//INPP5K//VAMP7//CCT2//PTEN//RPL12//SMG7//RFX3//SMAD…
90304	3975	945	1.13903	0	0	nucleic acid metabolic process	CDKN1C//INTS7//MPG//HTATSF1//UBE3A//NSA2//UBE2A//SLF2//UBB//RPL5//BRD4//MDFI//TRAF6//SF3B1//ARID1A//LIN52//SMARCAL1//HNRNPU//IKBKG//SRRM1//CLCF1//ELP3//SP100//CDK12//CNOT6L//PHF8//HIVEP2//HNRNPAB//RPL17//RNF169//ETF1//AKNA//CCT2//PTEN//UBE2V2//FANCL//AGO3//PPP1R12A//RFX3//SMAD4//PPP2R5D//CAND2//DROSHA//KHDRBS1//HNRNPA2B1//CAT//ZEB1//FOXJ2//OVOL1//NR4A2//EIF2A//SUMO2//ACTN4//RLIM//ABI3//CREB1//ZC3…
8104	2252	535	1.13822	0.0002	0.0022	protein localization	RPL39//APPL1//CRACR2B//GCC2//ACTR3//RPH3AL//KCNN4//PPFIA1//UBE2L3//RAP1A//MAPK8//PRKCD//TGFBR1//SLF2//MDFI//RPL5//TRAF6//RPL28//AXIN2//RABGAP1L//CLASP2//TBC1D1//ATP6V1G1//IKBKG//GJA1//SEC24A//CLIP1//ANK1//SP100//SKAP1//RAB10//TMEM30A//ARIH2//SLC25A5//CEP112//HERPUD1//TLK1//RPL17//GDI2//ATP1B1//INPP5K//VAMP7//CCT2//PTEN//RPL12//RFX3//SMAD4//RAC2//CASP4//CPD//RAB11FIP3//KNL1//OLFR78//AGAP3//OBSCN//…
48522	4856	1150	1.13464	0	0	positive regulation of cellular process	CDKN1C//FCGR2B//CD3E//ACTR3//RPH3AL//UBE3A//PCSK9//FYCO1//UBE2A//BRINP1//CNTN1//SLF2//UBB//BRD4//RPL5//TRAF6//CYP19A1//ZMAT3//MAP3K9//SOCS2//ARID1A//PSMB11//CLASP2//TMEM106B//IKBKG//SEC24A//NCKAP1L//CLCF1//RAB11FIP4//ANK1//ELP3//CDK12//CASP8AP2//SP100//PRKAR2B//CNOT6L//TBC1D20//TMEM30A//SLC25A5//PHF8//GFRA2//HNRNPAB//RPL17//ANAPC7//ATP1B1//AKNA//VAMP7//PTEN//CCT2//TRDN//UBE2V2//AGO3//PPP1R12A//RF…
19438	3363	796	1.13404	0	0	aromatic compound biosynthetic process	CDKN1C//INTS7//HTATSF1//UBE3A//UBB//BRD4//RPL5//MDFI//TRAF6//ARID1A//LIN52//SMARCAL1//HNRNPU//IKBKG//SRRM1//ANK1//ELP3//SP100//CDK12//PHF8//HIVEP2//HNRNPAB//RPL17//AKNA//PTEN//CCT2//PPP1R12A//RFX3//SMAD4//PPP2R5D//CAND2//KHDRBS1//HNRNPA2B1//CAT//ZEB1//FOXJ2//OVOL1//NR4A2//EIF2A//SUMO2//ACTN4//RLIM//ABI3//CREB1//IGF1//ICE1//CXCR3//DDR1//PURA//MALT1//CDK5RAP2//PRKD1//PKN1//CREBBP//MCL1//CRHR1//CAND…
19538	4412	1043	1.13263	0	0	protein metabolic process	CD3E//USP37//UBE3A//PCSK9//AGTPBP1//RNF208//UBE2A//CNTN1//B3GALT5//UBB//BRD4//RPL5//TRAF6//MAP3K9//FBXW2//PSMB11//IKBKG//SEC24A//NCKAP1L//CLCF1//ELP3//CASP8AP2//SP100//CDK12//PRKAR2B//CNOT6L//PHF8//GFRA2//RPL17//EIF5//ANAPC7//ETF1//PTEN//LDLRAD4//CEP41//UBE2V2//FANCL//AGO3//DPP3//PPM1L//PPP1R12A//SMAD4//CASP4//SENP8//PPP2R5D//PPP1R9A//MTM1//DROSHA//STAG1//KHDRBS1//ZDHHC20//EIF4EBP2//LARP4B//HNRNP…
7165	4577	1082	1.13263	0	0	signal transduction	CDKN1C//ALCAM//KLHL6//FCGR2B//APPL1//CD3E//ACTR3//RPH3AL//UBE3A//PCSK9//LANCL1//CNTN1//UBB//BRD4//MDFI//TRAF6//TNFRSF25//MAP3K9//SOCS2//ARID1A//PSMB11//CLASP2//ATP6V1G1//LIN52//IKBKG//NCKAP1L//CLCF1//CDK12//SP100//CASP8AP2//PRKAR2B//CNOT6L//RAB10//SLC25A5//ACAA2//GFRA2//HIVEP2//GDI2//NCALD//PTGER2//ATP1B1//LPXN//SCAI//PTEN//TRDN//RGS10//LDLRAD4//AGO3//PPM1L//DENND1B//SMAD4//CASP4//PPP2R5D//PPP1R9…
1901362	3466	819	1.13213	0	0	organic cyclic compound biosynthetic process	CDKN1C//INTS7//HTATSF1//UBE3A//IGFBP7//UBB//BRD4//RPL5//MDFI//CYP19A1//TRAF6//ARID1A//LIN52//SMARCAL1//HNRNPU//IKBKG//SRRM1//ANK1//ELP3//SP100//CDK12//PHF8//HIVEP2//HNRNPAB//RPL17//AKNA//PTEN//CCT2//PPP1R12A//RFX3//SMAD4//PPP2R5D//CAND2//KHDRBS1//HNRNPA2B1//CAT//ZEB1//FOXJ2//OVOL1//NR4A2//EIF2A//SUMO2//ACTN4//RLIM//ABI3//CREB1//IGF1//ICE1//CXCR3//PURA//DDR1//MALT1//CDK5RAP2//PRKD1//PKN1//CREBBP//…
48583	3642	860	1.13135	0	0	regulation of response to stimulus	CDKN1C//FCGR2B//KLHL6//IL16//CD3E//RPH3AL//ACTR3//UBE3A//PCSK9//SLF2//UBB//BRD4//MDFI//TRAF6//CYP19A1//SOCS2//MAP3K9//PSMB11//CLASP2//LIN52//IKBKG//NCKAP1L//CLCF1//ELP3//CDK12//SP100//SLC25A5//ACAA2//GFRA2//GDI2//RNF169//ATP1B1//LPXN//SCAI//MDH1//VAMP7//PTEN//RGS10//TRDN//PHF11A//LDLRAD4//UBE2V2//FANCL//AGO3//DENND1B//SMAD4//PPP2R5D//MTM1//DROSHA//GIMAP5//OBSCN//CAT//ZEB1//PDE9A//EIF2A//NR4A2//AC…
48518	5365	1263	1.12791	0	0	positive regulation of biological process	CDKN1C//KLHL6//FCGR2B//IL16//CD3E//ACTR3//RPH3AL//UBE3A//PCSK9//FYCO1//UBE2A//BRINP1//CNTN1//SLF2//UBB//BRD4//RPL5//TRAF6//CYP19A1//ZMAT3//MAP3K9//SOCS2//ARID1A//FBXW2//SF3B1//PSMB11//CLASP2//TMEM106B//HNRNPU//IKBKG//SEC24A//NCKAP1L//CLCF1//RAB11FIP4//ANK1//ELP3//SP100//CDK12//CASP8AP2//PRKAR2B//TBC1D20//CNOT6L//TMEM30A//PHF8//SLC25A5//GFRA2//HNRNPAB//RPL17//ANAPC7//ATP1B1//AKNA//LPXN//VAMP7//PTE…
9059	4030	948	1.12705	0	0	macromolecule biosynthetic process	CDKN1C//INTS7//HTATSF1//CD3E//UBE3A//B3GALT5//UBB//BRD4//MDFI//RPL5//TRAF6//ARID1A//LIN52//HNRNPU//SMARCAL1//IKBKG//SEC24A//SRRM1//ELP3//SP100//CDK12//CNOT6L//PHF8//HIVEP2//HNRNPAB//EIF5//RPL17//AKNA//ORMDL2//ETF1//CCT2//PTEN//AGO3//PPP1R12A//RFX3//SMAD4//PPP2R5D//CAND2//DROSHA//KHDRBS1//EIF4EBP2//ZDHHC20//LARP4B//HNRNPA2B1//CAT//ZEB1//FOXJ2//OVOL1//EIF2A//NR4A2//SUMO2//ACTN4//ABI3//RLIM//CREB1//…
34645	3875	911	1.12639	0	0	cellular macromolecule biosynthetic process	CDKN1C//INTS7//HTATSF1//UBE3A//B3GALT5//UBB//MDFI//BRD4//RPL5//TRAF6//ARID1A//LIN52//SMARCAL1//HNRNPU//IKBKG//SRRM1//ELP3//SP100//CDK12//CNOT6L//PHF8//HIVEP2//HNRNPAB//RPL17//EIF5//AKNA//ETF1//PTEN//CCT2//AGO3//PPP1R12A//RFX3//SMAD4//PPP2R5D//CAND2//DROSHA//KHDRBS1//EIF4EBP2//ZDHHC20//LARP4B//HNRNPA2B1//CAT//ZEB1//FOXJ2//OVOL1//NR4A2//EIF2A//SUMO2//RLIM//ABI3//CREB1//ST8SIA2//ZC3H12D//IGF1//HNRNP…
44085	2978	698	1.12298	0.0001	0.0006	cellular component biogenesis	RPL39//TNS1//CD3E//CCNH//OCRL//ACTR3//UBE3A//PPFIA1//RABEP1//RAP1A//RXRA//MAPK8//EIF3A//PRKCD//WIZ//KIF20A//NSA2//TGFBR1//HEG1//FBLIM1//MBNL1//SLF2//UBB//RPL5//TLN1//TRAF6//PDK1//RPL28//AXIN2//SF3B1//CLASP2//TBC1D1//GJA1//COX7A2L//SEC24A//NCKAP1L//CLIP1//SYP//ELP3//TBC1D20//CNOT6L//H3F3A//TEX12//TLK1//EIF5//RPL17//USP6NL//ORMDL2//LPXN//INPP5K//VAMP7//PTEN//CCT2//LDLRAD4//RPL12//SMG7//CEP41//UBE2V…
23052	5077	1189	1.12206	0	0	signaling	CDKN1C//ALCAM//KLHL6//FCGR2B//APPL1//CD3E//RPH3AL//ACTR3//UBE3A//PCSK9//NPTX1//LANCL1//CNTN1//UBB//BRD4//MDFI//TRAF6//TNFRSF25//SOCS2//MAP3K9//ARID1A//PSMB11//CLASP2//LIN52//ATP6V1G1//IKBKG//NCKAP1L//CLCF1//CDK12//SP100//CASP8AP2//PRKAR2B//CNOT6L//RAB10//SLC25A5//ACAA2//GFRA2//HIVEP2//GDI2//NCALD//PTGER2//ATP1B1//LPXN//SCAI//VAMP7//MDH1//PTEN//RGS10//TRDN//LDLRAD4//AGO3//PPM1L//RFX3//DENND1B//SMA…
9653	3460	810	1.12163	0	0.0004	anatomical structure morphogenesis	CDKN1C//SLC39A3//ALCAM//KLHL6//USP37//ACTR3//UBE3A//AGTPBP1//IGFBP7//RABEP1//NPTX1//PGRMC1//CNTN1//UBB//MDFI//TRAF6//CYP19A1//ARID1A//SF3B1//AKIP1//PSMB11//CLASP2//TMEM106B//SMARCAL1//ELP3//SP100//TBC1D20//RAB10//PHF8//VAMP7//PTEN//CEP41//RFX3//PPP1R12A//SMAD4//CAND2//PPP1R9A//MTM1//DROSHA//TENM3//OBSCN//CAT//OTOG//VIM//TMIE//ZEB1//BBIP1//NR4A2//ACTN4//MOB1A//CREB1//MAP4//IGF1//EYA3//CXCR3//MYCBP…
44700	5073	1187	1.12105	0	0	single organism signaling	CDKN1C//ALCAM//KLHL6//FCGR2B//APPL1//CD3E//ACTR3//RPH3AL//UBE3A//PCSK9//NPTX1//LANCL1//CNTN1//UBB//MDFI//BRD4//TRAF6//TNFRSF25//MAP3K9//SOCS2//ARID1A//PSMB11//CLASP2//ATP6V1G1//LIN52//IKBKG//NCKAP1L//CLCF1//CDK12//SP100//CASP8AP2//PRKAR2B//CNOT6L//RAB10//SLC25A5//ACAA2//GFRA2//HIVEP2//GDI2//NCALD//PTGER2//ATP1B1//LPXN//SCAI//VAMP7//MDH1//PTEN//TRDN//RGS10//LDLRAD4//AGO3//PPM1L//RFX3//DENND1B//SMA…
48869	4545	1063	1.12057	0	0	cellular developmental process	CDKN1C//ALCAM//SLC39A3//CD3E//ACTR3//UBE3A//PCSK9//AGTPBP1//RABEP1//NPTX1//KIF20A//BRINP1//PGRMC1//CNTN1//UBB//BRD4//MDFI//TRAF6//CYP19A1//SOCS2//ARID1A//AKIP1//SF3B1//PSMB11//CLASP2//TMEM106B//HNRNPU//NCKAP1L//CLCF1//ANK1//ELP3//CDK12//TBC1D20//RAB10//TMEM30A//HNRNPAB//EIF5//MDH1//VAMP7//PTEN//CCT2//GAS2L1//TRDN//LDLRAD4//CEP41//UBE2V2//FANCL//PPP1R12A//RFX3//SMAD4//CASP4//PPP2R5D//PPP1R9A//MTM1…
48519	4721	1103	1.11939	0	0	negative regulation of biological process	CDKN1C//FCGR2B//CD3E//RPH3AL//ACTR3//UBE3A//PCSK9//IGFBP7//BRINP1//UBB//MDFI//BRD4//CYP19A1//TRAF6//ZMAT3//SOCS2//ARID1A//PSMB11//CLASP2//LIN52//HNRNPU//IKBKG//NCKAP1L//CLCF1//SP100//CDK12//PRKAR2B//CNOT6L//PHF8//SLC25A5//ACAA2//GFRA2//HNRNPAB//4930503L19RIK//RNF169//ANAPC7//ORMDL2//LPXN//SCAI//GAS2L1//PTEN//TRDN//LDLRAD4//UBE2V2//AGO3//RFX3//SMAD4//PPP1R9A//MTM1//DROSHA//GIMAP5//KHDRBS1//EIF4EBP…
16070	3531	824	1.11807	0	0.0004	RNA metabolic process	CDKN1C//INTS7//HTATSF1//UBE3A//NSA2//UBB//RPL5//BRD4//MDFI//TRAF6//SF3B1//ARID1A//LIN52//HNRNPU//SMARCAL1//IKBKG//SRRM1//ELP3//CDK12//SP100//CNOT6L//PHF8//HIVEP2//HNRNPAB//RPL17//ETF1//AKNA//PTEN//AGO3//PPP1R12A//RFX3//SMAD4//PPP2R5D//CAND2//DROSHA//KHDRBS1//HNRNPA2B1//CAT//ZEB1//FOXJ2//OVOL1//NR4A2//EIF2A//SUMO2//ACTN4//RLIM//ABI3//CREB1//ZC3H12D//IGF1//HNRNPD//ICE1//CXCR3//DDR1//PURA//MALT1//CD…
30154	4206	981	1.11748	0	0	cell differentiation	CDKN1C//ALCAM//CD3E//ACTR3//UBE3A//PCSK9//AGTPBP1//NPTX1//KIF20A//BRINP1//PGRMC1//CNTN1//UBB//BRD4//MDFI//TRAF6//CYP19A1//SOCS2//ARID1A//AKIP1//SF3B1//PSMB11//CLASP2//TMEM106B//HNRNPU//NCKAP1L//CLCF1//ANK1//ELP3//CDK12//TBC1D20//RAB10//TMEM30A//HNRNPAB//EIF5//VAMP7//MDH1//PTEN//CCT2//GAS2L1//TRDN//LDLRAD4//UBE2V2//FANCL//PPP1R12A//RFX3//SMAD4//PPP2R5D//CASP4//PPP1R9A//MTM1//DROSHA//GIMAP5//TENM3/…
16043	5927	1381	1.11635	0	0	cellular component organization	CDKN1C//ALCAM//SLC39A3//FCGR2B//TNS1//APPL1//CD3E//ACTR3//UBE3A//PCSK9//AGTPBP1//RABEP1//NPTX1//FYCO1//KIF20A//UBE2A//PGRMC1//CNTN1//SLF2//UBB//RPL5//BRD4//TRAF6//ZMAT3//ARID1A//SF3B1//AKIP1//CLASP2//INA//TMEM106B//ATP6V1G1//HNRNPU//SEC24A//SERAC1//NCKAP1L//CLCF1//ANK1//ELP3//SP100//TBC1D20//CNOT6L//RAB10//TMEM30A//SLC25A5//PHF8//ACAA2//RPL17//EIF5//ATP1B1//ETF1//CAMSAP2//LPXN//VAMP7//MDH1//CCT2/…
32879	2524	587	1.11427	0.0007	0.0083	regulation of localization	FCGR2B//APPL1//CRACR2B//GCC2//ACTR3//RPH3AL//KCNN4//PPFIA1//PCSK9//UBE2L3//RAP1A//MAPK8//TSPAN13//PRKCD//TGFBR1//CNTN1//FOXO4//TNFRSF19//MDFI//TRAF6//CYP19A1//RPL28//AXIN2//RABGAP1L//CLASP2//TBC1D1//GJA1//SEC24A//NCKAP1L//CLCF1//SYP//ELP3//SP100//CDK12//NFAT5//TBC1D20//TMEM30A//ARIH2//SLC25A5//ACAA2//HNRNPAB//PTPRC//ATP1B1//INPP5K//SCAI//VAMP7//CCT2//PTEN//TRDN//LDLRAD4//TBC1D5//RFX3//PPP1R12A//S…
7154	5162	1199	1.11286	0	0	cell communication	CDKN1C//ALCAM//KLHL6//FCGR2B//APPL1//CD3E//ACTR3//RPH3AL//UBE3A//PCSK9//NPTX1//LANCL1//CNTN1//UBB//MDFI//BRD4//TRAF6//TNFRSF25//MAP3K9//SOCS2//ARID1A//PSMB11//CLASP2//ATP6V1G1//LIN52//IKBKG//NCKAP1L//CLCF1//CDK12//SP100//CASP8AP2//PRKAR2B//CNOT6L//RAB10//SLC25A5//ACAA2//GFRA2//HIVEP2//RPL17//GDI2//NCALD//PTGER2//ATP1B1//LPXN//SCAI//VAMP7//MDH1//PTEN//GAS2L1//TRDN//RGS10//LDLRAD4//AGO3//PPM1L//RFX…
48468	2623	609	1.1124	0.0007	0.0078	cell development	CDKN1C//ALCAM//MTMR12//CCNH//ACTR3//OCRL//UBE3A//RARG//RAP1A//RXRA//MAPK8//NPTX1//SOHLH1//MNX1//KIF20A//BRINP1//HEG1//PGRMC1//CNTN1//TNFRSF19//UBB//TLN1//TRAF6//PDK1//SOCS2//AKIP1//AXIN2//SF3B1//CLASP2//TMEM106B//ARID5B//HNRNPU//GJA1//NCKAP1L//CLCF1//CLIP1//ANK1//SYP//ELP3//TBC1D20//RAB10//TMEM30A//ARIH2//H3F3A//PTPRC//VAMP7//PTEN//NFATC2//FKTN//UBE2V2//FANCL//PPP1R12A//RFX3//SMAD4//ODC1//RAC2//C…
51716	6026	1399	1.11232	0	0	cellular response to stimulus	CDKN1C//INTS7//ALCAM//KLHL6//FCGR2B//MPG//IL16//APPL1//CD3E//ACTR3//RPH3AL//CLCA1//UBE3A//PCSK9//IGFBP7//NPTX1//UBE2A//BRINP1//LANCL1//CNTN1//SLF2//UBB//BRD4//MDFI//RPL5//TRAF6//TNFRSF25//CYP19A1//MAP3K9//SOCS2//ARID1A//PSMB11//CLASP2//ATP6V1G1//LIN52//SMARCAL1//HNRNPU//IKBKG//NCKAP1L//CLCF1//CDK12//SP100//CASP8AP2//PRKAR2B//CNOT6L//RAB10//SLC25A5//ACAA2//GFRA2//HIVEP2//EPHX1//HNRNPAB//RPL17//GDI…
44271	3823	886	1.11038	0	0.0003	cellular nitrogen compound biosynthetic process	CDKN1C//INTS7//HTATSF1//UBE3A//UBB//BRD4//RPL5//MDFI//TRAF6//ARID1A//LIN52//SMARCAL1//HNRNPU//IKBKG//SRRM1//ANK1//ELP3//SP100//CDK12//CNOT6L//PHF8//HIVEP2//HNRNPAB//RPL17//EIF5//AKNA//ETF1//ORMDL2//PTEN//CCT2//AGO3//PPP1R12A//RFX3//SMAD4//PPP2R5D//CAND2//DROSHA//GIMAP5//KHDRBS1//EIF4EBP2//LARP4B//HNRNPA2B1//CAT//ZEB1//HAGH//FOXJ2//OVOL1//NR4A2//EIF2A//SUMO2//ACTN4//RLIM//ABI3//CREB1//ST8SIA2//ZC3…
44446	6911	1601	1.10992	0	0	intracellular organelle part	INTS7//HTATSF1//APPL1//ACTR3//CLCA1//RPH3AL//UBN2//RNF208//CEPT1//KIF20A//PGRMC1//SLF2//UBB//RPL5//BRD4//TRAF6//ARID1A//AKIP1//CLASP2//IKBKG//SEC24A//RAB11FIP4//SP100//CDK12//PRKAR2B//RAB10//PHF8//TSPYL1//EPHX1//RPL17//HOXB5OS//DPF1//CAMSAP2//SCAI//VAMP7//MDH1//AGO3//DPP3//SMAD4//PPP2R5D//DROSHA//LARP4B//OBSCN//HADHB//HNRNPA2B1//ZMYM2//VIM//IFI205//FOXJ2//SUMO2//CREB1//HNRNPD//EYA3//CEMIP//ICE1//…
44422	7098	1641	1.10768	0	0	organelle part	INTS7//HTATSF1//APPL1//CLCA1//RPH3AL//ACTR3//UBN2//RNF208//CEPT1//KIF20A//PGRMC1//SLF2//UBB//RPL5//BRD4//TRAF6//ARID1A//AKIP1//CLASP2//SEC24A//IKBKG//RAB11FIP4//ANK1//SP100//CDK12//PRKAR2B//RAB10//PHF8//TSPYL1//EPHX1//RPL17//HOXB5OS//DPF1//CAMSAP2//SCAI//VAMP7//MDH1//AGO3//DPP3//SMAD4//PPP2R5D//DROSHA//LARP4B//OBSCN//HADHB//HNRNPA2B1//ZMYM2//VIM//IFI205//FOXJ2//BBIP1//SUMO2//CREB1//CEMIP//HNRNPD/…
51234	4189	968	1.10715	0	0.0003	establishment of localization	SLC39A3//FCGR2B//APPL1//RPH3AL//ACTR3//CLCA1//UBE3A//PCSK9//RABEP1//NPTX1//FYCO1//SYTL1//KIF20A//CNTN1//UBB//MDFI//RPL5//TRAF6//CYP19A1//SOCS2//ARID1A//CLASP2//ATP6V1G1//TMEM106B//SEC24A//IKBKG//SRRM1//NCKAP1L//CLCF1//ANK1//CDK12//SP100//TBC1D20//RAB10//TMEM30A//SLC25A5//ACAA2//RPL17//GDI2//ATP1B1//VAMP7//PTEN//CCT2//TRDN//COPB2//DENND1B//RFX3//PPP1R12A//SMAD4//CASP4//PPP1R9A//MTM1//PNPLA8//OLFR7…
44260	6541	1510	1.10605	0	0	cellular macromolecule metabolic process	CDKN1C//INTS7//MPG//HTATSF1//CD3E//USP37//UBE3A//PCSK9//AGTPBP1//RNF208//NSA2//UBE2A//B3GALT5//CNTN1//SLF2//UBB//RPL5//BRD4//MDFI//TRAF6//MAP3K9//SF3B1//ARID1A//FBXW2//PSMB11//LIN52//SMARCAL1//HNRNPU//IKBKG//SEC24A//SRRM1//NCKAP1L//CLCF1//ELP3//SP100//CDK12//CASP8AP2//PRKAR2B//CNOT6L//PHF8//HIVEP2//GFRA2//HNRNPAB//RPL17//EIF5//RNF169//ANAPC7//ETF1//AKNA//CCT2//PTEN//LDLRAD4//CEP41//UBE2V2//FANCL/…
6139	4541	1045	1.10257	0	0.0003	nucleobase-containing compound metabolic process	CDKN1C//INTS7//MPG//HTATSF1//SMPDL3A//UBE3A//NSA2//UBE2A//SLF2//UBB//BRD4//MDFI//RPL5//TRAF6//ARID1A//SF3B1//LIN52//HNRNPU//SMARCAL1//IKBKG//SRRM1//CLCF1//ELP3//SP100//CDK12//CNOT6L//PHF8//HIVEP2//HNRNPAB//RPL17//RNF169//ATP1B1//AKNA//ETF1//MDH1//CCT2//PTEN//UBE2V2//FANCL//AGO3//PPP1R12A//RFX3//SMAD4//PPP2R5D//CAND2//DROSHA//KHDRBS1//HNRNPA2B1//CAT//ZEB1//FOXJ2//OVOL1//PDE9A//EIF2A//NR4A2//SUMO2/…
71840	6063	1395	1.10237	0	0	cellular component organization or biogenesis	CDKN1C//ALCAM//SLC39A3//FCGR2B//TNS1//APPL1//CD3E//ACTR3//UBE3A//PCSK9//AGTPBP1//RABEP1//NPTX1//FYCO1//KIF20A//NSA2//UBE2A//PGRMC1//CNTN1//SLF2//UBB//RPL5//BRD4//TRAF6//ZMAT3//ARID1A//SF3B1//AKIP1//CLASP2//INA//TMEM106B//ATP6V1G1//HNRNPU//SEC24A//SERAC1//NCKAP1L//CLCF1//ANK1//ELP3//SP100//TBC1D20//CNOT6L//RAB10//TMEM30A//SLC25A5//PHF8//ACAA2//RPL17//EIF5//ATP1B1//ETF1//ORMDL2//CAMSAP2//LPXN//VAMP…
6810	4033	927	1.10126	0.0001	0.0005	transport	SLC39A3//FCGR2B//APPL1//RPH3AL//ACTR3//CLCA1//UBE3A//PCSK9//RABEP1//NPTX1//FYCO1//SYTL1//KIF20A//CNTN1//UBB//MDFI//RPL5//TRAF6//CYP19A1//SOCS2//ARID1A//CLASP2//ATP6V1G1//TMEM106B//SEC24A//IKBKG//SRRM1//NCKAP1L//CLCF1//ANK1//CDK12//SP100//TBC1D20//RAB10//TMEM30A//SLC25A5//ACAA2//RPL17//GDI2//ATP1B1//VAMP7//PTEN//CCT2//TRDN//COPB2//DENND1B//RFX3//PPP1R12A//SMAD4//CASP4//PPP1R9A//MTM1//PNPLA8//OLFR7…
50794	8305	1902	1.09726	0	0	regulation of cellular process	FCGR2B//HTATSF1//APPL1//CD3E//ACTR3//RPH3AL//IGFBP7//FYCO1//CNTN1//SLF2//UBB//BRD4//MDFI//RPL5//TRAF6//MAP3K9//SOCS2//ARID1A//PSMB11//CLASP2//IKBKG//SEC24A//RAB11FIP4//ANK1//CDK12//SP100//PRKAR2B//CNOT6L//RAB10//TMEM30A//PHF8//RPL17//EIF5//NCALD//ATP1B1//ORMDL2//CAMSAP2//SCAI//VAMP7//MDH1//RGS10//AGO3//DENND1B//SMAD4//PPP2R5D//CAND2//OLFR78//DROSHA//GIMAP5//TENM3//EIF4EBP2//OBSCN//LARP4B//HNRNPA2…
10467	4271	977	1.09599	0.0001	0.0007	gene expression	CDKN1C//INTS7//HTATSF1//CD3E//UBE3A//PCSK9//NSA2//CNTN1//UBB//MDFI//BRD4//RPL5//TRAF6//ARID1A//SF3B1//PSMB11//LIN52//SMARCAL1//HNRNPU//IKBKG//SRRM1//ELP3//SP100//CDK12//CNOT6L//PHF8//HIVEP2//HNRNPAB//RPL17//EIF5//ATP1B1//AKNA//ETF1//PTEN//GAS2L1//AGO3//PPP1R12A//RFX3//SMAD4//PPP2R5D//CAND2//DROSHA//KHDRBS1//EIF4EBP2//LARP4B//HNRNPA2B1//CAT//VIM//ZEB1//FOXJ2//OVOL1//NR4A2//EIF2A//SUMO2//RLIM//ABI3…
43170	7057	1613	1.0951	0	0	macromolecule metabolic process	INTS7//HTATSF1//CD3E//USP37//AGTPBP1//RNF208//CNTN1//SLF2//UBB//RPL5//BRD4//MDFI//TRAF6//MAP3K9//FBXW2//ARID1A//PSMB11//IKBKG//SEC24A//SP100//CDK12//PRKAR2B//CNOT6L//PHF8//RPL17//EIF5//ATP1B1//ORMDL2//AGO3//DPP3//SMAD4//PPP2R5D//CAND2//SENP8//DROSHA//EIF4EBP2//ZDHHC20//LARP4B//HNRNPA2B1//VIM//FOXJ2//OVOL1//SUMO2//RLIM//CREB1//ZC3H12D//CEMIP//HNRNPD//EYA3//ICE1//CXCR3//HS3ST3B1//MALT1//ANP32A//PKN…
7275	5870	1337	1.09127	0	0	multicellular organism development	CDKN1C//INTS7//SLC39A3//ALCAM//CD3E//ACTR3//USP37//UBE3A//PCSK9//AGTPBP1//IGFBP7//NPTX1//KIF20A//UBE2A//BRINP1//PGRMC1//CNTN1//UBB//BRD4//MDFI//TRAF6//CYP19A1//SOCS2//SF3B1//ARID1A//PSMB11//CLASP2//INA//LIN52//TMEM106B//SMARCAL1//HNRNPU//NCKAP1L//CLCF1//RAB11FIP4//ANK1//ELP3//SP100//CDK12//TBC1D20//RAB10//TMEM30A//PHF8//GFRA2//EPHX1//HNRNPAB//EIF5//ATP1B1//DPF1//VAMP7//PTEN//GAS2L1//CCT2//LDLRAD4…
46483	4680	1065	1.0903	0.0001	0.0006	heterocycle metabolic process	CDKN1C//INTS7//MPG//HTATSF1//SMPDL3A//UBE3A//NSA2//UBE2A//SLF2//UBB//BRD4//MDFI//RPL5//TRAF6//CYP19A1//ARID1A//SF3B1//LIN52//HNRNPU//SMARCAL1//IKBKG//SRRM1//CLCF1//ANK1//ELP3//SP100//CDK12//CNOT6L//PHF8//HIVEP2//HNRNPAB//RPL17//RNF169//ATP1B1//AKNA//ETF1//MDH1//CCT2//PTEN//UBE2V2//FANCL//AGO3//PPP1R12A//RFX3//SMAD4//PPP2R5D//CAND2//DROSHA//KHDRBS1//HNRNPA2B1//CAT//MTHFD2L//ZEB1//FOXJ2//OVOL1//PDE…
48731	5452	1240	1.0897	0	0.0003	system development	CDKN1C//INTS7//SLC39A3//ALCAM//CD3E//ACTR3//USP37//UBE3A//PCSK9//AGTPBP1//IGFBP7//NPTX1//KIF20A//BRINP1//PGRMC1//CNTN1//UBB//MDFI//BRD4//CYP19A1//TRAF6//SOCS2//ARID1A//SF3B1//PSMB11//CLASP2//INA//TMEM106B//LIN52//SMARCAL1//HNRNPU//NCKAP1L//CLCF1//RAB11FIP4//ANK1//ELP3//SP100//CDK12//TBC1D20//RAB10//TMEM30A//PHF8//GFRA2//EPHX1//HNRNPAB//EIF5//DPF1//VAMP7//PTEN//GAS2L1//CCT2//LDLRAD4//UBE2V2//COPB2…
65008	3598	818	1.08926	0.0009	0.0096	regulation of biological quality	SLC39A3//FCGR2B//RPH3AL//ACTR3//UBE3A//PCSK9//AGTPBP1//NPTX1//UBB//MDFI//CYP19A1//TRAF6//SOCS2//PSMB11//CLASP2//ATP6V1G1//HNRNPU//SEC24A//IKBKG//NCKAP1L//CLCF1//ANK1//CDK12//SP100//PRKAR2B//TBC1D20//CNOT6L//TMEM30A//SLC25A5//ACAA2//NCALD//ATP1B1//VAMP7//PTEN//CCT2//GAS2L1//TRDN//UBE2V2//PPP1R12A//RFX3//SMAD4//PPP1R9A//MTM1//OLFR78//KHDRBS1//GIMAP5//EIF4EBP2//HNRNPA2B1//KCNMB4//CREB1//ZC3H12D//IGF…
6725	4744	1078	1.08872	0.0001	0.0009	cellular aromatic compound metabolic process	CDKN1C//INTS7//MPG//HTATSF1//SMPDL3A//UBE3A//NSA2//UBE2A//SLF2//UBB//BRD4//MDFI//RPL5//TRAF6//CYP19A1//ARID1A//SF3B1//LIN52//HNRNPU//SMARCAL1//IKBKG//SRRM1//CLCF1//ANK1//ELP3//SP100//CDK12//CNOT6L//PHF8//HIVEP2//EPHX1//HNRNPAB//RPL17//RNF169//ATP1B1//AKNA//ETF1//MDH1//CCT2//PTEN//UBE2V2//FANCL//AGO3//PPP1R12A//RFX3//SMAD4//PPP2R5D//CAND2//DROSHA//KHDRBS1//HNRNPA2B1//CAT//MTHFD2L//ZEB1//FOXJ2//OVO…
44767	6654	1512	1.0887	0	0	single-organism developmental process	CDKN1C//INTS7//SLC39A3//ALCAM//CD3E//ACTR3//USP37//UBE3A//PCSK9//AGTPBP1//IGFBP7//RABEP1//NPTX1//KIF20A//UBE2A//BRINP1//PGRMC1//CNTN1//UBB//BRD4//MDFI//TRAF6//CYP19A1//SOCS2//ARID1A//SF3B1//AKIP1//PSMB11//CLASP2//INA//LIN52//TMEM106B//SMARCAL1//HNRNPU//NCKAP1L//CLCF1//RAB11FIP4//ANK1//ELP3//SP100//CDK12//TBC1D20//RAB10//TMEM30A//PHF8//GFRA2//EPHX1//HNRNPAB//EIF5//ATP1B1//DPF1//VAMP7//MDH1//PTEN//…
50789	8798	1998	1.08806	0	0	regulation of biological process	FCGR2B//IL16//HTATSF1//APPL1//CD3E//ACTR3//RPH3AL//IGFBP7//FYCO1//CNTN1//SLF2//UBB//MDFI//BRD4//RPL5//TRAF6//SOCS2//MAP3K9//ARID1A//FBXW2//PSMB11//RABGAP1L//CLASP2//IKBKG//SEC24A//RAB11FIP4//ANK1//SP100//CDK12//PRKAR2B//CNOT6L//RAB10//TMEM30A//PHF8//EIF5//RPL17//NCALD//ATP1B1//ORMDL2//CAMSAP2//SCAI//VAMP7//MDH1//RGS10//AGO3//DENND1B//SMAD4//PPP2R5D//CAND2//DROSHA//OLFR78//GIMAP5//TENM3//EIF4EBP2/…
48856	6457	1466	1.08779	0	0	anatomical structure development	CDKN1C//INTS7//SLC39A3//ALCAM//KLHL6//CD3E//ACTR3//USP37//UBE3A//PCSK9//AGTPBP1//IGFBP7//RABEP1//NPTX1//KIF20A//UBE2A//BRINP1//PGRMC1//CNTN1//UBB//BRD4//MDFI//TRAF6//CYP19A1//SOCS2//ARID1A//SF3B1//AKIP1//PSMB11//CLASP2//INA//LIN52//TMEM106B//SMARCAL1//HNRNPU//NCKAP1L//CLCF1//RAB11FIP4//ANK1//ELP3//SP100//CDK12//TBC1D20//RAB10//TMEM30A//PHF8//GFRA2//EPHX1//HNRNPAB//EIF5//ATP1B1//DPF1//VAMP7//PTEN/…
32502	6732	1526	1.08605	0	0	developmental process	CDKN1C//INTS7//SLC39A3//ALCAM//KLHL6//CD3E//USP37//ACTR3//UBE3A//PCSK9//AGTPBP1//IGFBP7//RABEP1//NPTX1//KIF20A//UBE2A//BRINP1//PGRMC1//CNTN1//UBB//MDFI//BRD4//CYP19A1//TRAF6//SOCS2//ARID1A//SF3B1//AKIP1//PSMB11//CLASP2//INA//TMEM106B//LIN52//SMARCAL1//HNRNPU//NCKAP1L//CLCF1//RAB11FIP4//ANK1//ELP3//SP100//CDK12//TBC1D20//RAB10//TMEM30A//PHF8//GFRA2//EPHX1//HNRNPAB//EIF5//ATP1B1//DPF1//VAMP7//MDH1/…
51179	5341	1210	1.08543	0	0.0004	localization	SLC39A3//FCGR2B//IL16//TNS1//APPL1//ACTR3//RPH3AL//CLCA1//UBE3A//PCSK9//RABEP1//NPTX1//FYCO1//SYTL1//KIF20A//CNTN1//SLF2//UBB//MDFI//RPL5//TRAF6//CYP19A1//SOCS2//ARID1A//RABGAP1L//CLASP2//ATP6V1G1//TMEM106B//SEC24A//IKBKG//SRRM1//NCKAP1L//CLCF1//ANK1//ELP3//SP100//CDK12//TBC1D20//RAB10//TMEM30A//SLC25A5//ACAA2//HNRNPAB//RPL17//GDI2//ATP1B1//SCAI//VAMP7//CCT2//PTEN//TRDN//LDLRAD4//COPB2//RFX3//PPP…
5515	10445	2366	1.08529	0	0	protein binding	INTS7//FCGR2B//IL16//FXYD5//TNS1//APPL1//CD3E//ACTR3//RPH3AL//USP37//AGTPBP1//RABEP1//IGFBP7//RNF208//BZW2//FYCO1//KIF20A//ANKMY2//PGRMC1//CNTN1//SLF2//UBB//BRD4//RPL5//MDFI//TRAF6//SOCS2//MAP3K9//ARID1A//AKIP1//FBXW2//RABGAP1L//CLASP2//SLA//RBM44//IKBKG//SEC24A//RAB11FIP4//ANK1//WDR20//SP100//CDK12//PRKAR2B//CNOT6L//RAB10//TMEM30A//PHF8//TSPYL1//EPHX1//EIF5//RPL17//NCALD//HOXB5OS//ATP1B1//CAMSAP…
1901576	4983	1124	1.08073	0.0002	0.0022	organic substance biosynthetic process	CDKN1C//INTS7//HTATSF1//CD3E//UBE3A//IGFBP7//CEPT1//B3GALT5//UBB//BRD4//MDFI//RPL5//CYP19A1//TRAF6//ARID1A//LIN52//HNRNPU//SMARCAL1//IKBKG//SEC24A//SRRM1//ANK1//ELP3//RDH9//SP100//CDK12//CNOT6L//PHF8//HIVEP2//EPHX1//HNRNPAB//EIF5//RPL17//ORMDL2//AKNA//ETF1//MDH1//PTEN//CCT2//AGO3//DPP3//PPM1L//PPP1R12A//RFX3//SMAD4//PPP2R5D//CAND2//PNPLA8//MTM1//DROSHA//KHDRBS1//EIF4EBP2//ZDHHC20//LARP4B//HNRNPA2…
44249	4897	1104	1.08014	0.0002	0.0028	cellular biosynthetic process	CDKN1C//INTS7//HTATSF1//CD3E//UBE3A//CEPT1//B3GALT5//UBB//BRD4//RPL5//MDFI//CYP19A1//TRAF6//ARID1A//LIN52//SMARCAL1//HNRNPU//IKBKG//SRRM1//ANK1//ELP3//RDH9//SP100//CDK12//CNOT6L//PHF8//HIVEP2//HNRNPAB//RPL17//EIF5//AKNA//ORMDL2//ETF1//PTEN//CCT2//AGO3//DPP3//PPM1L//PPP1R12A//RFX3//SMAD4//PPP2R5D//CAND2//MTM1//PNPLA8//DROSHA//KHDRBS1//GIMAP5//EIF4EBP2//ZDHHC20//LARP4B//HNRNPA2B1//CAT//HAGH//ZEB1//…
1901360	4889	1101	1.07897	0.0003	0.0032	organic cyclic compound metabolic process	CDKN1C//INTS7//MPG//HTATSF1//SMPDL3A//UBE3A//PCSK9//IGFBP7//NSA2//UBE2A//SLF2//UBB//BRD4//MDFI//RPL5//TRAF6//CYP19A1//ARID1A//SF3B1//LIN52//HNRNPU//SMARCAL1//IKBKG//SRRM1//CLCF1//ANK1//ELP3//SP100//CDK12//CNOT6L//PHF8//HIVEP2//HNRNPAB//RPL17//RNF169//ATP1B1//AKNA//ETF1//MDH1//CCT2//PTEN//UBE2V2//FANCL//AGO3//PPP1R12A//RFX3//SMAD4//PPP2R5D//CAND2//DROSHA//KHDRBS1//HNRNPA2B1//CAT//MTHFD2L//ZEB1//FO…
65007	9249	2081	1.078	0	0	biological regulation	FCGR2B//IL16//HTATSF1//APPL1//CD3E//ACTR3//RPH3AL//AGTPBP1//IGFBP7//NPTX1//FYCO1//CNTN1//SLF2//UBB//MDFI//BRD4//RPL5//TRAF6//SOCS2//MAP3K9//ARID1A//FBXW2//PSMB11//RABGAP1L//CLASP2//IKBKG//SEC24A//RAB11FIP4//ANK1//SP100//CDK12//PRKAR2B//CNOT6L//RAB10//TMEM30A//PHF8//EIF5//RPL17//NCALD//ATP1B1//ORMDL2//CAMSAP2//SCAI//VAMP7//MDH1//RGS10//AGO3//DENND1B//SMAD4//PPP2R5D//CAND2//DROSHA//OLFR78//GIMAP5//…
9058	5064	1139	1.07763	0.0003	0.0029	biosynthetic process	CDKN1C//INTS7//HTATSF1//CD3E//UBE3A//IGFBP7//CEPT1//B3GALT5//UBB//MDFI//BRD4//RPL5//TRAF6//CYP19A1//ARID1A//LIN52//HNRNPU//SMARCAL1//IKBKG//SEC24A//SRRM1//ANK1//ELP3//SP100//CDK12//RDH9//CNOT6L//PHF8//HIVEP2//EPHX1//HNRNPAB//EIF5//RPL17//ORMDL2//AKNA//ETF1//MDH1//CCT2//PTEN//AGO3//DPP3//PPM1L//RFX3//PPP1R12A//SMAD4//PPP2R5D//CAND2//MTM1//PNPLA8//DROSHA//KHDRBS1//GIMAP5//EIF4EBP2//ZDHHC20//LARP4B/…
44707	6758	1520	1.07762	0	0	single-multicellular organism process	CDKN1C//INTS7//SLC39A3//ALCAM//FCGR2B//CD3E//ACTR3//USP37//UBE3A//PCSK9//AGTPBP1//IGFBP7//NPTX1//KIF20A//UBE2A//BRINP1//PGRMC1//CNTN1//UBB//BRD4//MDFI//TRAF6//CYP19A1//SOCS2//SF3B1//ARID1A//PSMB11//CLASP2//INA//LIN52//TMEM106B//HNRNPU//SMARCAL1//NCKAP1L//CLCF1//RAB11FIP4//ANK1//ELP3//SP100//CDK12//PRKAR2B//TBC1D20//RAB10//TMEM30A//PHF8//GFRA2//EPHX1//HNRNPAB//EIF5//ATP1B1//DPF1//VAMP7//PTEN//GAS2…
50896	7450	1673	1.07592	0	0	response to stimulus	INTS7//FCGR2B//IL16//APPL1//CD3E//CLCA1//ACTR3//RPH3AL//UBN2//IGFBP7//NPTX1//PGRMC1//CNTN1//SLF2//UBB//BRD4//RPL5//MDFI//TRAF6//SOCS2//MAP3K9//ARID1A//PSMB11//CLASP2//IKBKG//SP100//CDK12//PRKAR2B//CNOT6L//RAB10//TMEM30A//EPHX1//RPL17//NCALD//ATP1B1//SCAI//VAMP7//MDH1//RGS10//AGO3//DENND1B//SMAD4//CAND2//PPP2R5D//DROSHA//OLFR78//GIMAP5//TENM3//EIF4EBP2//OBSCN//HNRNPA2B1//ADGRG2//VIM//IFI205//SUMO2…
43231	9099	2024	1.06575	0	0	intracellular membrane-bounded organelle	INTS7//FCGR2B//IL16//HTATSF1//APPL1//USP37//ACTR3//CLCA1//RPH3AL//UBN2//AGTPBP1//RABEP1//NPTX1//RNF208//CEPT1//FYCO1//KIF20A//PGRMC1//SLF2//UBB//RPL5//BRD4//MDFI//TRAF6//ARID1A//AKIP1//FBXW2//RABGAP1L//CLASP2//SEC24A//IKBKG//RAB11FIP4//ANK1//SP100//CDK12//PRKAR2B//CNOT6L//RAB10//TMEM30A//PHF8//TSPYL1//EPHX1//RPL17//EIF5//HOXB5OS//DPF1//ORMDL2//SCAI//MDH1//VAMP7//RGS10//AGO3//DPP3//SMAD4//PPP2R5D/…
43229	9807	2171	1.06063	0	0	intracellular organelle	INTS7//FCGR2B//IL16//HTATSF1//APPL1//USP37//ACTR3//CLCA1//RPH3AL//UBN2//AGTPBP1//RABEP1//NPTX1//RNF208//CEPT1//FYCO1//KIF20A//PGRMC1//SLF2//UBB//RPL5//BRD4//MDFI//TRAF6//ARID1A//AKIP1//FBXW2//RABGAP1L//CLASP2//SEC24A//IKBKG//RAB11FIP4//ANK1//SP100//CDK12//PRKAR2B//CNOT6L//RAB10//TMEM30A//PHF8//TSPYL1//EPHX1//RPL17//EIF5//HOXB5OS//DPF1//ORMDL2//CAMSAP2//SCAI//MDH1//VAMP7//RGS10//AGO3//DPP3//SMAD4/…
5488	11418	2527	1.06037	0	0	binding	INTS7//FCGR2B//IL16//FXYD5//HTATSF1//TNS1//APPL1//CD3E//ACTR3//RPH3AL//USP37//AGTPBP1//RABEP1//IGFBP7//RNF208//BZW2//FYCO1//KIF20A//ANKMY2//PGRMC1//CNTN1//SLF2//UBB//BRD4//RPL5//MDFI//TRAF6//SOCS2//MAP3K9//ARID1A//AKIP1//FBXW2//RABGAP1L//CLASP2//SLA//RBM44//IKBKG//SEC24A//RAB11FIP4//ANK1//WDR20//SP100//CDK12//PRKAR2B//CNOT6L//RAB10//TMEM30A//PHF8//TSPYL1//EPHX1//EIF5//RPL17//NCALD//HOXB5OS//ATP1B…
44424	11181	2466	1.0567	0	0	intracellular part	INTS7//FCGR2B//IL16//HTATSF1//APPL1//ACTR3//CLCA1//RPH3AL//USP37//UBN2//AGTPBP1//RABEP1//NPTX1//RNF208//BZW2//CEPT1//FYCO1//KIF20A//PGRMC1//SLF2//UBB//BRD4//RPL5//MDFI//TRAF6//SOCS2//FBXW2//AKIP1//ARID1A//PSMB11//RABGAP1L//CLASP2//RBM44//IKBKG//SEC24A//RAB11FIP4//ANK1//CDK12//SP100//PRKAR2B//CNOT6L//RAB10//TMEM30A//PHF8//TSPYL1//EPHX1//RPL17//EIF5//NCALD//HOXB5OS//DPF1//ORMDL2//CAMSAP2//SCAI//MDH…
5622	11242	2479	1.05651	0	0	intracellular	INTS7//FCGR2B//IL16//HTATSF1//APPL1//ACTR3//CLCA1//RPH3AL//USP37//UBN2//AGTPBP1//RABEP1//NPTX1//RNF208//BZW2//CEPT1//FYCO1//KIF20A//PGRMC1//SLF2//UBB//BRD4//RPL5//MDFI//TRAF6//SOCS2//FBXW2//AKIP1//ARID1A//PSMB11//RABGAP1L//CLASP2//RBM44//IKBKG//SEC24A//RAB11FIP4//ANK1//CDK12//SP100//PRKAR2B//CNOT6L//RAB10//TMEM30A//PHF8//TSPYL1//EPHX1//RPL17//EIF5//NCALD//HOXB5OS//DPF1//ORMDL2//CAMSAP2//SCAI//MDH…
44238	7908	1743	1.05602	0.0001	0.001	primary metabolic process	INTS7//HTATSF1//CD3E//USP37//AGTPBP1//IGFBP7//RNF208//CEPT1//CNTN1//SLF2//UBB//BRD4//MDFI//RPL5//TRAF6//MAP3K9//ARID1A//FBXW2//PSMB11//IKBKG//SEC24A//SP100//CDK12//PRKAR2B//CNOT6L//PHF8//RPL17//EIF5//ATP1B1//ORMDL2//MDH1//AGO3//DPP3//SMAD4//PPP2R5D//CAND2//SENP8//DROSHA//GIMAP5//ZDHHC20//EIF4EBP2//LARP4B//HNRNPA2B1//HADHB//FOXJ2//OVOL1//SUMO2//RLIM//CREB1//ZC3H12D//EYA3//HNRNPD//CEMIP//ICE1//CXCR…
5737	9141	2014	1.05562	0	0	cytoplasm	INTS7//FCGR2B//IL16//APPL1//ACTR3//CLCA1//RPH3AL//AGTPBP1//RABEP1//NPTX1//RNF208//BZW2//CEPT1//FYCO1//KIF20A//PGRMC1//UBB//RPL5//BRD4//MDFI//TRAF6//SOCS2//AKIP1//FBXW2//PSMB11//RABGAP1L//CLASP2//RBM44//IKBKG//SEC24A//RAB11FIP4//ANK1//SP100//PRKAR2B//CNOT6L//RAB10//TMEM30A//EPHX1//RPL17//EIF5//NCALD//ORMDL2//SCAI//MDH1//VAMP7//RGS10//AGO3//DPP3//SMAD4//PPP2R5D//CAND2//GIMAP5//HEXDC//LARP4B//OBSCN/…
43227	10115	2224	1.05344	0	0	membrane-bounded organelle	INTS7//FCGR2B//IL16//HTATSF1//APPL1//USP37//ACTR3//CLCA1//RPH3AL//UBN2//AGTPBP1//RABEP1//IGFBP7//NPTX1//RNF208//CEPT1//FYCO1//KIF20A//PGRMC1//CNTN1//SLF2//UBB//RPL5//BRD4//MDFI//TRAF6//ARID1A//AKIP1//FBXW2//RABGAP1L//CLASP2//SEC24A//IKBKG//RAB11FIP4//ANK1//SP100//CDK12//PRKAR2B//CNOT6L//RAB10//TMEM30A//PHF8//TSPYL1//EPHX1//RPL17//EIF5//NCALD//HOXB5OS//DPF1//ATP1B1//ORMDL2//SCAI//MDH1//VAMP7//RGS1…
32501	7356	1617	1.05319	0.0005	0.0073	multicellular organismal process	INTS7//FCGR2B//CD3E//ACTR3//USP37//AGTPBP1//IGFBP7//NPTX1//KIF20A//PGRMC1//CNTN1//UBB//BRD4//MDFI//TRAF6//SOCS2//ARID1A//PSMB11//CLASP2//RAB11FIP4//ANK1//SP100//CDK12//PRKAR2B//RAB10//TMEM30A//PHF8//EPHX1//EIF5//NCALD//ATP1B1//DPF1//VAMP7//DENND1B//SMAD4//PPP2R5D//CAND2//OLFR78//DROSHA//GIMAP5//TENM3//EIF4EBP2//HNRNPA2B1//ADGRG2//VIM//GLCCI1//TMIE//OVOL1//SHBG//CREB1//CEMIP//EYA3//HNRNPD//TNS3//I…
44237	8129	1784	1.05147	0.0002	0.0024	cellular metabolic process	INTS7//HTATSF1//CD3E//USP37//AGTPBP1//RNF208//CEPT1//CNTN1//SLF2//UBB//RPL5//BRD4//MDFI//TRAF6//MAP3K9//ARID1A//FBXW2//PSMB11//IKBKG//SEC24A//ANK1//SP100//CDK12//PRKAR2B//CNOT6L//PHF8//EPHX1//EIF5//RPL17//ATP1B1//ORMDL2//MDH1//AGO3//DPP3//SMAD4//PPP2R5D//CAND2//DROSHA//GIMAP5//EIF4EBP2//ZDHHC20//LARP4B//HADHB//HNRNPA2B1//FOXJ2//OVOL1//SUMO2//RLIM//CREB1//ZC3H12D//EYA3//HNRNPD//CEMIP//ICE1//CXCR3/…
71704	8405	1844	1.05115	0.0001	0.0018	organic substance metabolic process	INTS7//HTATSF1//CD3E//USP37//AGTPBP1//IGFBP7//RNF208//CEPT1//CNTN1//SLF2//UBB//RPL5//BRD4//MDFI//TRAF6//MAP3K9//FBXW2//ARID1A//PSMB11//IKBKG//SEC24A//ANK1//SP100//CDK12//PRKAR2B//CNOT6L//PHF8//EPHX1//RPL17//EIF5//ATP1B1//ORMDL2//MDH1//AGO3//DPP3//SMAD4//PPP2R5D//CAND2//SENP8//DROSHA//GIMAP5//EIF4EBP2//ZDHHC20//LARP4B//HADHB//HNRNPA2B1//VIM//FOXJ2//OVOL1//SUMO2//RLIM//CREB1//ZC3H12D//CEMIP//HNRNPD…
43226	10747	2348	1.04677	0	0	organelle	INTS7//FCGR2B//IL16//HTATSF1//APPL1//USP37//ACTR3//CLCA1//RPH3AL//UBN2//AGTPBP1//RABEP1//IGFBP7//NPTX1//RNF208//CEPT1//FYCO1//KIF20A//PGRMC1//CNTN1//SLF2//UBB//RPL5//BRD4//MDFI//TRAF6//ARID1A//AKIP1//FBXW2//RABGAP1L//CLASP2//SEC24A//IKBKG//RAB11FIP4//ANK1//SP100//CDK12//PRKAR2B//CNOT6L//RAB10//TMEM30A//PHF8//TSPYL1//EPHX1//RPL17//EIF5//NCALD//HOXB5OS//DPF1//ATP1B1//ORMDL2//CAMSAP2//SCAI//MDH1//VA…
8152	8597	1875	1.04495	0.0005	0.0073	metabolic process	INTS7//HTATSF1//CD3E//USP37//AGTPBP1//IGFBP7//RNF208//CEPT1//CNTN1//SLF2//UBB//BRD4//MDFI//RPL5//TRAF6//MAP3K9//ARID1A//FBXW2//PSMB11//IKBKG//SEC24A//ANK1//SP100//CDK12//PRKAR2B//CNOT6L//PHF8//EPHX1//RPL17//EIF5//ATP1B1//ORMDL2//MDH1//AGO3//DPP3//SMAD4//PPP2R5D//CAND2//SENP8//DROSHA//GIMAP5//EIF4EBP2//ZDHHC20//LARP4B//HNRNPA2B1//HADHB//VIM//FOXJ2//OVOL1//SUMO2//RLIM//CREB1//ZC3H12D//EYA3//HNRNPD/…
3674	13146	2818	1.02704	0	0	molecular_function	INTS7//FCGR2B//IL16//FXYD5//HTATSF1//TNS1//APPL1//CD3E//USP37//CLCA1//ACTR3//RPH3AL//AGTPBP1//RABEP1//IGFBP7//RNF208//BZW2//CEPT1//FYCO1//KIF20A//ANKMY2//PGRMC1//CNTN1//SLF2//UBB//BRD4//RPL5//MDFI//TRAF6//MAP3K9//SOCS2//FBXW2//ARID1A//AKIP1//PSMB11//RABGAP1L//CLASP2//SLA//RBM44//IKBKG//SEC24A//RAB11FIP4//ANK1//WDR20//SP100//CDK12//PRKAR2B//CNOT6L//RAB10//TMEM30A//PHF8//TSPYL1//EPHX1//EIF5//RPL17/…
44464	12537	2684	1.02572	0.0001	0.0007	cell part	INTS7//FCGR2B//IL16//HTATSF1//APPL1//CD3E//CLCA1//ACTR3//RPH3AL//USP37//UBN2//AGTPBP1//RABEP1//NPTX1//RNF208//BZW2//CEPT1//FYCO1//KIF20A//PGRMC1//CNTN1//SLF2//UBB//BRD4//RPL5//MDFI//TRAF6//SOCS2//FBXW2//AKIP1//ARID1A//PSMB11//RABGAP1L//CLASP2//RBM44//IKBKG//SEC24A//RAB11FIP4//ANK1//CDK12//SP100//PRKAR2B//CNOT6L//RAB10//TMEM30A//PHF8//TSPYL1//EPHX1//EIF5//RPL17//NCALD//HOXB5OS//ATP1B1//DPF1//ORMDL…
9987	11944	2557	1.0257	0.0005	0.0075	cellular process	INTS7//FCGR2B//IL16//HTATSF1//TNS1//APPL1//CD3E//ACTR3//USP37//RPH3AL//CLCA1//AGTPBP1//RABEP1//IGFBP7//NPTX1//RNF208//CEPT1//FYCO1//KIF20A//PGRMC1//CNTN1//SLF2//UBB//RPL5//BRD4//MDFI//TRAF6//MAP3K9//SOCS2//ARID1A//AKIP1//FBXW2//PSMB11//CLASP2//SEC24A//IKBKG//SERAC1//RAB11FIP4//ANK1//SP100//CDK12//PRKAR2B//CNOT6L//RAB10//TMEM30A//PHF8//EPHX1//RPL17//EIF5//NCALD//ATP1B1//DPF1//ORMDL2//CAMSAP2//SCAI…
5623	12543	2684	1.02523	0.0001	0.0012	cell	INTS7//FCGR2B//IL16//HTATSF1//APPL1//CD3E//CLCA1//ACTR3//RPH3AL//USP37//UBN2//AGTPBP1//RABEP1//NPTX1//RNF208//BZW2//CEPT1//FYCO1//KIF20A//PGRMC1//CNTN1//SLF2//UBB//BRD4//RPL5//MDFI//TRAF6//SOCS2//FBXW2//AKIP1//ARID1A//PSMB11//RABGAP1L//CLASP2//RBM44//IKBKG//SEC24A//RAB11FIP4//ANK1//CDK12//SP100//PRKAR2B//CNOT6L//RAB10//TMEM30A//PHF8//TSPYL1//EPHX1//EIF5//RPL17//NCALD//HOXB5OS//ATP1B1//DPF1//ORMDL…
8150	12964	2768	1.02298	0.0001	0.0006	biological_process	INTS7//FCGR2B//IL16//HTATSF1//TNS1//APPL1//CD3E//ACTR3//USP37//RPH3AL//CLCA1//UBN2//AGTPBP1//IGFBP7//RABEP1//RNF208//NPTX1//BZW2//CEPT1//FYCO1//KIF20A//PGRMC1//CNTN1//SLF2//UBB//MDFI//BRD4//RPL5//TRAF6//MAP3K9//SOCS2//ARID1A//FBXW2//AKIP1//PSMB11//RABGAP1L//CLASP2//IKBKG//SEC24A//SERAC1//RAB11FIP4//ANK1//SP100//CDK12//PRKAR2B//CNOT6L//RAB10//TMEM30A//PHF8//EPHX1//RPL17//EIF5//NCALD//ATP1B1//DPF1/…

## Sheet: Cluster c9 - UP in Treg+MPP
GO ID	Total	Change	Enrichment	P-Value	FDR	Term	Genes
61081	11	10	3.90102	0	0.0004	positive regulation of myeloid leukocyte cytokine production involved in immune response	CD74//TLR2//NR4A3//SEMA7A//CD36//GPRC5B//WNT5A//FCER1G//SPON2//MIF
1990173	9	8	3.81433	0.0001	0.0019	protein localization to nucleoplasm	CCT7//CCT3//CCT6A//CCT2//CCT5//WRAP53//TCP1//CCT8
1904867	9	8	3.81433	0.0001	0.0019	protein localization to Cajal body	CCT7//CCT3//CCT6A//CCT2//CCT5//WRAP53//TCP1//CCT8
1904851	9	8	3.81433	0.0001	0.0019	positive regulation of establishment of protein localization to telomere	CCT7//CCT6A//DKC1//CCT2//CCT5//WRAP53//TCP1//CCT8
1903405	9	8	3.81433	0.0001	0.0019	protein localization to nuclear body	CCT7//CCT3//CCT6A//CCT2//CCT5//WRAP53//TCP1//CCT8
1904871	8	7	3.75473	0.0002	0.0036	positive regulation of protein localization to Cajal body	CCT7//CCT3//CCT6A//CCT2//CCT5//TCP1//CCT8
1904869	8	7	3.75473	0.0002	0.0036	regulation of protein localization to Cajal body	CCT7//CCT3//CCT6A//CCT2//CCT5//TCP1//CCT8
60907	8	7	3.75473	0.0002	0.0036	positive regulation of macrophage cytokine production	CD74//TLR2//SEMA7A//CD36//GPRC5B//WNT5A//SPON2
44194	7	6	3.67811	0.0009	0.0122	cytolytic granule	STXBP2//LAMP1//RNF19B//GUSB//LECT2//GZMB
45837	11	9	3.51092	0.0001	0.0021	negative regulation of membrane potential	BNIP3//PRELID1//PTN//MTCH2//PRKCE//IL1RN//PMAIP1//IL6//ARL6IP5
70203	10	8	3.4329	0.0002	0.0041	regulation of establishment of protein localization to telomere	CCT7//CCT6A//DKC1//CCT2//CCT5//WRAP53//TCP1//CCT8
10935	14	11	3.3716	0	0.0013	regulation of macrophage cytokine production	CD74//TLR2//SEMA7A//CD36//TGFB2//GPRC5B//WNT5A//TGFB1//IRAK3//CUEDC2//SPON2
5832	9	7	3.33754	0.0008	0.0107	chaperonin-containing T-complex	CCT7//CCT3//CCT6A//CCT2//CCT5//TCP1//CCT8
1781	9	7	3.33754	0.0008	0.0107	neutrophil apoptotic process	FCGR2B//ITPKB//ANXA1//CXCR2//IFNG//IL6//CD44
1904816	12	9	3.21834	0.0002	0.0032	positive regulation of protein localization to chromosome, telomeric region	CCT7//CCT6A//DKC1//CCT2//CCT5//GNL3//WRAP53//TCP1//CCT8
1903975	11	8	3.12082	0.0007	0.0091	regulation of glial cell migration	GPR183//TIAM1//P2RY12//EFEMP1//CSF1//CCR2//PTPRZ1//IDH2
42611	11	8	3.12082	0.0007	0.0091	MHC protein complex	CD74//H2-DMA//H2-T23//HFE//H2-AB1//H2-DMB1//H2-OA//H2-DMB2
34663	11	8	3.12082	0.0007	0.0091	endoplasmic reticulum chaperone complex	SDF2L1//HSPA5//HSP90B1//HYOU1//P4HB//DNAJC10//DNAJB11//PDIA6
33005	23	16	2.98513	0	0.0003	positive regulation of mast cell activation	ADORA3//HAVCR1//IL4RA//SYK//FCER1G//GAB2//NECTIN2//FCER1A//NR4A3//CRHR1//MS4A2//ADORA2B//GATA2//CD300LB//IL13//IL4
90672	16	11	2.95015	0.0001	0.0025	telomerase RNA localization	CCT7//CCT3//CCT6A//RUVBL2//DKC1//NHP2//CCT2//CCT5//WRAP53//TCP1//CCT8
90671	16	11	2.95015	0.0001	0.0025	telomerase RNA localization to Cajal body	CCT7//CCT3//CCT6A//RUVBL2//DKC1//NHP2//CCT2//CCT5//WRAP53//TCP1//CCT8
90670	16	11	2.95015	0.0001	0.0025	RNA localization to Cajal body	CCT7//CCT3//CCT6A//RUVBL2//DKC1//NHP2//CCT2//CCT5//WRAP53//TCP1//CCT8
10934	16	11	2.95015	0.0001	0.0025	macrophage cytokine production	CD74//TLR2//SEMA7A//CD36//TGFB2//GPRC5B//WNT5A//TGFB1//IRAK3//CUEDC2//SPON2
1820	16	11	2.95015	0.0001	0.0025	serotonin secretion	HTR7//XBP1//SYK//FCER1G//SLC6A4//CRHR2//HTR1B//FCGR3//FCER1A//P2RX1//CD300A
1904874	15	10	2.86075	0.0004	0.0058	positive regulation of telomerase RNA localization to Cajal body	CCT7//CCT3//CCT6A//RUVBL2//DKC1//NHP2//CCT2//CCT5//TCP1//CCT8
1904872	15	10	2.86075	0.0004	0.0058	regulation of telomerase RNA localization to Cajal body	CCT7//CCT3//CCT6A//RUVBL2//DKC1//NHP2//CCT2//CCT5//TCP1//CCT8
43306	18	12	2.86075	0.0001	0.0024	positive regulation of mast cell degranulation	ADORA3//CRHR1//IL4RA//MS4A2//ADORA2B//SYK//FCER1G//GATA2//IL13//GAB2//FCER1A//IL4
33008	18	12	2.86075	0.0001	0.0024	positive regulation of mast cell activation involved in immune response	ADORA3//CRHR1//IL4RA//MS4A2//ADORA2B//SYK//FCER1G//GATA2//IL13//GAB2//FCER1A//IL4
42287	23	15	2.79856	0	0.0012	MHC protein binding	CD74//KLRD1//BCAP31//MARCH8//ATP5A1//KLRA17//TAP2//KLRK1//DERL1//H2-T23//LAG3//PDIA3//PILRB1//MIF//MARCH1
6837	20	13	2.78923	0.0001	0.0022	serotonin transport	HTR7//GPM6B//NOS1//SYK//FCER1G//SLC6A4//CRHR2//FCGR3//FCER1A//XBP1//HTR1B//P2RX1//CD300A
1916	22	14	2.73072	0.0001	0.0019	positive regulation of T cell mediated cytotoxicity	STX7//IL12B//CD1D1//H2-D1//IL12A//HSPA1B//NECTIN2//HSPA8//TAP2//PVR//H2-T23//IL12RB1//P2RX7//H2-K1
9226	19	12	2.71018	0.0002	0.0037	nucleotide-sugar biosynthetic process	TSTA3//RENBP//GMPPB//GFPT2//NAGK//GFPT1//GMDS//GMPPA//GNPNAT1//UAP1//PMM1//CMAS
2888	27	17	2.70182	0	0.001	positive regulation of myeloid leukocyte mediated immunity	ADORA3//IL4RA//FCER1G//SYK//FCGR1//FCGR3//CXCL1//GAB2//FCER1A//BTK//CRHR1//MS4A2//ADORA2B//GATA2//IL13//C3//IL4
61082	24	15	2.68195	0	0.0017	myeloid leukocyte cytokine production	CD74//TLR2//SEMA7A//CD36//TGFB2//WNT5A//FCER1G//TGFB1//CAMK4//NR4A3//GPRC5B//IRAK3//CUEDC2//SPON2//MIF
42288	16	10	2.68195	0.0009	0.0127	MHC class I protein binding	TAP2//CD74//KLRK1//DERL1//H2-T23//BCAP31//PDIA3//ATP5A1//KLRA17//PILRB1
1913	37	23	2.66746	0	0	T cell mediated cytotoxicity	IL7R//STX7//CTSH//IL12B//CD1D1//H2-D1//STX11//IL12A//HSPA1B//CTSC//NECTIN2//SERPINB9//HSPA8//RAB27A//TAP2//EMP2//PVR//H2-T23//PPP3CB//IL12RB1//P2RX7//H2-K1//GZMB
46112	18	11	2.62235	0.0007	0.0071	nucleobase biosynthetic process	GMPS//CTPS//AMD1//MTOR//PRPS1//CAD//SHMT1//MTAP//APRT//NCS1//CAR2
23023	18	11	2.62235	0.0007	0.0071	MHC protein complex binding	KLRC1//CD74//H2-DMA//HSP90AB1//KLRD1//H2-DMB1//H2-OA//H2-DMB2//HSPA8//PKM//HSP90AA1
43302	23	14	2.61199	0.0001	0.0024	positive regulation of leukocyte degranulation	ADORA3//AP1G1//IL4RA//SYK//FCER1G//GAB2//FCER1A//CRHR1//LAMP1//MS4A2//ADORA2B//GATA2//IL13//IL4
36336	28	16	2.45207	0.0001	0.0024	dendritic cell migration	LGALS9//C1QBP//IL12A//CXCR2//CXCR4//CALR//EPS8//CCR1//PIK3CG//GPR183//HMGB1//NLRP10//CDC42//CCR2//CCL5//SLAMF8
1914	28	16	2.45207	0.0001	0.0024	regulation of T cell mediated cytotoxicity	IL7R//STX7//IL12B//CD1D1//H2-D1//IL12A//HSPA1B//NECTIN2//HSPA8//TAP2//PVR//H2-T23//PPP3CB//IL12RB1//P2RX7//H2-K1
2407	23	13	2.42542	0.0006	0.0069	dendritic cell chemotaxis	LGALS9//C1QBP//IL12A//CXCR2//CXCR4//CALR//CCR1//PIK3CG//GPR183//HMGB1//CCR2//CCL5//SLAMF8
3823	66	37	2.40563	0	0	antigen binding	NEU1//TOPORS//KLRC1//H2-DMA//HFE//H2-D1//KLRD1//CD1D1//CD2//NPC2//DHCR24//TAP2//HSP90AB1//LAG3//H2-Q4//IGHM//C3//H2-DMB1//H2-Q7//H2-OA//PKM//HSP90AA1//SPON2//IL7R//SLC7A8//CD74//CD40//TSPAN4//SLC7A5//CD48//H2-AB1//TGFB1//H2-DMB2//HSPA8//H2-T23//H2-K1//MAML1
30515	31	17	2.3532	0.0001	0.0025	snoRNA binding	HEATR1//NUFIP1//UTP6//UTP3//NHP2//DDX21//UTP11//NOP56//GAR1//NOP58//UTP15//BMS1//NOLC1//SNU13//DKC1//UTP4//NOP14
33003	46	25	2.33213	0	0.0005	regulation of mast cell activation	FCER1G//FES//FCER1A//PTPRE//STXBP2//CRHR1//ADORA2B//GATA2//CD300LB//IL13//CNR2//IL4//ADORA3//SNX6//HAVCR1//LGALS9//IL4RA//SYK//GAB2//NECTIN2//NR4A3//VAMP3//MS4A2//LYN//CD300A
43304	35	19	2.32947	0.0001	0.0021	regulation of mast cell degranulation	ADORA3//SNX6//LGALS9//IL4RA//SYK//FCER1G//FES//GAB2//FCER1A//STXBP2//CRHR1//VAMP3//MS4A2//ADORA2B//GATA2//IL13//LYN//IL4//CD300A
2444	85	46	2.32226	0	0	myeloid leukocyte mediated immunity	ELANE//STX11//TREM1//CCL3//FCER1G//FES//MYO1F//FCER1A//SERPINB9//JAGN1//CAMK4//STXBP2//BTK//ACE//CRHR1//NCF1//ADORA2B//CD300LB//GATA2//IL13//C3//IL6//IL4//SPON2//SNX6//ADORA3//LGALS9//IL4RA//IRAK4//SYK//FCGR1//FCGR3//CXCL1//GAB2//PIK3CG//CTSG//NTRK1//ANXA3//NR4A3//BCR//VAMP3//SNAP23//MS4A2//LYN//CCR2//CD300A
42590	61	33	2.32143	0	0	antigen processing and presentation of exogenous peptide antigen via MHC class I	PSMD12//CD36//PSMD4//PSMA6//FCER1G//PSMB4//PSMA7//PSMF1//PSME2//PSME1//PSMA3//PSMC2//PSMC4//NCF1//PSMD1//PSMA2//PSMB8//PSMD14//PSMB9//PSMC5//PSMC3//FCGR1//FCGR3//PSMD13//NCF2//PSMB6//ITGAV//PSMB10//PSMD7//PSMD3//H2-K1//CYBA//CYBB
2479	56	30	2.29882	0	0	antigen processing and presentation of exogenous peptide antigen via MHC class I, TAP-dependent	PSMD12//CD36//PSMD4//PSMA6//PSMB4//PSMA7//PSMF1//PSME2//PSME1//PSMA3//PSMC2//PSMC4//NCF1//PSMD1//PSMA2//PSMB8//PSMD14//PSMB9//PSMC5//PSMC3//FCGR1//PSMD13//NCF2//PSMB6//ITGAV//PSMB10//PSMD7//PSMD3//CYBA//CYBB
33032	30	16	2.2886	0.0003	0.0051	regulation of myeloid cell apoptotic process	CLEC5A//CXCR2//HSPA1B//FCER1G//ADAM17//IL3//TCP1//MEF2C//FCGR2B//ITPKB//ANXA1//HMGB1//CCL5//STAT5A//CD44//MIF
30449	30	16	2.2886	0.0003	0.0051	regulation of complement activation	C4BPA//C1QBP//C3AR1//PROS1//PHB//CFP//CD59A//CFB//C2//CR1L//C4B//C5AR1//MASP1//VTN//C3//PHB2
2675	32	17	2.27966	0.0002	0.0039	positive regulation of acute inflammatory response	IL1B//NPY5R//FCER1G//FCGR1//FCGR3//FCER1A//PTGER3//PIK3CG//BTK//PTGS2//FFAR2//ALOX5AP//PLA2G4A//C3//IL6//CCL5//MIF
1562	32	17	2.27966	0.0002	0.0039	response to protozoan	IER3//CD40//IL12B//IIGP1//IL4RA//IL12A//BCL3//IFNG//HRAS//BATF//VTCN1//IRF8//CCDC88B//IL6//IL4//NRAS//IRF4
2886	49	26	2.27692	0	0.0008	regulation of myeloid leukocyte mediated immunity	FCER1G//FES//FCER1A//STXBP2//BTK//CRHR1//ADORA2B//GATA2//IL13//C3//IL4//ADORA3//SNX6//LGALS9//IL4RA//SYK//FCGR1//FCGR3//CXCL1//GAB2//BCR//VAMP3//MS4A2//LYN//CCR2//CD300A
2474	83	44	2.27481	0	0	antigen processing and presentation of peptide antigen via MHC class I	PSMD12//HFE//H2-D1//CD36//BCAP31//PSMD4//PSMA6//FCER1G//CALR//PSMB4//PSMA7//TAP2//PSMF1//PSME2//PSME1//PSMA3//PSMC2//ACE//PSMC4//PDIA3//NCF1//PSMD1//PSMA2//TAPBPL//PSMB8//ERAP1//PSMD14//PSMB9//SEC13//PSMC5//PSMC3//FCGR1//FCGR3//PSMD13//NCF2//PSMB6//ITGAV//PSMB10//PSMD7//PSMD3//SEC24D//H2-K1//CYBA//CYBB
33028	34	18	2.27177	0.0002	0.0029	myeloid cell apoptotic process	CLEC5A//CXCR2//HSPA1B//IFNG//FCER1G//ADAM17//IL3//TCP1//MEF2C//FCGR2B//ITPKB//ANXA1//HMGB1//IL6//CCL5//CD44//STAT5A//MIF
71675	36	19	2.26476	0.0001	0.0025	regulation of mononuclear cell migration	PLCB1//C3AR1//AIF1//CXCL12//NBL1//TGFB1//CSF1//CCR1//C5AR1//HMGB1//CMKLR1//CREB3//S100A14//LYN//CCL5//THBS1//CCR2//IL4//SLAMF8
33006	36	19	2.26476	0.0001	0.0025	regulation of mast cell activation involved in immune response	ADORA3//SNX6//LGALS9//IL4RA//SYK//FCER1G//FES//GAB2//FCER1A//STXBP2//CRHR1//VAMP3//MS4A2//ADORA2B//GATA2//IL13//LYN//IL4//CD300A
45576	63	33	2.24773	0	0	mast cell activation	FCER1G//FES//FCER1A//PTPRE//NDRG1//STXBP2//BTK//LCP2//CRHR1//ADORA2B//GATA2//CD300LB//IL13//CNR2//IL4//ADORA3//SNX6//HAVCR1//LGALS9//IL4RA//CD48//SYK//FCGR3//GAB2//NECTIN2//PIK3CG//FCGR2B//NR4A3//VAMP3//MS4A2//SNAP23//LYN//CD300A
30225	44	23	2.24309	0	0.0013	macrophage differentiation	TRIB1//IL34//ID2//CSF2//CSF1//FLT3//VEGFA//TSPAN2//KIF1B//IRF8//ZBTB46//ITGAM//L3MBTL3//SPI1//NKX2-3//CDC42//PF4//LIF//GATA2//CEBPA//CALCA//CSF1R//SLC7A7
2448	48	25	2.23496	0	0.001	mast cell mediated immunity	FCER1G//FES//FCER1A//SERPINB9//STXBP2//BTK//CRHR1//ADORA2B//GATA2//IL13//IL4//SPON2//SNX6//ADORA3//LGALS9//IL4RA//SYK//GAB2//PIK3CG//NR4A3//VAMP3//SNAP23//MS4A2//LYN//CD300A
42832	29	15	2.21955	0.0008	0.0099	defense response to protozoan	CD40//IL12B//IIGP1//IL4RA//IL12A//BCL3//IFNG//HRAS//BATF//IRF8//CCDC88B//IL6//IL4//NRAS//IRF4
36230	29	15	2.21955	0.0008	0.0099	granulocyte activation	IL1B//STX11//CXCR2//CCL3//SYK//TYROBP//FCER1G//MYO1F//STXBP2//ANXA3//BCR//PRG3//CCL5//CCR2//CD300A
2000257	31	16	2.21477	0.0006	0.0067	regulation of protein activation cascade	C4BPA//C1QBP//C3AR1//PROS1//PHB//CFP//CD59A//CFB//C2//CR1L//C4B//C5AR1//MASP1//VTN//C3//PHB2
33198	33	17	2.21058	0.0004	0.0053	response to ATP	IL1B//CIB2//ENTPD1//P2RY12//HSP90B1//ASPH//PTGS2//P2RY1//P2RX3//RYR3//P2RX4//P2RX7//DNTT//SLC8A1//P2RX2//PLCG2//P2RX1
43300	45	23	2.19324	0	0.0017	regulation of leukocyte degranulation	ADORA3//SNX6//LGALS9//AP1G1//IL4RA//SYK//FCER1G//FES//GAB2//FCER1A//STXBP2//BCR//CRHR1//LAMP1//VAMP3//MS4A2//ADORA2B//GATA2//IL13//LYN//CCR2//IL4//CD300A
46365	53	27	2.18604	0	0.001	monosaccharide catabolic process	TIGAR//PFKFB2//RBKS//GALR1//HK3//HK1//LAD1//LDHA//LCT//PGM2//DHDH//GALE//HK2//ALDH1A1//PKM//GALK1//TPI1//PFKFB3//BAD//TKFC//XDH//PFKL//PFKP//ALDOA//TRP53//GAPDH//ENO1
43299	65	33	2.17857	0	0.0001	leukocyte degranulation	STX11//CCL3//FCER1G//FES//MYO1F//FCER1A//RAB27A//STXBP2//BTK//HCK//CRHR1//ADORA2B//GATA2//IL13//IL4//ADORA3//SNX6//LGALS9//AP1G1//IL4RA//SYK//GAB2//PIK3CG//ANXA3//NR4A3//BCR//LAMP1//VAMP3//MS4A2//SNAP23//LYN//CCR2//CD300A
19320	48	24	2.14556	0	0.0017	hexose catabolic process	GALK1//TIGAR//PFKFB2//TPI1//PFKFB3//GALR1//HK3//BAD//TKFC//HK1//LAD1//LDHA//PFKL//LCT//PGM2//PFKP//GALE//ALDOA//TRP53//GAPDH//HK2//ENO1//ALDH1A1//PKM
43303	46	23	2.14556	0.0001	0.0021	mast cell degranulation	SNX6//ADORA3//LGALS9//IL4RA//SYK//FCER1G//FES//GAB2//FCER1A//PIK3CG//STXBP2//BTK//NR4A3//VAMP3//CRHR1//SNAP23//MS4A2//ADORA2B//GATA2//IL13//LYN//IL4//CD300A
42088	38	19	2.14556	0.0003	0.0044	T-helper 1 type immune response	IL12B//IL4RA//BCL3//GADD45G//SOCS5//EBI3//IL1RL1//HRAS//VEGFA//SEMA4A//HAVCR2//IRF1//ANXA1//HMGB1//IL12RB1//NLRP10//CCR2//IL4//NRAS
32814	34	17	2.14556	0.0006	0.0069	regulation of natural killer cell activation	IL21//LGALS9//IL12B//AP1G1//IL12A//PGLYRP1//IL15RA//BLOC1S6//SLAMF7//PIBF1//HAVCR2//IRF1//LAMP1//STAT5B//PRDM1//HPS1//STAT5A
2446	34	17	2.14556	0.0006	0.0069	neutrophil mediated immunity	ELANE//STX11//TREM1//IRAK4//SYK//MYO1F//CXCL1//CTSG//JAGN1//NTRK1//STXBP2//ANXA3//ACE//BCR//NCF1//CD300LB//IL6
2279	47	23	2.09991	0.0001	0.0022	mast cell activation involved in immune response	ADORA3//SNX6//LGALS9//IL4RA//SYK//FCER1G//FES//GAB2//FCER1A//PIK3CG//STXBP2//BTK//NR4A3//CRHR1//VAMP3//MS4A2//SNAP23//ADORA2B//GATA2//IL13//LYN//IL4//CD300A
32653	43	21	2.09567	0.0002	0.0032	regulation of interleukin-10 production	TLR2//IL21//CD83//IL12B//LGALS9//BCL3//TNFRSF21//FCER1G//HGF//PIBF1//TNFRSF9//FCGR2B//PRG2//PRKCZ//CD34//HMGB1//EPX//TRIB2//PSG18//IL4//IRF4
3743	41	20	2.09323	0.0003	0.0045	translation initiation factor activity	EIF1//EIF3H//EIF2B3//EIF4H//EIF1A//EIF3L//EIF2S3X//EIF3D//EIF2B1//EIF4E//EIF4A1//EIF4G1//EIF2B4//EIF5//EIF3A//EIF6//EIF2B2//EIF2S2//RRM2//EIF3G
10573	37	18	2.08757	0.0007	0.0069	vascular endothelial growth factor production	IL1B//MT2//ATF4//C3AR1//ADGRG1//TGFB1//NMT2//C5AR1//PTGS2//CYP1B1//HIF1A//ADORA2B//C3//IL6//AQP4//NDRG2//CCR2//CCBE1
9112	37	18	2.08757	0.0007	0.0069	nucleobase metabolic process	CDA//CTPS//AK2//MTOR//PRPS1//CAD//XDH//MTAP//CAR2//GMPS//GDA//AMD1//KDM1A//SHMT1//RRM2//APRT//NCS1//DPYD
10574	35	17	2.08426	0.0009	0.013	regulation of vascular endothelial growth factor production	IL1B//MT2//ATF4//C3AR1//TGFB1//NMT2//C5AR1//PTGS2//CYP1B1//HIF1A//ADORA2B//C3//IL6//AQP4//NDRG2//CCR2//CCBE1
1878	35	17	2.08426	0.0009	0.013	response to yeast	ELANE//CAMP//PSMD14//SLC15A2//CEBPB//MPO//NAP1L1//HSPA5//CYP51//ADM//PPP6C//CD86//NCF1//APP//HIP1//CALCA//IL6
71674	48	23	2.05616	0.0002	0.0029	mononuclear cell migration	PLCB1//AIF1//C3AR1//CCL3//CXCL12//NBL1//TGFB1//CSF1//CCR1//C5AR1//PTPRO//ANXA1//HMGB1//CMKLR1//CREB3//S100A14//CALCA//LYN//CCR2//CCL5//THBS1//IL4//SLAMF8
43022	44	21	2.04804	0.0003	0.0048	ribosome binding	CLU//RPS21//RPS2//PTTG1//STAU2//C1QBP//ABCF1//SEC61A2//YTHDF1//MTOR//NAA15//IGHMBP2//GCN1//MTG2//FMR1//ETF1//HSPA5//SEC61A1//EIF6//SBDS//RICTOR
462	42	20	2.04339	0.0005	0.0061	maturation of SSU-rRNA from tricistronic rRNA transcript (SSU-rRNA, 5.8S rRNA, LSU-rRNA)	HEATR1//UTP6//UTP3//BYSL//RPS14//UTP18//UTP11//RRP12//EMG1//KRR1//NOP58//UTP15//BMS1//SNU13//RPS8//NOB1//NOP9//TSR1//UTP4//NOP14
6953	40	19	2.03828	0.0007	0.0072	acute-phase response	IL1B//TFR2//AHSG//CEBPB//HFE//EDNRB//PTGER3//STAT3//LBP//PTGS2//STAT5B//IL1RN//HIF1A//PLA2G4A//SIGIRR//CEBPA//IL6//CCL5//APCS
2292	57	27	2.03264	0.0001	0.0018	T cell differentiation involved in immune response	GATA3//IL12A//GADD45G//FCER1G//CLEC4E//SEMA4A//BATF//CLEC4D//PRKCZ//HMGB1//MYB//LY9//EOMES//IL6//IL4//LGALS9//IL12B//IL4RA//BCL3//IFNG//TGFB1//SOCS5//GPR183//IRF1//ANXA1//IL12RB1//IRF4
45621	93	44	2.03021	0	0	positive regulation of lymphocyte differentiation	IL1B//PIK3R6//H2-DMA//IL21//PPP2R3C//CD83//CD1D1//GATA3//IL12A//IL15RA//BTK//PRKCZ//AP3B1//MYB//STAT5B//INPP5D//TGFBR2//IL6//IL4//STAT5A//HSP90AA1//IL7R//CD74//IL12B//LGALS9//IL2//CYLD//IL4RA//IFNG//SYK//TGFB1//SOCS5//BAD//GLI3//DDX46//ITPKB//IRF1//ANXA1//XBP1//IL1RL2//IL12RB1//TNFSF9//ZBTB16//PRDM1
2673	74	35	2.02959	0	0.0005	regulation of acute inflammatory response	IL1B//C4BPA//C1QBP//FCER1G//PROS1//EDNRB//FCER1A//PHB//CFP//C2//CR1L//C4B//C5AR1//BTK//PTGS2//PLA2G4A//C3//IL6//PHB2//IL4//CCL5//NPY5R//C3AR1//FCGR1//FCGR3//PTGER3//PIK3CG//CD59A//CFB//FCGR2B//MASP1//VTN//FFAR2//ALOX5AP//MIF
45582	79	37	2.00977	0	0.0003	positive regulation of T cell differentiation	IL1B//PIK3R6//H2-DMA//CD83//CD1D1//GATA3//IL12A//PRKCZ//AP3B1//MYB//STAT5B//TGFBR2//IL6//IL4//HSP90AA1//STAT5A//IL7R//CD74//IL12B//LGALS9//IL2//CYLD//IL4RA//IFNG//SYK//TGFB1//SOCS5//BAD//GLI3//ITPKB//IRF1//ANXA1//XBP1//IL1RL2//IL12RB1//TNFSF9//ZBTB16
1912	47	22	2.00861	0.0003	0.005	positive regulation of leukocyte mediated cytotoxicity	STX7//IL21//IL12B//CD1D1//H2-D1//AP1G1//IL12A//HSPA1B//CXCL1//NECTIN2//HSPA8//TAP2//KLRK1//PVR//H2-T23//LAG3//LAMP1//IL12RB1//STAT5B//P2RX7//H2-K1//STAT5A
2275	75	35	2.00252	0	0.0008	myeloid cell activation involved in immune response	STX11//CCL3//PRKCE//FCER1G//FES//TYROBP//MYO1F//FCER1A//STXBP2//LBP//BTK//CRHR1//HMGB1//ADORA2B//GATA2//IL13//IL4//ADORA3//SNX6//LGALS9//IL4RA//IFNG//SYK//GAB2//PIK3CG//HAVCR2//ANXA3//NR4A3//BCR//VAMP3//MS4A2//SNAP23//LYN//CCR2//CD300A
97028	45	21	2.00252	0.0005	0.0061	dendritic cell differentiation	LGALS9//CSF2//TGFB1//LTBR//LGALS1//FLT3//BATF3//CAMK4//BATF//ZBTB46//AZI2//SPI1//HMGB1//TREM2//CD86//TNFSF9//TGFBR2//PRTN3//LYN//IL4//IRF4
30490	52	24	1.98052	0.0002	0.0038	maturation of SSU-rRNA	HEATR1//NOL11//TSR3//UTP6//UTP3//BYSL//RPS14//UTP18//WDR46//UTP11//RRP12//EMG1//KRR1//NOP58//UTP15//BMS1//SNU13//RPS8//NOB1//NOP9//TSR1//LSM6//UTP4//NOP14
2293	52	24	1.98052	0.0002	0.0038	alpha-beta T cell differentiation involved in immune response	LGALS9//IL12B//GATA3//IL4RA//BCL3//IL12A//IFNG//GADD45G//TGFB1//SOCS5//SEMA4A//BATF//GPR183//PRKCZ//IRF1//ANXA1//HMGB1//MYB//IL12RB1//LY9//EOMES//IL6//IL4//IRF4
71277	61	28	1.9697	0.0001	0.0022	cellular response to calcium ion	TJP1//WNT5A//FOS//NEUROD2//JUNB//GUCA1A//EEF2K//HSPA5//EDN1//PPIF//INHBB//MYLK//RASA4//SYT1//ASPH//TRPM2//CACYBP//SCN5A//JUN//MEF2C//ITPKB//ALOX15//RYR3//ALOX5AP//CLIC4//CPNE7//CPNE2//NCS1
6757	72	33	1.96677	0	0.0012	ATP generation from ADP	IER3//TIGAR//PFKFB2//HK3//ENO4//HK1//IL3//HIF1A//LCT//PGM2//EIF6//HK2//PKM//GALK1//MYC//TPI1//MTCH2//PFKFB3//INSR//GPI1//CBFA2T3//STAT3//ENO1B//PFKL//PFKP//ALDOA//P2RX7//TRP53//GAPDH//IGF1//ENO1//PDXK//MIF
6096	72	33	1.96677	0	0.0012	glycolytic process	IER3//TIGAR//PFKFB2//HK3//ENO4//HK1//IL3//HIF1A//LCT//PGM2//EIF6//HK2//PKM//GALK1//MYC//TPI1//MTCH2//PFKFB3//INSR//GPI1//CBFA2T3//STAT3//ENO1B//PFKL//PFKP//ALDOA//P2RX7//TRP53//GAPDH//IGF1//ENO1//PDXK//MIF
32613	46	21	1.95899	0.0007	0.0089	interleukin-10 production	TLR2//IL21//CD83//IL12B//LGALS9//BCL3//TNFRSF21//FCER1G//HGF//PIBF1//TNFRSF9//FCGR2B//PRG2//PRKCZ//CD34//HMGB1//EPX//TRIB2//PSG18//IL4//IRF4
6911	44	20	1.95051	0.001	0.0135	phagocytosis, engulfment	GULP1//HAVCR1//CD36//AIF1//FCER1G//FCGR1//FCGR3//HP//DOCK1//SIRPA//CLCN3//ELMO1//FCGR2B//GSN//LBP//ALOX15//TREM2//GATA2//THBS1//CD300A
2287	53	24	1.94315	0.0003	0.0051	alpha-beta T cell activation involved in immune response	LGALS9//IL12B//GATA3//IL4RA//BCL3//IL12A//IFNG//GADD45G//TGFB1//SOCS5//SEMA4A//BATF//GPR183//PRKCZ//IRF1//ANXA1//HMGB1//MYB//IL12RB1//LY9//EOMES//IL6//IL4//IRF4
1909	95	43	1.9423	0	0.0004	leukocyte mediated cytotoxicity	ELANE//STX7//PIK3R6//CTSH//IL21//CD1D1//H2-D1//STX11//IL12A//HSPA1B//TREM1//CTSC//SERPINB9//RAB27A//TAP2//STXBP2//LAG3//STAT5B//NCF1//STAT5A//IL7R//ICAM1//LGALS9//IL12B//AP1G1//FCGR1//FCGR3//CXCL1//NECTIN2//CTSG//HAVCR2//HSPA8//KLRK1//EMP2//H2-T23//PVR//PPP3CB//LAMP1//IL12RB1//RNF19B//P2RX7//H2-K1//GZMB
2294	51	23	1.93521	0.0005	0.0062	CD4-positive, alpha-beta T cell differentiation involved in immune response	LGALS9//IL12B//GATA3//IL4RA//BCL3//IL12A//IFNG//GADD45G//TGFB1//SOCS5//SEMA4A//BATF//GPR183//PRKCZ//IRF1//ANXA1//HMGB1//MYB//IL12RB1//LY9//IL6//IL4//IRF4
8135	71	32	1.93403	0	0.0017	translation factor activity, RNA binding	EIF3H//EIF2B3//EIF1A//EIF3L//ABCF1//EIF2S3X//EIF2B1//EEF2K//EIF4G1//EIF2B4//EIF6//EIF2B2//EIF2S2//EIF3G//EIF1//SOX11//EIF4H//MTIF3//EFTUD2//PGS1//GSPT1//EIF4E2//SECISBP2//EIF3D//EIF4E//MEF2C//EIF4A1//ETF1//EIF5//EIF3A//EEF1D//RRM2
1902107	151	68	1.93243	0	0	positive regulation of leukocyte differentiation	PIK3R6//PPP2R3C//CD1D1//GATA3//ID2//IL15RA//HMGB1//STAT5B//INPP5D//CALCA//IL6//CCL5//STAT5A//IL12B//IL2//CSF1//BAD//GLI3//DDX46//JUN//ZBTB46//IRF1//ANXA1//XBP1//IL1RL2//IL20//IL12RB1//LIF//CSF1R//HAX1//IL1B//TRIB1//H2-DMA//IL21//CD83//IL34//IL12A//CCL3//FOS//LGALS1//IL3//CAR2//BTK//PRKCZ//AP3B1//MYB//CREB1//TGFBR2//GFI1B//IL4//HSP90AA1//IL7R//CD74//LGALS9//CYLD//IL4RA//CSF2//IFNG//SYK//TGFB1//SOC…
2705	109	49	1.92904	0	0	positive regulation of leukocyte mediated immunity	STX7//CD1D1//H2-D1//GATA3//FCER1G//FCER1A//LAG3//STAT5B//ADORA2B//GATA2//CD24A//IL13//IL6//C3//STAT5A//IL12B//IL2//AP1G1//CXCL1//NECTIN2//HSPA8//KLRK1//LAMP1//IL12RB1//TBX21//P2RX7//IL21//IL12A//HSPA1B//TAP2//PRKCZ//BTK//TNFSF13//CRHR1//IL4//CD40//ADORA3//IL4RA//IFNG//SYK//FCGR1//TGFB1//FCGR3//GAB2//WHSC1//PVR//H2-T23//MS4A2//H2-K1
2286	78	35	1.9255	0	0.0012	T cell activation involved in immune response	CD83//GATA3//STX11//IL12A//GADD45G//FCER1G//CLEC4E//SEMA4A//RAB27A//BATF//CLEC4D//PRKCZ//HMGB1//MYB//LY9//EOMES//PSEN2//IL6//IL4//ICAM1//LGALS9//IL12B//IL4RA//BCL3//IFNG//TGFB1//SOCS5//HAVCR2//GPR183//IRF1//ANXA1//IL12RB1//CD86//TRP53//IRF4
1776	105	47	1.92079	0	0	leukocyte homeostasis	GPAM//PPP2R3C//TGFB2//SPNS2//FCER1G//ADAM17//TNFRSF4//IL3//TNFRSF17//LMO1//SOS1//GPR174//TNFSF13//HMGB1//STAT5B//NKX2-3//HIF1A//CASP3//SKIL//CD24A//IL6//STAT5A//BAX//SLC40A1//CD74//SOD2//IL2//LGALS9//CXCR2//PDE4B//IFNG//TGFB1//PMAIP1//FLT3//BAK1//MEF2C//TNFAIP3//FCGR2B//ITPKB//GPR183//ANXA1//PPP3CB//P2RX7//LYN//CCR2//CD44//MIF
2526	137	61	1.91065	0	0	acute inflammatory response	TFR2//GATA3//FCER1G//FCER1A//PHB//SERPINB9//CR1L//C4B//LBP//VCAM1//PTGS2//STAT5B//HIF1A//SIGIRR//C3//IL6//PHB2//CCL5//NPY5R//CXCR2//C3AR1//CXCL1//HP//PIK3CG//CD59A//STAT3//FCGR2B//ALOX5//MASP1//VTN//IL1RN//ALOX5AP//APCS//ELANE//IL1B//C4BPA//C1QBP//HFE//PROS1//EDNRB//CFP//PRCP//C2//C5AR1//BTK//PLA2G4A//OGG1//IL4//ICAM1//AHSG//CEBPB//FCGR1//OPRM1//FCGR3//CASP6//S100A8//PTGER3//CFB//FFAR2//CEBPA//MIF
46637	54	24	1.90717	0.0005	0.0061	regulation of alpha-beta T cell differentiation	CD83//LGALS9//IL12B//GATA3//CD1D1//IL4RA//IFNG//SYK//TGFB1//SOCS5//GLI3//ITPKB//PRKCZ//AP3B1//IRF1//ANXA1//HMGB1//MYB//IL12RB1//ZBTB16//TGFBR2//PRDM1//IL6//IL4
31343	54	24	1.90717	0.0005	0.0061	positive regulation of cell killing	STX7//IL21//IL12B//CD1D1//H2-D1//AP1G1//IL12A//HSPA1B//IFNG//CXCL1//BAD//NECTIN2//HSPA8//TAP2//KLRK1//PVR//H2-T23//LAG3//LAMP1//IL12RB1//STAT5B//P2RX7//H2-K1//STAT5A
46031	86	38	1.89608	0	0.001	ADP metabolic process	IER3//TIGAR//PFKFB2//AK3//HK3//ENO4//HK1//IL3//LDHA//HIF1A//LCT//PGM2//EIF6//HK2//PKM//GALK1//AK2//MYC//TPI1//MTCH2//PFKFB3//INSR//GPI1//CAD//BAD//CBFA2T3//STAT3//ENO1B//PFKL//PFKP//ALDOA//P2RX7//TRP53//GAPDH//IGF1//ENO1//PDXK//MIF
2690	75	33	1.88809	0.0001	0.0018	positive regulation of leukocyte chemotaxis	IL1B//VEGFB//C1QBP//IL12A//CCL3//WNT5A//ADAM17//CALR//C5AR1//LBP//EDN1//HMGB1//TMEM102//S100A14//SWAP70//IL6//CCL5//IL4//CD74//LGALS9//C3AR1//CXCR2//AIF1//CXCL12//CSF1//VEGFA//CCR1//EDN3//CMKLR1//CREB3//CXCL14//THBS1//CCR2
9179	91	40	1.88621	0	0.001	purine ribonucleoside diphosphate metabolic process	IER3//TIGAR//PFKFB2//AK3//HK3//ENO4//HK1//IL3//LDHA//HIF1A//LCT//PGM2//EIF6//HK2//PKM//GALK1//AK2//MYC//TPI1//ENTPD1//MTCH2//PFKFB3//INSR//GPI1//CAD//BAD//ENTPD2//CBFA2T3//STAT3//ENO1B//PFKL//PFKP//ALDOA//P2RX7//TRP53//GAPDH//IGF1//ENO1//PDXK//MIF
6521	57	25	1.88207	0.0005	0.0061	regulation of cellular amino acid metabolic process	PSMD12//PSMD4//PSMA6//PSMB4//PSMA7//PSMF1//PSME2//PSME1//PSMA3//PSMC2//PSMC4//PSMD1//PSMA2//PSMB8//SLC7A7//PSMD14//PSMB9//PSMC5//PSMC3//PSMD13//PSMB6//PSMB10//ODC1//PSMD7//PSMD3
9135	92	40	1.86571	0	0.001	purine nucleoside diphosphate metabolic process	IER3//TIGAR//PFKFB2//AK3//HK3//ENO4//HK1//IL3//LDHA//HIF1A//LCT//PGM2//EIF6//HK2//PKM//GALK1//AK2//MYC//TPI1//ENTPD1//MTCH2//PFKFB3//INSR//GPI1//CAD//BAD//ENTPD2//CBFA2T3//STAT3//ENO1B//PFKL//PFKP//ALDOA//P2RX7//TRP53//GAPDH//IGF1//ENO1//PDXK//MIF
2220	99	43	1.86382	0	0.0008	innate immune response activating cell surface receptor signaling pathway	PSMD12//CHUK//PSMD4//FCER1G//PSMA6//CLEC4E//PSMB4//NFKB1//PSMA7//CLEC7A//CLEC4D//PSMF1//PSME2//PSME1//PSMA3//PSMC2//PSMC4//PSMD1//PSMA2//PSMB8//PLCG2//UBE2V1//PSMD14//NFKBIA//FBXW11//PSMB9//TLR2//PSMC5//PSMC3//SYK//HRAS//PSMD13//PSMB6//PAK1//KLRK1//FFAR2//PSMB10//PSMD7//PSMD3//PAK2//LYN//RAF1//NRAS
60	53	23	1.86219	0.0009	0.0131	protein import into nucleus, translocation	NFKBIA//MED1//CDKN1A//BCL3//IFNG//HNF4A//TGFB1//PBX1//PTPN5//RANBP1//KPNB1//PARP10//HSP90AB1//RAN//TNPO1//TRP53//IGF1//IL6//OGG1//TXN1//PHB2//TMEM173//HSP90AA1
2708	90	39	1.85949	0	0.0013	positive regulation of lymphocyte mediated immunity	STX7//IL21//CD1D1//H2-D1//GATA3//IL12A//HSPA1B//FCER1G//FCER1A//TAP2//PRKCZ//BTK//TNFSF13//LAG3//STAT5B//CD24A//IL6//C3//IL4//STAT5A//CD40//IL12B//IL2//AP1G1//IFNG//FCGR1//TGFB1//FCGR3//NECTIN2//WHSC1//HSPA8//KLRK1//PVR//H2-T23//LAMP1//IL12RB1//TBX21//P2RX7//H2-K1
46635	60	26	1.85949	0.0005	0.006	positive regulation of alpha-beta T cell activation	CD83//CD1D1//IL12A//PRKCZ//AP3B1//MYB//TGFBR2//CD24A//IL6//HSPH1//LGALS9//IL12B//IL4RA//CD80//IFNG//SYK//SOCS5//GLI3//EBI3//ITPKB//H2-T23//IRF1//ANXA1//IL12RB1//ZBTB16//CCR2
2824	88	38	1.85299	0	0.0013	positive regulation of adaptive immune response based on somatic recombination of immune receptors built from immunoglobulin superfamily domains	H2-DMA//STX7//CD1D1//H2-D1//GATA3//IL12A//HSPA1B//FCER1G//FCER1A//TAP2//PRKCZ//BTK//TNFSF13//NLRP10//CD24A//IL6//C3//IL4//CD40//IL12B//IL2//IFNG//FCGR1//TGFB1//SOCS5//FCGR3//NECTIN2//WHSC1//HSPA8//PVR//H2-T23//IRF1//ANXA1//IL12RB1//TBX21//P2RX7//H2-K1//CCR2
9185	95	41	1.85196	0	0.001	ribonucleoside diphosphate metabolic process	IER3//TIGAR//PFKFB2//AK3//HK3//ENO4//HK1//IL3//LDHA//HIF1A//LCT//PGM2//EIF6//HK2//PKM//GALK1//AK2//MYC//TPI1//ENTPD1//MTCH2//PFKFB3//INSR//GPI1//CAD//ENTPD7//BAD//ENTPD2//CBFA2T3//STAT3//ENO1B//PFKL//PFKP//ALDOA//P2RX7//TRP53//GAPDH//IGF1//ENO1//PDXK//MIF
2223	95	41	1.85196	0	0.001	stimulatory C-type lectin receptor signaling pathway	PSMD12//CHUK//PSMD4//FCER1G//PSMA6//CLEC4E//PSMB4//NFKB1//PSMA7//CLEC7A//CLEC4D//PSMF1//PSME2//PSME1//PSMA3//PSMC2//PSMC4//PSMD1//PSMA2//PSMB8//PLCG2//UBE2V1//PSMD14//NFKBIA//FBXW11//PSMB9//PSMC5//PSMC3//SYK//HRAS//PSMD13//PSMB6//PAK1//KLRK1//PSMB10//PSMD7//PSMD3//PAK2//LYN//RAF1//NRAS
30684	72	31	1.84757	0.0002	0.0026	preribosome	RPS2//UTP6//RRP15//UTP18//WDR12//NOP56//UTP11//EMG1//KRR1//NOP58//BMS1//SNU13//NMD3//NOB1//UTP4//MAK16//NOP2//UTP3//RPS14//RPF2//NIP7//RRP12//GTPBP4//UTP15//RPS8//RRP1//NOP9//LTV1//TSR1//SBDS//NOP14
9132	105	45	1.83905	0	0.0008	nucleoside diphosphate metabolic process	IER3//TIGAR//PFKFB2//AK3//NME1//HK3//ENO4//HK1//IL3//LDHA//HIF1A//LCT//PGM2//EIF6//HK2//DTYMK//PKM//GALK1//MYC//TPI1//AK2//MTCH2//PFKFB3//ENTPD1//INSR//GPI1//ENTPD7//CAD//AK4//BAD//CBFA2T3//ENTPD2//STAT3//ENTPD8//ENO1B//PFKL//PFKP//ALDOA//P2RX7//TRP53//GAPDH//IGF1//ENO1//PDXK//MIF
1906	124	53	1.83411	0	0	cell killing	STX7//PIK3R6//CTSH//CD1D1//H2-D1//TREM1//SERPINB9//RAB27A//HSP90AB1//ACE//LAG3//STAT5B//IL13//STAT5A//CAMP//IL12B//AP1G1//CXCL1//BAD//NECTIN2//CLDN5//HSPA8//KLRK1//PPP3CB//LAMP1//IL12RB1//RNF19B//P2RX7//ELANE//IL21//STX11//IL12A//HSPA1B//CDH5//TGFB2//CTSC//TAP2//STXBP2//NCF1//IL4//IL7R//ICAM1//LGALS9//IFNG//FCGR1//FCGR3//CTSG//HAVCR2//EMP2//H2-T23//PVR//H2-K1//GZMB
6165	82	35	1.83158	0.0001	0.0021	nucleoside diphosphate phosphorylation	IER3//TIGAR//PFKFB2//NME1//HK3//ENO4//HK1//IL3//HIF1A//LCT//PGM2//EIF6//HK2//PKM//GALK1//MYC//TPI1//MTCH2//PFKFB3//INSR//GPI1//AK4//CBFA2T3//STAT3//ENO1B//PFKL//PFKP//ALDOA//P2RX7//TRP53//GAPDH//IGF1//ENO1//PDXK//MIF
1910	68	29	1.83004	0.0003	0.0044	regulation of leukocyte mediated cytotoxicity	STX7//PIK3R6//IL21//CD1D1//H2-D1//IL12A//HSPA1B//SERPINB9//TAP2//LAG3//STAT5B//STAT5A//IL7R//ICAM1//LGALS9//IL12B//AP1G1//CXCL1//NECTIN2//HAVCR2//HSPA8//KLRK1//H2-T23//PVR//PPP3CB//LAMP1//IL12RB1//P2RX7//H2-K1
31341	87	37	1.82496	0.0001	0.0017	regulation of cell killing	STX7//PIK3R6//IL21//CD1D1//H2-D1//IL12A//HSPA1B//CDH5//TGFB2//SERPINB9//TAP2//HSP90AB1//LAG3//STAT5B//IL13//IL4//STAT5A//IL7R//ICAM1//LGALS9//IL12B//AP1G1//IFNG//CXCL1//BAD//NECTIN2//CLDN5//HAVCR2//HSPA8//KLRK1//H2-T23//PVR//PPP3CB//LAMP1//IL12RB1//P2RX7//H2-K1
42108	66	28	1.82048	0.0004	0.0058	positive regulation of cytokine biosynthetic process	IL1B//ELANE//IL21//CD1D1//WNT5A//MAPKAPK2//FCER1A//LBP//TNFRSF8//STAT5B//TBK1//PRG3//IL4//STAT5A//TLR2//IL12B//BCL3//IFNG//SYK//FCGR3//EBI3//IRF1//IL9//MYD88//CCR2//CYBB//THBS1//IRF4
48002	164	69	1.80541	0	0	antigen processing and presentation of peptide antigen	PSMD12//H2-D1//BCAP31//PSMD4//PSMA6//FCER1G//CALR//PSMB4//PSMA7//CTSF//PSME1//PSMC2//ACE//PSMC4//PDIA3//TREM2//ERAP1//PSMD14//SEC13//PSMC5//AP1G1//MARCH8//PSMC3//ACTR1B//PSMD13//NCF2//H2-DMB2//KIF23//FCGR2B//PSMB10//SEC24D//MARCH1//H2-DMA//HFE//CD36//CLTA//ARF1//DCTN3//TAP2//PSMF1//PSME2//PSMA3//KIF2A//NCF1//PSMD1//PSMA2//KLC1//TAPBPL//PSMB8//H2-DMB1//H2-OA//PSMB9//CD74//DYNC2LI1//FCGR1//H2-AB1//…
42274	69	29	1.80352	0.0004	0.0054	ribosomal small subunit biogenesis	RPS2//HEATR1//TSR3//UTP6//BYSL//UTP18//ERAL1//UTP11//EMG1//KRR1//NOP58//BMS1//SNU13//NOB1//LSM6//UTP4//NOL11//RPS21//UTP3//RPS14//NPM1//WDR46//RRP12//UTP15//RPS8//NOP9//LTV1//TSR1//NOP14
45638	81	34	1.80121	0.0001	0.0025	negative regulation of myeloid cell differentiation	TRIB1//CCL3//NME1//MEIS1//CDK6//HSPA9//HOXA9//STAT5B//INPP5D//GATA2//CALCA//PILRB1//IL4//STAT5A//SFRP1//LMO2//NFKBIA//MYC//LRRC17//FSTL3//FBN1//ZBTB46//LEO1//CTR9//ITPKB//PAF1//MAFB//PF4//ZBTB16//PRDM16//TOB2//LYN//APCS//WDR61
19882	198	83	1.7988	0	0	antigen processing and presentation	PSMD12//CTSH//CD1D1//H2-D1//BCAP31//PSMD4//FCER1G//PSMA6//PSMB4//CALR//RAB34//CTSF//PSMA7//RAB27A//PSME1//PSMC2//ACE//PSMC4//PDIA3//TREM2//ERAP1//PSMD14//SEC13//AP1G1//MARCH8//PSMC5//PSMC3//RAB8B//ACTR1B//FLT3//PSMD13//NCF2//H2-DMB2//KIF23//FCGR2B//PSMB10//SEC24D//RAB35//THBS1//MARCH1//H2-DMA//CD83//HFE//CD36//CLTA//ARF1//DCTN3//TAP2//PSMF1//PSME2//PSMA3//KIF2A//RAB32//AP3B1//NCF1//PSMD1//PSMA2//…
2260	74	31	1.79763	0.0003	0.0043	lymphocyte homeostasis	GPAM//PPP2R3C//TGFB2//SPNS2//TNFRSF4//TNFRSF17//LMO1//SOS1//GPR174//TNFSF13//STAT5B//HIF1A//CASP3//SKIL//CD24A//STAT5A//BAX//SLC40A1//CD74//IL2//LGALS9//TGFB1//PMAIP1//BAK1//MEF2C//TNFAIP3//PPP3CB//P2RX7//LYN//CD44//MIF
2821	91	38	1.7919	0.0001	0.0021	positive regulation of adaptive immune response	H2-DMA//STX7//CD1D1//H2-D1//GATA3//IL12A//HSPA1B//FCER1G//FCER1A//TAP2//PRKCZ//BTK//TNFSF13//NLRP10//CD24A//IL6//C3//IL4//CD40//IL12B//IL2//IFNG//FCGR1//TGFB1//SOCS5//FCGR3//NECTIN2//WHSC1//HSPA8//PVR//H2-T23//IRF1//ANXA1//IL12RB1//TBX21//P2RX7//H2-K1//CCR2
38095	125	52	1.78511	0	0.0003	Fc-epsilon receptor signaling pathway	PSMD12//ITPR1//PSMD4//FCER1G//PSMA6//PSMB4//FCER1A//PSMA7//PSME1//PSMC2//SOS1//PSMC4//PLCG2//PSMD14//NFKBIA//LAT2//PSMC5//PSMC3//CALM1//HRAS//PSMD13//JUN//VAV2//PPP3CB//PSMB10//PAK2//LYN//NRAS//CHUK//GRB2//FOS//NFKB1//PSMF1//PSME2//PSMA3//LCP2//BTK//PSMD1//PSMA2//PSMB8//UBE2V1//FBXW11//PSMB9//SYK//GAB2//PSMB6//PAK1//NR4A3//TEC//MS4A2//PSMD7//PSMD3
1903708	188	78	1.78036	0	0	positive regulation of hemopoiesis	PIK3R6//PPP2R3C//JAG1//CD1D1//GATA3//ID2//IL15RA//HMGB1//STAT5B//INPP5D//HIF1A//GATA2//CALCA//IL6//CCL5//STAT5A//MED1//IL12B//IL2//CSF1//CXCL1//BAD//DDX46//GLI3//JUN//SCIN//ZBTB46//IRF1//ANXA1//XBP1//IL1RL2//IL20//IL12RB1//LIF//TAL1//KDM1A//CSF1R//HAX1//IL1B//TRIB1//H2-DMA//IL21//CD83//IL34//IL12A//CCL3//FES//FOS//LGALS1//IL3//CAR2//BTK//PRKCZ//AP3B1//MYB//CREB1//TGFBR2//GFI1B//IL4//HSP90AA1//IL7…
2274	176	73	1.77984	0	0	myeloid leukocyte activation	CD1D1//PRKCE//FCER1G//MYO1F//FCER1A//BATF3//BATF//LBP//HMGB1//ADORA2B//GATA2//CD300LB//IL13//PILRB1//CCL5//CLU//CXCR2//CD48//NECTIN2//PIK3CG//JUN//FCGR2B//KLRK1//BCR//LYN//THBS1//IRF4//CD300A//IL1B//STX11//CD36//CCL3//WNT5A//FES//TYROBP//LTBR//PTPRE//NDRG1//CAMK4//STXBP2//BTK//LCP2//CRHR1//TGFBR2//PRG3//CNR2//IL4//ADORA3//SNX6//TLR2//HAVCR1//LGALS9//IL4RA//CSF2//IFNG//SYK//TGFB1//P2RY12//TNIP2//F…
46634	82	34	1.77925	0.0002	0.0031	regulation of alpha-beta T cell activation	CD83//CD1D1//HFE//GATA3//IL12A//PRKCZ//AP3B1//MYB//HMGB1//TGFBR2//CD24A//IL6//IL4//HSPH1//LGALS9//IL12B//IL4RA//CD80//IFNG//SYK//SOCS5//TGFB1//GLI3//EBI3//ITPKB//H2-T23//IRF1//ANXA1//IL12RB1//ZBTB16//PRDM1//CCR2//CD44//CD300A
42035	99	41	1.77713	0	0.0017	regulation of cytokine biosynthetic process	ERRFI1//ELANE//IL1B//IL21//CD1D1//GATA3//WNT5A//MAPKAPK2//FCER1A//NFKB1//MAP2K3//LBP//LAG3//UBE2J1//TNFRSF8//STAT5B//TBK1//INPP5D//INHBB//PRG3//SIGIRR//IL6//IL4//STAT5A//TLR2//CEBPB//IL12B//BCL3//IFNG//RNF128//SYK//FCGR3//EBI3//IRF1//TRIB2//IL9//MYD88//CCR2//CYBB//THBS1//IRF4
90559	75	31	1.77366	0.0004	0.0052	regulation of membrane permeability	IER3//HSPA1B//BCL2L1//F11R//LBP//PLEKHF1//PPIF//CAMK2A//SLC35F6//TMEM102//TRP63//HK2//BAX//SLC25A5//MTCH2//MTOR//BAD//DYNLL2//PMAIP1//YWHAG//BAK1//STAT3//HSPA8//RHOT1//BNIP3//DYNLL1//SLC25A4//TRP53//E2F1//GZMB//BID
46939	85	35	1.76693	0.0002	0.0031	nucleotide phosphorylation	IER3//TIGAR//PFKFB2//NME1//HK3//ENO4//HK1//IL3//HIF1A//LCT//PGM2//EIF6//HK2//PKM//GALK1//MYC//TPI1//MTCH2//PFKFB3//INSR//GPI1//AK4//CBFA2T3//STAT3//ENO1B//PFKL//PFKP//ALDOA//P2RX7//TRP53//GAPDH//IGF1//ENO1//PDXK//MIF
2699	195	80	1.76046	0	0	positive regulation of immune effector process	STX7//GATA3//CD1D1//H2-D1//FCER1G//TNFRSF4//FCER1A//PHB//LBP//LAG3//STAT5B//ADORA2B//GATA2//IL13//CD24A//IL6//C3//STAT5A//PGC//SEMA7A//IL2//IL12B//AP1G1//CXCL1//NECTIN2//HSPA8//KLRK1//IRF1//ANXA1//XBP1//LAMP1//IL12RB1//TBX21//IL13RA1//P2RX7//LYN//CD300A//IL21//CD36//IL12A//HSPA1B//PGR//WNT5A//FES//TAP2//STXBP2//PRKCZ//BTK//TNFSF13//CRHR1//MYB//GPRC5B//IL4//SPON2//CD40//CD74//TLR2//ADORA3//SNX6//L…
1905369	71	29	1.75271	0.0007	0.0093	endopeptidase complex	PSMD12//PSMD4//PSMA6//PSMB4//PSMA7//ZFAND2A//UBXN1//PSMA3//PSME2//PSME1//PSMC2//PSMC4//PSMD1//PSMA2//PSMB8//PSMB9//PSMD14//PSMC5//PSMC3//UCHL3//RPN1//UCHL5//PSMD13//PSMB6//PAF1//PSMB10//PSMD7//PSMD3//AGPAT1
42509	71	29	1.75271	0.0007	0.0093	regulation of tyrosine phosphorylation of STAT protein	IL21//IL12A//HNF4A//CNTF//PIBF1//IL3//NF2//TNFRSF18//IL13//IL6//IL4//CCL5//OSM//CD40//SOCS1//IL12B//IL2//IFNG//CSF2//VEGFA//FLT3//STAT3//IRF1//IL20//LIF//IGF1//CSF1R//LYN//IL24
502	71	29	1.75271	0.0007	0.0093	proteasome complex	PSMD12//PSMD4//PSMA6//PSMB4//PSMA7//ZFAND2A//UBXN1//PSMA3//PSME2//PSME1//PSMC2//PSMC4//PSMD1//PSMA2//PSMB8//PSMB9//PSMD14//PSMC5//PSMC3//UCHL3//RPN1//UCHL5//PSMD13//PSMB6//PAF1//PSMB10//PSMD7//PSMD3//AGPAT1
51444	81	33	1.74824	0.0003	0.0051	negative regulation of ubiquitin-protein transferase activity	PSMD12//PSMD4//PSMA6//PSMB4//ANAPC5//ANAPC16//PSMA7//MAD2L2//PSMF1//PSME2//PSME1//PSMA3//PSMC2//PSMC4//PSMD1//PSMA2//PSEN2//PSMB8//CCNB1//SMAD7//PARK7//PSMD14//PSMB9//PSMC5//PSMC3//ANAPC15//ANAPC11//PSMD13//BAG5//PSMB6//PSMB10//PSMD7//PSMD3
50871	74	30	1.73965	0.0007	0.0089	positive regulation of B cell activation	IL21//PPP2R3C//TCF3//TNFRSF4//BTK//TNFSF13//STAT5B//INPP5D//IL13//IGHM//IL6//IL4//STAT5A//CD74//CD40//CDKN1A//IL2//IFNG//SYK//TGFB1//TNIP2//BAD//WHSC1//MEF2C//GPR183//XBP1//TBX21//IL13RA1//PRDM1//MIF
7006	99	40	1.73379	0.0001	0.0022	mitochondrial membrane organization	LETM1//IER3//HSPA4//HSPA1B//BCL2L1//TIMM10//PLEKHF1//MTFP1//PPIF//CAMK2A//TIMM50//TIMM22//SLC35F6//CLN8//TMEM102//TRP63//HK2//AFG3L2//PEX5//HSP90AA1//BAX//MYC//SLC25A5//IMMT//MTCH2//SAMM50//BAD//DYNLL2//PMAIP1//YWHAG//BAK1//STAT3//RHOT1//BNIP3//DYNLL1//SLC25A4//TRP53//E2F1//GZMB//BID
1902106	87	35	1.72631	0.0003	0.0045	negative regulation of leukocyte differentiation	TRIB1//CCL3//NME1//ID2//CDK6//PGLYRP1//NRARP//HMGB1//INPP5D//KIAA0922//GATA2//CALCA//PILRB1//IL4//CTLA4//SFRP1//CD74//MYC//LRRC17//FSTL3//CYLD//FBN1//IL4RA//SOCS5//GLI3//FLT3//ZBTB46//IRF1//ANXA1//MAFB//PRDM16//TOB2//LYN//APCS//CD44
97530	107	43	1.72447	0.0001	0.0021	granulocyte migration	IL1B//ITGA1//C1QBP//CCL3//TGFB2//TREM1//FCER1G//CXCL2//JAGN1//LBP//C5AR1//ITGAM//EDN1//EPX//INPP5D//S100A14//IL4//CCL5//CD74//CXCR2//C3AR1//PDE4B//IFNG//IRAK4//SYK//CXCL1//FCGR3//CSF1//S100A8//VEGFA//SPP1//PTGER3//PIK3CG//EDN3//ANXA1//CCL24//CMKLR1//MYD88//LYN//CYBA//THBS1//CD300A//SLAMF8
2573	224	90	1.72411	0	0	myeloid leukocyte differentiation	ETV2//GATA3//NME1//ID2//CDK6//TSPAN2//KIF1B//BATF3//BATF//ITGAM//NKX2-3//CDC42//INPP5D//GATA2//TRF//CALCA//PILRB1//CCL5//STAT5A//SLC7A7//MED1//FSTL3//IL12B//OSTM1//PIR//CSF1//FLT3//CBFA2T3//JUN//MEF2C//ZBTB46//IRF8//IL20//LIF//TAL1//HHEX//KDM1A//GPC3//LYN//CSF1R//APCS//HAX1//IRF4//TRIB1//CHUK//IL34//CCL3//TYROBP//FOS//LTBR//JUNB//IL3//CAR2//JAGN1//CAMK4//CREB1//ANXA2//TGFBR2//GFI1B//PSEN2//IL4//S…
42107	112	45	1.72411	0	0.0017	cytokine metabolic process	ELANE//IL1B//ERRFI1//IL21//CD1D1//GATA3//IL12A//GADD45G//TREM1//WNT5A//MAPKAPK2//FCER1A//NFKB1//MAP2K3//LBP//LAG3//UBE2J1//TNFRSF8//STAT5B//TBK1//INPP5D//INHBB//PRG3//SIGIRR//IL6//IL4//STAT5A//TLR2//CEBPB//IL12B//BCL3//IFNG//RNF128//SYK//FCGR3//EBI3//IRF1//TRIB2//IL9//MYD88//CCR2//CYBB//THBS1//IRF4//PCSK5
42089	110	44	1.71645	0.0001	0.0021	cytokine biosynthetic process	ELANE//IL1B//ERRFI1//IL21//CD1D1//GATA3//IL12A//GADD45G//WNT5A//MAPKAPK2//FCER1A//NFKB1//MAP2K3//LBP//LAG3//UBE2J1//TNFRSF8//STAT5B//TBK1//INPP5D//INHBB//PRG3//SIGIRR//IL6//IL4//STAT5A//TLR2//CEBPB//IL12B//BCL3//IFNG//RNF128//SYK//FCGR3//EBI3//IRF1//TRIB2//IL9//MYD88//CCR2//CYBB//THBS1//IRF4//PCSK5
2688	95	38	1.71645	0.0002	0.0031	regulation of leukocyte chemotaxis	IL1B//VEGFB//C1QBP//IL12A//CCL3//WNT5A//NBL1//ADAM17//CALR//C5AR1//LBP//EDN1//HMGB1//INPP5D//TMEM102//S100A14//SWAP70//IL6//CCL5//IL4//CD74//LGALS9//C3AR1//CXCR2//AIF1//CXCL12//CSF1//VEGFA//CCR1//KLRK1//EDN3//CMKLR1//CREB3//CXCL14//LYN//THBS1//CCR2//SLAMF8
45639	90	36	1.71645	0.0003	0.0043	positive regulation of myeloid cell differentiation	TRIB1//IL34//JAG1//ID2//CCL3//FES//FOS//IL3//CAR2//HMGB1//STAT5B//INPP5D//HIF1A//CREB1//GFI1B//GATA2//CALCA//CCL5//STAT5A//MED1//IL12B//CSF2//IFNG//CSF1//DDX46//CCR1//JUN//SCIN//ASXL2//IL20//PF4//LIF//TAL1//KDM1A//CSF1R//HAX1
51087	80	32	1.71645	0.0006	0.0069	chaperone binding	GET4//DNAJC3//PCSK1//TIMM10//CTSC//CALR//DNAJC10//STIP1//HSPA5//DNAJA4//HYOU1//TG//WRAP53//ATP1A3//HSP90AA1//CLU//BAX//DNAJB7//PFDN4//AHSA1//BAG5//GNB5//CDC37//BAK1//SDF2L1//TBX3//TSACC//TBCA//TRP53//HSPE1//DNAJA2//CP
71248	198	79	1.71212	0	0	cellular response to metal ion	TFR2//ERN1//TIGAR//HSD17B1//ID2//CALR//NEUROD2//NMT2//CYP11A1//HSPA5//GRIN2B//HIF1A//ENPP2//ATP7B//TRF//CCNB1//MT1//SLC40A1//TXNRD1//SOD2//FSTL3//SYT1//ASPH//HSP90B1//TRPM2//CACNA1H//HP//SCN5A//JUN//MEF2C//HSPA8//GSN//BNIP3//NR3C1//RYR3//ALOX5AP//CLIC4//FN1//CPNE7//CPNE2//NCS1//MTF1//CDA//MT2//ATF4//TJP1//HFE//GLRA1//VPS36//WNT5A//FOS//JUNB//GUCA1A//KCNJ1//EEF2K//CDH1//CASP12//EDN1//AQP1//PPIF//C…
19884	148	59	1.71065	0	0.0004	antigen processing and presentation of exogenous antigen	PSMD12//CD1D1//PSMD4//FCER1G//PSMA6//PSMB4//CTSF//PSMA7//PSME1//PSMC2//PSMC4//PSMD14//SEC13//AP1G1//PSMC5//PSMC3//ACTR1B//PSMD13//NCF2//H2-DMB2//KIF23//FCGR2B//PSMB10//SEC24D//H2-DMA//CD36//CLTA//ARF1//DCTN3//TAP2//PSMF1//PSME2//PSMA3//KIF2A//AP3B1//NCF1//PSMD1//PSMA2//KLC1//PSMB8//H2-DMB1//H2-OA//CD74//PSMB9//DYNC2LI1//H2-AB1//FCGR1//DYNLL2//FCGR3//KIF2C//PSMB6//ITGAV//DYNLL1//PSMD7//PSMD3//AP1S…
34341	123	49	1.70947	0	0.0013	response to interferon-gamma	STAT2//NSF//CXCL16//NUB1//TGTP1//VCAM1//HSP90AB1//HMGB1//CAMK2A//PARP9//CCL5//H2-Q7//SOCS1//MED1//IL12B//AIF1//ACOD1//STAT3//IRF8//DAPK3//IRF1//IL12RB1//SEC61A1//NCAM1//GAPDH//IRF4//BST2//IRF5//IFITM1//CCL3//WNT5A//CIITA//HCK//EDN1//OAS3//IFNGR2//AQP4//ICAM1//CD40//MYC//LGALS9//IFNG//KYNU//FCGR1//CDC37//IFITM3//CD86//CLDN1//CD44
50731	176	70	1.7067	0	0	positive regulation of peptidyl-tyrosine phosphorylation	ADAM17//LRP8//CNTF//FCER1A//PIBF1//ANGPT1//ACE//CCK//CNTN1//TREM2//NEURL1A//ENPP2//TNFRSF18//IL13//CD24A//IL6//CCL5//EFNA1//OSM//HSPH1//IL12B//IL2//CD80//ITGB3//HGF//SEMA4D//FLT3//STAT3//PTPRZ1//UNC119//VTN//IL20//LIF//TRP53//IGF1//CSF1R//LYN//CTNND1//PAK2//HAX1//EHD4//ARHGEF2//IL21//CD36//VEGFB//IL12A//IL3//DVL2//NRG1//YES1//GPRC5B//IGHM//IL4//ICAM1//CD40//CD74//LRRK1//IFNG//CSF2//SYK//MTOR//TGF…
44724	137	54	1.69139	0	0.001	single-organism carbohydrate catabolic process	IER3//TIGAR//PFKFB2//RBKS//HK3//TREH//PYGL//HMGB1//HIF1A//LCT//GALE//EIF6//GYG//GALK1//AGL//MTCH2//PFKFB3//BAD//CALM1//TKFC//SORD//CBFA2T3//STAT3//ENO1B//PFKP//P2RX7//TRP53//GAPDH//IGF1//NEU1//PHKA1//GALR1//ENO4//HK1//IL3//LAD1//LDHA//PGM2//DHDH//HK2//PKM//ALDH1A1//MYC//TPI1//INSR//GPI1//XDH//PFKL//STBD1//ALDOA//ADRA1B//ENO1//PDXK//MIF
2478	145	57	1.68686	0	0.0011	antigen processing and presentation of exogenous peptide antigen	PSMD12//PSMD4//FCER1G//PSMA6//PSMB4//CTSF//PSMA7//PSME1//PSMC2//PSMC4//PSMD14//SEC13//AP1G1//PSMC5//PSMC3//ACTR1B//PSMD13//NCF2//H2-DMB2//KIF23//FCGR2B//PSMB10//SEC24D//H2-DMA//CD36//CLTA//ARF1//DCTN3//TAP2//PSMF1//PSME2//PSMA3//KIF2A//NCF1//PSMD1//PSMA2//KLC1//PSMB8//H2-DMB1//H2-OA//CD74//PSMB9//DYNC2LI1//H2-AB1//FCGR1//DYNLL2//FCGR3//KIF2C//PSMB6//ITGAV//DYNLL1//PSMD7//PSMD3//AP1S2//H2-K1//CYBA…
6457	168	66	1.6858	0	0.0004	protein folding	BAG4//GANAB//CCT6A//EMC4//CALR//CRTAP//HSPB8//TCP1//PTGES3//PIN1//HSP90AB1//HSPA5//RP2//PDIA3//MOGS//CCT5//PHB2//CSNK2A1//CLU//CCT3//GOT2//HSPH1//SEC63//HSP90B1//PFDN4//BAG5//HSPA8//H2-DMB2//ERP44//GNB4//ATF6//BAG2//AARS//CSNK2B//DNAJA2//HSPE1//PRKCSH//MIP//APCS//FKBP10//H2-DMA//HSPA1B//RUVBL2//HSPBP1//CCT2//DNAJC10//FKBP4//CCT7//DNAJA4//STIP1//P3H1//GNAZ//H2-DMB1//UNC45A//HSP90AA1//CD74//LMAN1//…
2443	283	111	1.68309	0	0	leukocyte mediated immunity	CTSH//KLRD1//GATA3//CD1D1//JAG1//FCER1G//MYO1F//FCER1A//SERPINB9//RAB27A//BATF//ACE//LAG3//HMGB1//STAT5B//INPP5D//CD300LB//GATA2//IL13//IL6//AP1G1//NECTIN2//PIK3CG//GCNT3//NTRK1//FCGR2B//KLRK1//IL12RB1//P2RX7//NBN//BST2//ELANE//H2-DMA//IL21//STX11//HFE//IL12A//HSPA1B//FES//CTSC//JAGN1//TAP2//NCF1//SPON2//IL7R//ICAM1//SNX6//ADORA3//CD74//IFNG//IRAK4//FCGR1//TGFB1//H2-AB1//FCGR3//GAB2//WHSC1//CTSG/…
2576	97	38	1.68106	0.0003	0.005	platelet degranulation	CYB5R1//CD36//VEGFB//TIMP3//TGFB2//FCER1G//PROS1//ACTN1//LGALS3BP//TUBA4A//F13A1//ITGA2B//P2RX1//PDGFA//CLU//SPARC//AHSG//F5//ITGB3//SYK//SRGN//TMX3//TGFB1//HGF//CALM1//PSAP//VEGFA//STXBP1//PLEK//PF4//APP//LAMP2//ALDOA//FN1//IGF1//CDC37L1//LYN//THBS1
71621	92	36	1.67914	0.0005	0.0061	granulocyte chemotaxis	IL1B//ITGA1//C1QBP//CCL3//TGFB2//TREM1//FCER1G//CXCL2//LBP//C5AR1//ITGAM//EDN1//INPP5D//S100A14//IL4//CCL5//CD74//CXCR2//C3AR1//PDE4B//IFNG//SYK//CXCL1//FCGR3//CSF1//S100A8//VEGFA//SPP1//PIK3CG//EDN3//ANXA1//CCL24//CMKLR1//MYD88//LYN//THBS1
5811	110	43	1.67744	0.0001	0.0026	lipid particle	HSPA4//CES1D//BCAP31//PDHB//CCT2//CALR//GPT2//HILPDA//KPNB1//FMR1//AKAP1//RAN//HSD17B11//PRPF19//ANXA2//FASN//RAP1B//MGST1//REPIN1//LPCAT2//PHB2//GOT2//LPCAT1//SND1//DGAT2//AIFM2//MRPL12//GIMAP7//CYB5R3//HSP90B1//CKAP4//RAB3GAP1//EHD1//NUP35//COX5B//ALOX15//PNPLA2//GAPDH//RAB35//PPIL1//ACSL3//SPG20//NUS1
2456	87	34	1.67699	0.0007	0.0089	T cell mediated immunity	STX7//CTSH//GATA3//CD1D1//H2-D1//STX11//HFE//JAG1//IL12A//HSPA1B//CTSC//SERPINB9//RAB27A//TAP2//PRKCZ//CD8A//HMGB1//CD24A//IL6//IL4//IL7R//ICAM1//MYO1G//IL12B//NECTIN2//HSPA8//EMP2//PVR//H2-T23//PPP3CB//IL12RB1//P2RX7//H2-K1//GZMB
2460	215	84	1.67653	0	0	adaptive immune response based on somatic recombination of immune receptors built from immunoglobulin superfamily domains	STX7//CTSH//GATA3//CD1D1//H2-D1//JAG1//ADAM17//FCER1G//FCER1A//SERPINB9//RAB27A//BATF//C4B//CD8A//HMGB1//INPP5D//CD24A//IL6//C3//SWAP70//IL12B//IL2//C3AR1//NFKB2//NECTIN2//HRAS//GCNT3//MEF2C//HSPA8//FCGR2B//IRF1//ANXA1//PPP3CB//IL12RB1//TBX21//P2RX7//NBN//NRAS//IRF4//H2-DMA//C4BPA//STX11//HFE//IL12A//HSPA1B//GADD45G//CTSC//SEMA4A//TAP2//C2//PRKCZ//BTK//TNFSF13//NLRP10//LY9//IGHM//IL4//IL7R//ICAM1…
16052	146	57	1.6753	0	0.001	carbohydrate catabolic process	IER3//TIGAR//PFKFB2//RBKS//HK3//TREH//PYGL//HMGB1//HIF1A//LCT//GALE//EIF6//GYG//GALK1//AGL//MTCH2//PFKFB3//PGS1//BAD//CALM1//TKFC//SORD//CBFA2T3//STAT3//ENO1B//PFKP//P2RX7//TRP53//GAPDH//IGF1//NEU1//PHKA1//GALR1//ENO4//HK1//IL3//LAD1//LDHA//PGM2//DHDH//HK2//CELA1//PKM//ALDH1A1//MYC//TPI1//INSR//GPI1//XDH//IFI204//PFKL//STBD1//ALDOA//ADRA1B//ENO1//PDXK//MIF
2250	239	93	1.66977	0	0	adaptive immune response	SAMSN1//STX7//CTSH//GATA3//CD1D1//H2-D1//JAG1//TNFRSF21//ADAM17//FCER1G//FCER1A//SERPINB9//RAB27A//BATF//CLEC4D//C4B//CD8A//HMGB1//INPP5D//CD24A//IL6//C3//SWAP70//IL12B//IL2//C3AR1//NFKB2//NECTIN2//HRAS//GCNT3//PIK3CG//MEF2C//HSPA8//FCGR2B//IRF1//ANXA1//PPP3CB//IL12RB1//TBX21//P2RX7//NBN//NRAS//IRF4//H2-DMA//C4BPA//STX11//HFE//IL12A//HSPA1B//GADD45G//CTSC//NEDD4//SEMA4A//TAP2//C2//PRKCZ//BTK//TNF…
2761	121	47	1.6668	0.0001	0.0022	regulation of myeloid leukocyte differentiation	TRIB1//IL34//CCL3//NME1//ID2//TYROBP//FOS//CDK6//IL3//CAR2//CAMK4//INPP5D//CREB1//GATA2//GFI1B//CALCA//PILRB1//IL4//CCL5//STAT5A//SFRP1//CEBPB//MYC//LRRC17//FSTL3//IL12B//FBN1//CSF2//IFNG//MTOR//CSF1//CCR1//JUN//ASXL2//ZBTB46//IRF8//MAFB//IL20//PF4//LIF//TAL1//PRDM16//TOB2//LYN//CSF1R//APCS//HAX1
2702	88	34	1.65793	0.0009	0.0122	positive regulation of production of molecular mediator of immune response	IL21//GATA3//CD36//PGR//WNT5A//FCER1G//TNFRSF4//PRKCZ//TNFSF13//GPRC5B//IL13//IL6//IL4//SPON2//PGC//CD40//CD74//TLR2//SEMA7A//IL2//IL4RA//IFNG//CAD//TGFB1//WHSC1//H2-T23//NR4A3//VAMP3//XBP1//FFAR2//TBX21//IL13RA1//MYD88//MIF
50730	233	90	1.65752	0	0	regulation of peptidyl-tyrosine phosphorylation	SAMSN1//PRKCE//ADAM17//HNF4A//LRP8//CNTF//FCER1A//PIBF1//ANGPT1//ACE//CCK//CNTN1//TREM2//NEURL1A//ENPP2//TNFRSF18//IL13//CD24A//TMEM102//IL6//MVP//NCK2//CCL5//EFNA1//OSM//PDGFA//SOCS1//HSPH1//IL12B//IL2//CD80//ITGB3//HGF//SEMA4D//FLT3//ZFYVE28//STAT3//PTPRZ1//UNC119//VTN//IRF1//IL20//LIF//TRP53//IGF1//CSF1R//LYN//CTNND1//PAK2//CD300A//HAX1//ERRFI1//EHD4//ARHGEF2//IL21//CD36//VEGFB//GRB2//IL12A//I…
71347	101	39	1.65697	0.0004	0.0053	cellular response to interleukin-1	LCN2//BYSL//BCL2L1//CCL3//PCK1//CXCL2//HSPA9//NFKB1//CYP11A1//PTGS2//HMGB1//EDN1//HIF1A//INHBB//IL6//DAB2IP//AQP4//TFPI//USP10//CCL5//ICAM1//PLCB1//CD40//CAMP//SFRP1//PSMB9//CEBPB//MYC//SOX9//ACOD1//VLDLR//TNIP2//PTGER3//IRF1//IL1R2//SAA3//IL1RN//IRAK3//FN1
2687	114	44	1.65622	0.0002	0.003	positive regulation of leukocyte migration	IL1B//ELANE//VEGFB//C1QBP//IL12A//CCL3//WNT5A//ADAM17//CALR//C5AR1//LBP//EDN1//HMGB1//ITGA2B//TNFRSF18//TMEM102//S100A14//SWAP70//IL6//CCL5//IL4//ICAM1//CD74//ADORA3//TLR2//LGALS9//C3AR1//CXCR2//AIF1//ITGB3//CXCL12//TGFB1//CSF1//VEGFA//CCR1//PTGER3//EDN3//CCL24//CMKLR1//TRP53//CREB3//CXCL14//THBS1//CCR2
43021	115	44	1.64182	0.0002	0.0032	ribonucleoprotein complex binding	EIF4A3//RPS2//EIF1A//STAU2//C1QBP//ABCF1//ARF1//NME1//YTHDF1//SNRPD2//ERAL1//DHX29//MTG2//FMR1//NOP58//HSPA5//NMD3//PIM1//TIMM50//EIF6//CLU//RPS21//PTTG1//NPM1//MTIF3//SEC61A2//MTOR//EZH2//SECISBP2//SRP54A//PHF6//NAA15//SNRPB//IGHMBP2//GCN1//PTCD3//ETF1//PRPF31//PRMT5//SEC61A1//TSR1//SBDS//RICTOR//UHMK1
97529	152	58	1.6374	0	0.0013	myeloid leukocyte migration	ITGA1//TREM1//FCER1G//CXCL2//LBP//ITGAM//HMGB1//STAT5B//INPP5D//S100A14//CALCA//SWAP70//CCL5//PLCB1//AIF1//C3AR1//CXCR2//PDE4B//CSF1//CXCL1//PIK3CG//ANXA1//CCL24//CMKLR1//LYN//THBS1//SLAMF8//CD300A//IL1B//C1QBP//VEGFB//CCL3//TGFB2//NBL1//EDNRB//JAGN1//C5AR1//EDN1//EPX//IL4//CD74//IFNG//CXCL12//IRAK4//SYK//P2RY12//FCGR3//S100A8//CCR1//VEGFA//SPP1//PTGER3//EDN3//PTPRO//CREB3//MYD88//CYBA//CCR2
50864	118	45	1.63645	0.0002	0.0031	regulation of B cell activation	SAMSN1//IL21//PPP2R3C//TCF3//TNFRSF21//ID2//TNFRSF4//BTK//TNFSF13//STAT5B//INPP5D//CASP3//CD24A//IL13//IGHM//NFAM1//IL6//IL4//CTLA4//STAT5A//CD74//CD40//SFRP1//CDKN1A//IL2//CYLD//IFNG//SYK//TGFB1//TNIP2//BAD//FLT3//WHSC1//MEF2C//TNFAIP3//FCGR2B//GPR183//IFI204//XBP1//TBX21//IL13RA1//PRDM1//LYN//CD300A//MIF
33559	92	35	1.63249	0.001	0.0138	unsaturated fatty acid metabolic process	PTGS1//FCER1A//MAPKAPK2//PIBF1//PTGES3//SCD1//PTGS2//TBXAS1//EDN1//CYP2J6//HPGD//NCF1//CYP2U1//PLA2G4A//ALOX12E//PRG3//CYP2C55//AKR1B10//CD74//TLR2//ABCC1//SYK//ELOVL1//FADS2//CYP4F13//CYP4F18//ALOX5//DES//PDPN//CYP1B1//ANXA1//ALOX15//ALOX5AP//ACSL1//MIF
1903707	129	49	1.62996	0.0001	0.0024	negative regulation of hemopoiesis	NME1//ID2//MEIS1//CDK6//HOXA9//HMGB1//STAT5B//INPP5D//KIAA0922//GATA2//CALCA//PILRB1//STAT5A//CTLA4//NFKBIA//FSTL3//GLI3//FLT3//ZBTB46//LEO1//CTR9//IRF1//ANXA1//LYN//APCS//WDR61//TRIB1//CCL3//HSPA9//PGLYRP1//NRARP//IL4//SFRP1//LMO2//CD74//MYC//LRRC17//CYLD//FBN1//IL4RA//SOCS5//ITPKB//PAF1//MAFB//PF4//ZBTB16//PRDM16//TOB2//CD44
43209	211	80	1.62697	0	0	myelin sheath	NSF//NME1//ATP5A1//MPDZ//RALA//PHB//TCP1//TSPAN2//HSPA5//PDIA3//CDC42//CNTN1//CCT5//MPP5//MARVELD2//CCT3//GOT2//NFASC//PLCB1//SOD2//SLC25A12//SEPT4//CLDN5//NAPB//HSPA8//STXBP1//GNB4//GSN//GJC2//COX5B//SLC25A4//GDI1//NCAM1//VDAC1//GAPDH//UCHL1//UQCRC1//CCT2//HSPA9//ERMN//NDRG1//GSTM1//CAR2//GLUL//IGSF8//CDH1//CYCS//CAR13//SLC25A3//PRKCZ//STIP1//PDHA1//ANXA2//IDH3A//SYN2//DNM1//SPOP//ATP1A3//MOBP//…
2000106	95	36	1.62611	0.001	0.0133	regulation of leukocyte apoptotic process	GPAM//HSH2D//TGFB2//WNT5A//FCER1G//ADAM17//TNFRSF4//IL3//TCP1//SERPINB9//BTK//PIP//HIF1A//CD24A//EFNA1//CCL5//STAT5A//BAX//ICAM1//CD74//MYC//IL2//LGALS9//PRELID1//CXCR2//CXCL12//MEF2C//FCGR2B//ITPKB//NR4A3//ANXA1//TRP53//P2RX7//LYN//CD44//MIF
2822	132	50	1.62543	0.0001	0.0024	regulation of adaptive immune response based on somatic recombination of immune receptors built from immunoglobulin superfamily domains	STX7//CD1D1//H2-D1//GATA3//FCER1G//FCER1A//HMGB1//CD24A//IL6//C3//IL12B//IL2//NECTIN2//MEF2C//HSPA8//FCGR2B//IRF1//ANXA1//PPP3CB//IL12RB1//TBX21//P2RX7//H2-DMA//C4BPA//HFE//IL12A//HSPA1B//TAP2//PRKCZ//BTK//TNFSF13//NLRP10//IL4//IL7R//CD40//LGALS9//IL4RA//IFNG//FCGR1//TGFB1//SOCS5//FCGR3//IL1RL1//WHSC1//TNFAIP3//HAVCR2//PVR//H2-T23//H2-K1//CCR2
2819	140	53	1.6245	0.0001	0.0021	regulation of adaptive immune response	SAMSN1//STX7//CD1D1//H2-D1//GATA3//FCER1G//FCER1A//HMGB1//CD24A//IL6//C3//IL12B//IL2//NECTIN2//MEF2C//HSPA8//FCGR2B//IRF1//ANXA1//PPP3CB//IL12RB1//TBX21//P2RX7//C4BPA//H2-DMA//HFE//IL12A//HSPA1B//TAP2//PRKCZ//BTK//TNFSF13//NLRP10//TRIM27//IL4//IL7R//CD40//LGALS9//IL4RA//IFNG//FCGR1//TGFB1//SOCS5//FCGR3//IL1RL1//WHSC1//HAVCR2//TNFAIP3//PVR//H2-T23//ALOX15//H2-K1//CCR2
38093	185	70	1.62367	0	0.0008	Fc receptor signaling pathway	PSMD12//ELMO2//ITPR1//PRKCE//PSMD4//FCER1G//PSMA6//CLEC4E//PSMB4//FCER1A//PSMA7//ELMO1//CLEC4D//PSME1//PSMC2//PLA2G6//HSP90AB1//SOS1//PSMC4//CDC42//PLCG2//MYO10//PSMD14//NFKBIA//LAT2//PSMC5//NCKAP1//PSMC3//CALM1//DOCK1//HRAS//PSMD13//JUN//VAV2//PPP3CB//PSMB10//LYN//PAK2//NRAS//CHUK//GRB2//FOS//NFKB1//PSMF1//PSME2//PSMA3//YES1//LCP2//BTK//HCK//MYO1C//PSMD1//PSMA2//PSMB8//HSP90AA1//MYO1G//UBE2V1//F…
51438	111	42	1.62367	0.0004	0.0053	regulation of ubiquitin-protein transferase activity	TOPORS//PSMD12//PSMD4//PSMA6//PSMB4//ANAPC5//ANAPC16//PSMA7//MAD2L2//PSMF1//PSME2//PSME1//PSMA3//CDH1//PIN1//PSMC2//PSMC4//UBE2S//PSMD1//PSMA2//PSEN2//PSMB8//FEM1B//CCNB1//ZER1//SMAD7//PARK7//PSMD14//PSMB9//PSMC5//PSMC3//ANAPC15//ANAPC11//PSMD13//BAG5//PSMB6//TRIB3//PSMB10//PSMD7//PSMD3//NEDD8//AXIN1
45619	159	60	1.61929	0	0.0013	regulation of lymphocyte differentiation	PIK3R6//PPP2R3C//CD1D1//GATA3//ID2//IL15RA//SOS1//HMGB1//STAT5B//INPP5D//KIAA0922//CD24A//IL6//STAT5A//CTLA4//IL12B//IL2//SPINK5//BAD//GLI3//DDX46//FLT3//IRF1//ANXA1//XBP1//IL1RL2//IL12RB1//IL1B//H2-DMA//IL21//CD83//IL12A//PGLYRP1//CAMK4//NRARP//BTK//PRKCZ//AP3B1//MYB//TGFBR2//NFAM1//IL4//H2-OA//HSP90AA1//IL7R//SFRP1//CD74//LGALS9//CYLD//PRELID1//IL4RA//IFNG//SYK//SOCS5//TGFB1//ITPKB//TNFSF9//ZBT…
2703	183	69	1.61797	0	0.0007	regulation of leukocyte mediated immunity	STX7//PIK3R6//CD1D1//H2-D1//GATA3//FCER1G//FCER1A//SERPINB9//LAG3//HMGB1//STAT5B//ADORA2B//GATA2//CD24A//IL13//IL6//C3//STAT5A//IL12B//IL2//AP1G1//CXCL1//NECTIN2//HSPA8//FCGR2B//KLRK1//BCR//PPP3CB//LAMP1//IL12RB1//TBX21//P2RX7//LYN//CD300A//BST2//C4BPA//IL21//HFE//IL12A//HSPA1B//FES//TAP2//STXBP2//PRKCZ//BTK//TNFSF13//CRHR1//IL4//IL7R//CD40//ADORA3//TLR2//SNX6//LGALS9//IL4RA//IFNG//SYK//FCGR1//TG…
45637	191	72	1.6176	0	0.0005	regulation of myeloid cell differentiation	JAG1//NME1//ID2//MEIS1//CDK6//HOXA9//P4HTM//HMGB1//STAT5B//INPP5D//HIF1A//GATA2//EIF6//CALCA//PILRB1//CCL5//STAT5A//NFKBIA//MED1//FSTL3//IL12B//CSF1//DDX46//JUN//SCIN//MEF2C//ZBTB46//IRF8//LEO1//CTR9//IL20//LIF//TAL1//KDM1A//RBFOX2//LYN//CSF1R//APCS//HAX1//WDR61//TRIB1//IL34//CCL3//TYROBP//FES//FOS//HSPA9//IL3//CAR2//CAMK4//CREB1//GFI1B//IL4//SFRP1//LMO2//CEBPB//MYC//LRRC17//FBN1//CSF2//IFNG//MTO…
30595	178	67	1.6152	0	0.0011	leukocyte chemotaxis	ITGA1//CXCL16//TREM1//ADAM17//FCER1G//CALR//CXCL2//LBP//ITGAM//HMGB1//INPP5D//S100A14//TMEM102//CALCA//SWAP70//IL6//CCL5//CXCR2//AIF1//C3AR1//PDE4B//CSF1//CXCL1//PIK3CG//KLRK1//ANXA1//CCL24//CMKLR1//LYN//THBS1//SLAMF8//IL1B//C1QBP//VEGFB//IL12A//CCL3//TGFB2//WNT5A//NBL1//EDNRB//C5AR1//EDN1//CNR2//IL4//CD74//LGALS9//IFNG//CXCL12//CXCR4//SYK//FCGR3//S100A8//CCR1//VEGFA//SPP1//GPR183//EDN3//PTPRO//H…
5125	117	44	1.61376	0.0003	0.0051	cytokine activity	IL1B//BMP8A//CCL6//IL34//CXCL16//IL12A//CCL3//TGFB2//WNT5A//CXCL2//WNT2//CNTF//IL3//CXCL9//NRG1//BMP7//HMGB1//EDN1//INHBB//CCL22//IL13//IL6//CCL5//IL4//OSM//IL12B//IL2//IFNG//CSF2//CXCL12//TGFB1//CXCL1//CSF1//VEGFA//NAMPT//IL20//PF4//LIF//CCL24//IL9//CCL25//CXCL14//IL24//MIF
45580	128	48	1.60917	0.0002	0.0031	regulation of T cell differentiation	IL1B//PIK3R6//H2-DMA//CD83//CD1D1//GATA3//IL12A//CAMK4//NRARP//PRKCZ//AP3B1//SOS1//HMGB1//MYB//STAT5B//KIAA0922//TGFBR2//IL6//IL4//H2-OA//CTLA4//HSP90AA1//STAT5A//IL7R//CD74//LGALS9//IL12B//CYLD//IL2//PRELID1//IL4RA//IFNG//SPINK5//SYK//SOCS5//TGFB1//BAD//GLI3//ITPKB//IRF1//ANXA1//XBP1//IL1RL2//IL12RB1//TNFSF9//ZBTB16//PRDM1//CD44
30968	118	44	1.60008	0.0004	0.0057	endoplasmic reticulum unfolded protein response	ERN1//ATF4//HSPA1B//DNAJC3//SEC61G//CALR//WIPI1//ATF3//SSR1//TBL2//DNAJB11//ASNA1//DERL1//CASP12//HSPA5//CUL7//LMNA//GOSR2//HYOU1//BHLHA15//DAB2IP//TMEM33//NCK2//SERP1//EIF2AK2//BAX//MYDGF//PPP1R15A//IFNG//SEC61A2//SEC63//HSP90B1//ERO1L//CXXC1//BAK1//PDIA6//ATF6//ASNS//XBP1//GFPT1//SEC61A1//AARS//CREB3//DDX11
72524	153	57	1.59865	0.0001	0.0021	pyridine-containing compound metabolic process	IER3//TIGAR//PFKFB2//PRDX5//PDHB//HK3//MTAP//NADK2//PTGS2//HIF1A//LCT//EIF6//GALK1//TXNRD1//MTCH2//PFKFB3//CBFA2T3//NCF2//STAT3//IDH1//ENO1B//TAL1//PFKP//PDX1//P2RX7//TRP53//GAPDH//IGF1//PGD//IDH2//G6PD2//ENO4//HK1//IL3//LDHA//PDHA1//NCF1//PGM2//IDH3A//HK2//GPD2//PKM//MYC//TPI1//INSR//GPI1//TALDO1//CAD//NAPRT//NAMPT//PFKL//PNPO//ALDOA//RPIA//ENO1//PDXK//MIF
90263	129	48	1.5967	0.0003	0.0041	positive regulation of canonical Wnt signaling pathway	PSMD12//XIAP//RNF146//PSMD4//RNF220//USP8//PSMA6//PSMB4//FGFR2//TNKS//ZBED3//WNT2//NFKB1//PSMA7//DVL2//PIN1//PSMF1//PSME2//PSME1//PSMA3//NRARP//PSMC2//PSMC4//GPRC5B//PSMD1//PSMA2//BAMBI//PSMB8//PSMD14//SFRP1//SOX11//CSNK1E//PSMB9//DMXL2//YAP1//PSMC5//LRRK1//PSMC3//NLE1//PSMD13//PSMB6//DAPK3//PSMB10//PSMD7//SNX3//PSMD3//AXIN1//PPP2R3A
1902105	269	100	1.59521	0	0	regulation of leukocyte differentiation	PPP2R3C//CD1D1//GATA3//CDK6//HMGB1//STAT5B//INPP5D//KIAA0922//GATA2//CALCA//PILRB1//IL6//SPINK5//BAD//GLI3//DDX46//FLT3//IRF8//IRF1//IL20//IL12RB1//TAL1//HAX1//TRIB1//H2-DMA//IL21//CD83//IL34//IL12A//NRARP//AP3B1//CREB1//GFI1B//NFAM1//H2-OA//IL7R//CD74//CEBPB//CYLD//FBN1//IFNG//MTOR//SOCS5//TGFB1//CCR1//ITPKB//PF4//PRDM16//TOB2//PIK3R6//NME1//ID2//IL15RA//SOS1//CD24A//CCL5//STAT5A//CTLA4//FSTL3//…
71887	113	42	1.59493	0.0006	0.0069	leukocyte apoptotic process	GPAM//HSH2D//TNFRSF21//TGFB2//WNT5A//FCER1G//ADAM17//TNFRSF4//IL3//TCP1//SERPINB9//BTK//PIP//HIF1A//CD24A//IL6//EFNA1//CCL5//STAT5A//BAX//ICAM1//CD74//MYC//IL2//LGALS9//PRELID1//CXCR2//IFNG//CXCL12//GLI3//BAK1//MEF2C//FCGR2B//ITPKB//NR4A3//ANXA1//FASL//TRP53//P2RX7//LYN//CD44//MIF
2758	232	86	1.59068	0	0.0003	innate immune response-activating signal transduction	PSMD12//XIAP//PRKCE//PSMD4//FCER1G//PSMA6//CLEC4E//PSMB4//MAPKAPK2//SEC14L1//PSMA7//CLEC4D//PSME1//FLOT2//PSMC2//LBP//PSMC4//ITGAM//HMGB1//EAR1//S100A14//DAB2IP//PLCG2//TMEM173//PSMD14//NFKBIA//PSMC5//ACOD1//TRIL//PSMC3//CTSB//HSP90B1//TKFC//HRAS//PSMD13//KLRK1//IRF1//PSMB10//IRAK3//PAK2//LYN//NRAS//IRF4//SMPDL3B//CHUK//OTULIN//CD36//C1QBP//HSPA1B//NLRX1//NFKB1//CLEC7A//PSMF1//PSME2//PSMA3//BTK//…
71241	235	87	1.58863	0	0.0003	cellular response to inorganic substance	TFR2//ERN1//TIGAR//HSD17B1//ID2//CALR//NEUROD2//NMT2//FMR1//MET//CYP11A1//HSPA5//GRIN2B//HIF1A//ENPP2//ATP7B//TRF//CCNB1//MT1//SLC40A1//TXNRD1//SOD2//FSTL3//SYT1//BAD//ASPH//HSP90B1//TRPM2//CACNA1H//HP//SCN5A//JUN//MEF2C//HSPA8//GSN//BNIP3//NR3C1//RYR3//ALOX5AP//CLIC4//NCAM1//FN1//CPNE7//CPNE2//NCS1//THBS1//MTF1//CFLAR//CDA//EIF4A3//MT2//ATF4//TJP1//HFE//GLRA1//VPS36//WNT5A//FOS//JUNB//GUCA1A//KC…
2696	300	111	1.58772	0	0	positive regulation of leukocyte activation	PPP2R3C//CD1D1//GATA3//FCER1G//TNFRSF4//FCER1A//VCAM1//HMGB1//STAT5B//INPP5D//GATA2//CD300LB//IL13//IL6//AP1G1//CD80//BAD//NECTIN2//GLI3//DDX46//MEF2C//KLRK1//IRF1//PTPN11//IL12RB1//IL13RA1//CCDC88B//PAK2//H2-DMA//GPAM//IL21//CD83//GRB2//IL12A//BLOC1S6//VTCN1//YES1//AP3B1//HPS1//IL7R//ADORA3//CD74//CDKN1A//CYLD//IFNG//MTOR//TNIP2//TGFB1//SOCS5//GAB2//EBI3//WHSC1//PAK1//ITPKB//GPR183//NR4A3//H2-T2…
2366	206	76	1.58313	0	0.0008	leukocyte activation involved in immune response	GATA3//PRKCE//FCER1G//CLEC4E//MYO1F//FCER1A//RAB27A//BATF//CLEC4D//LBP//HMGB1//NKX2-3//ADORA2B//GATA2//IL13//EOMES//IL6//SWAP70//PLCG2//IL12B//IL2//AP1G1//PIK3CG//BCR//IRF1//ANXA1//XBP1//LAMP1//IL12RB1//TBX21//TRP53//NBN//LYN//CD300A//IRF4//CD83//STX11//IL12A//CCL3//GADD45G//FES//TYROBP//PGLYRP1//LGALS1//SEMA4A//STXBP2//BTK//PRKCZ//TNFSF13//CRHR1//MYB//LY9//PSEN2//IL4//ICAM1//ADORA3//SNX6//CD40//…
9897	301	111	1.58244	0	0	external side of plasma membrane	ITGA1//KLRD1//CD1D1//FCER1G//TNFRSF4//KLRA7//FCER1A//CXCL9//VCAM1//CR1L//ACE//LAG3//LY6A//ITGA2B//TRF//TNFRSF18//IL13//SERPINE2//IL6//CD80//CTSB//CD48//FLT3//FCGR2B//CD22//KLRK1//IL12RB1//LY6C1//NCAM1//P2RX7//ITGAX//ANPEP//EPHA5//CD83//CD36//HFE//GLRA1//CDH5//CEACAM2//KCNJ3//CD2//SLAMF7//VTCN1//ITGAE//LDLR//AQP4//IL7R//ICAM1//CD74//ENG//IFNG//BMPR1A//FCGR1//P2RY12//H2-AB1//FCGR3//CCR1//P4HB//TNFR…
46496	144	53	1.57937	0.0002	0.0029	nicotinamide nucleotide metabolic process	IER3//TIGAR//PFKFB2//PRDX5//PDHB//HK3//NADK2//HIF1A//LCT//EIF6//GALK1//TXNRD1//MTCH2//PFKFB3//CBFA2T3//NCF2//STAT3//IDH1//ENO1B//TAL1//PFKP//P2RX7//TRP53//GAPDH//IGF1//PGD//IDH2//G6PD2//ENO4//HK1//IL3//LDHA//PDHA1//PGM2//NCF1//IDH3A//HK2//GPD2//PKM//MYC//TPI1//INSR//GPI1//TALDO1//CAD//NAPRT//NAMPT//PFKL//ALDOA//RPIA//ENO1//PDXK//MIF
19362	144	53	1.57937	0.0002	0.0029	pyridine nucleotide metabolic process	IER3//TIGAR//PFKFB2//PRDX5//PDHB//HK3//NADK2//HIF1A//LCT//EIF6//GALK1//TXNRD1//MTCH2//PFKFB3//CBFA2T3//NCF2//STAT3//IDH1//ENO1B//TAL1//PFKP//P2RX7//TRP53//GAPDH//IGF1//PGD//IDH2//G6PD2//ENO4//HK1//IL3//LDHA//PDHA1//NCF1//PGM2//IDH3A//HK2//GPD2//PKM//MYC//TPI1//INSR//GPI1//TALDO1//CAD//NAPRT//NAMPT//PFKL//ALDOA//RPIA//ENO1//PDXK//MIF
2263	207	76	1.57549	0	0.0007	cell activation involved in immune response	GATA3//PRKCE//FCER1G//CLEC4E//MYO1F//FCER1A//RAB27A//BATF//CLEC4D//LBP//HMGB1//NKX2-3//ADORA2B//GATA2//IL13//EOMES//IL6//SWAP70//PLCG2//IL12B//IL2//AP1G1//PIK3CG//BCR//IRF1//ANXA1//XBP1//LAMP1//IL12RB1//TBX21//TRP53//NBN//LYN//CD300A//IRF4//CD83//STX11//IL12A//CCL3//GADD45G//FES//TYROBP//PGLYRP1//LGALS1//SEMA4A//STXBP2//BTK//PRKCZ//TNFSF13//CRHR1//MYB//LY9//PSEN2//IL4//ICAM1//ADORA3//SNX6//CD40//…
6090	120	44	1.57341	0.0006	0.0069	pyruvate metabolic process	IER3//TIGAR//PFKFB2//BSG//PDHB//PCK1//HK3//PDP2//ENO4//HK1//IL3//SLC16A3//LDHA//PDHA1//HIF1A//LCT//PGM2//EIF6//HK2//PKM//GALK1//MYC//TPI1//MTCH2//PFKFB3//INSR//GPI1//CAD//CBFA2T3//STAT3//ENO1B//NR4A3//PFKL//PFKP//PDX1//ALDOA//P2RX7//TRP53//GAPDH//SLC16A1//IGF1//ENO1//PDXK//MIF
18108	284	104	1.5714	0	0	peptidyl-tyrosine phosphorylation	SAMSN1//LRP8//EFEMP1//FCER1A//PIBF1//ANGPT1//ACE//CCK//CNTN1//TNFRSF18//IL13//IL6//SOCS1//CD80//HGF//FLT3//ZFYVE28//STAT3//PTPRZ1//UNC119//IRF1//CDK9//IL20//IL12RB1//PAK2//HAX1//EHD4//ARHGEF2//IL21//CD36//GRB2//IL12A//FES//YES1//HCK//PSEN2//ICAM1//CD74//IFNG//INSR//MTOR//TGFB1//SOCS5//VEGFA//RAP2C//RICTOR//IL24//PRKCE//ADAM17//IL12RB2//HNF4A//FGFR2//CNTF//TREM2//NEURL1A//ENPP2//CD24A//TMEM102//MV…
50867	313	114	1.5629	0	0	positive regulation of cell activation	PPP2R3C//CD1D1//GATA3//FCER1G//TNFRSF4//FCER1A//VCAM1//HMGB1//STAT5B//INPP5D//GATA2//CD300LB//IL13//IL6//AP1G1//CD80//BAD//NECTIN2//GLI3//DDX46//MEF2C//KLRK1//IRF1//PTPN11//IL12RB1//IL13RA1//CCDC88B//PAK2//H2-DMA//GPAM//IL21//CD83//GRB2//IL12A//BLOC1S6//VTCN1//YES1//AP3B1//HPS1//IL7R//ADORA3//CD74//CDKN1A//CYLD//IFNG//DGAT1//MTOR//TNIP2//TGFB1//SOCS5//GAB2//EBI3//WHSC1//PAK1//ITPKB//GPR183//NR4A3…
50900	357	130	1.56259	0	0	leukocyte migration	ITGA1//GATA3//CXCL16//FCER1G//SPNS2//ANGPT1//VCAM1//HSP90AB1//HMGB1//STAT5B//INPP5D//ITGA2B//TNFRSF18//IL6//CALCA//PLCB1//SLC7A5//CD48//HRAS//PIK3CG//KLRK1//PTPN11//FN1//ITGAX//SLAMF8//NRAS//ELANE//ATP1B2//GRB2//IL12A//PROS1//EDNRB//CD2//JAGN1//YES1//SLC16A3//HCK//EPX//ICAM1//CD74//ADORA3//IFNG//IRAK4//TGFB1//P2RY12//FCGR3//EPS8//VEGFA//CCR1//PTGER3//GPR183//ITGAV//PTPRO//HSD3B7//PF4//SLC16A1//CY…
18212	286	104	1.56041	0	0	peptidyl-tyrosine modification	SAMSN1//LRP8//EFEMP1//FCER1A//PIBF1//ANGPT1//ACE//CCK//CNTN1//TNFRSF18//IL13//IL6//SOCS1//CD80//HGF//FLT3//ZFYVE28//STAT3//PTPRZ1//UNC119//IRF1//CDK9//IL20//IL12RB1//PAK2//HAX1//EHD4//ARHGEF2//IL21//CD36//GRB2//IL12A//FES//YES1//HCK//PSEN2//ICAM1//CD74//IFNG//INSR//MTOR//TGFB1//SOCS5//VEGFA//RAP2C//RICTOR//IL24//PRKCE//ADAM17//IL12RB2//HNF4A//FGFR2//CNTF//TREM2//NEURL1A//ENPP2//CD24A//TMEM102//MV…
2237	407	148	1.56041	0	0	response to molecule of bacterial origin	CXCL16//CSF2RB//IGKJ1//MAPKAPK2//VCAM1//PTGS2//ACE//HMGB1//STAT5B//HIF1A//DIO2//CASP3//CD300LB//EAR1//SIGIRR//IL13//TG//IL6//CAMP//NFKBIA//IL10RA//SOCS1//CD80//LOXL1//MEF2C//FCGR2B//LITAF//KLRK1//IRF8//GNG12//COMT//IRAK3//NCAM1//MTDH//FN1//P2RX7//ELANE//TRIB1//IRF5//CD36//IL12A//BCL2L1//PCK1//SCARB1//PROS1//EDNRB//TAP2//HCK//PLA2G4A//TFPI//SPON2//EIF2AK2//ICAM1//CEBPB//ENTPD1//IFNG//VLDLR//TGFB1/…
2218	242	88	1.56041	0	0.0004	activation of innate immune response	PSMD12//XIAP//PRKCE//PSMD4//FCER1G//PSMA6//CLEC4E//PSMB4//MAPKAPK2//SEC14L1//PSMA7//CLEC4D//PSME1//FLOT2//PSMC2//LBP//PSMC4//ITGAM//HMGB1//EAR1//S100A14//DAB2IP//PLCG2//TMEM173//MB21D1//PSMD14//NFKBIA//PSMC5//ACOD1//TRIL//PSMC3//CTSB//HSP90B1//TKFC//HRAS//PSMD13//KLRK1//AIM2//IRF1//PSMB10//IRAK3//PAK2//LYN//NRAS//IRF4//SMPDL3B//CHUK//OTULIN//CD36//C1QBP//HSPA1B//NLRX1//NFKB1//CLEC7A//PSMF1//PSME2…
32496	389	141	1.55539	0	0	response to lipopolysaccharide	CXCL16//CSF2RB//IGKJ1//MAPKAPK2//VCAM1//PTGS2//ACE//HMGB1//STAT5B//HIF1A//DIO2//CASP3//CD300LB//EAR1//SIGIRR//IL13//TG//IL6//NFKBIA//CAMP//IL10RA//SOCS1//CD80//LOXL1//MEF2C//FCGR2B//LITAF//KLRK1//IRF8//GNG12//COMT//IRAK3//MTDH//FN1//P2RX7//ELANE//TRIB1//CD36//IL12A//BCL2L1//PCK1//SCARB1//PROS1//EDNRB//HCK//PLA2G4A//TFPI//SPON2//EIF2AK2//ICAM1//CEBPB//ENTPD1//IFNG//VLDLR//TGFB1//TNIP2//PTGIR//PTGE…
31397	133	48	1.54868	0.0006	0.0067	negative regulation of protein ubiquitination	PSMD12//HFE//HSPA1B//PRKCE//PSMD4//PSMA6//PSMB4//ANAPC5//ANAPC16//PSMA7//MAD2L2//UBXN1//PSMF1//PSME2//PSME1//PSMA3//PSMC2//PSMC4//N4BP1//PSMD1//CHP1//PSMA2//HSF2//PSEN2//PSMB8//CCNB1//SMAD7//PARK7//PSMD14//PSMB9//PSMC5//SENP2//PSMC3//MTOR//ANAPC15//ANAPC11//PSMD13//BAG5//SPOPL//PSMB6//GTPBP4//TNFAIP3//PARP10//UFL1//PSMB10//PSMD7//PSMD3//PER2
45089	305	110	1.54762	0	0	positive regulation of innate immune response	PSMD4//FCER1G//CLEC4E//PSMB4//MAPKAPK2//PSMA7//PSME1//PSMC4//LAG3//HMGB1//STAT5B//EAR1//IL6//TMEM173//NFKBIA//PSMC5//AP1G1//PSMC3//CTSB//NECTIN2//HRAS//KLRK1//AIM2//IRF1//PSMB10//IRAK3//PAK2//NRAS//IRF4//IL21//CD36//SP7//HSPA1B//IL12A//NLRX1//CLEC7A//PSMF1//PSME2//HCK//PSMD1//UBE2K//PSMB8//UBE2V1//FBXW11//CYLD//IRAK4//TNIP2//PAK1//H2-T23//PSMD3//CYBA//PSMD12//XIAP//PRKCE//PSMA6//FGFR2//SEC14L1//C…
34620	122	44	1.54762	0.001	0.0132	cellular response to unfolded protein	ERN1//ATF4//HSPA1B//DNAJC3//SEC61G//CALR//WIPI1//ATF3//SSR1//TBL2//DNAJB11//ASNA1//DERL1//CASP12//HSPA5//CUL7//LMNA//GOSR2//HYOU1//BHLHA15//DAB2IP//TMEM33//NCK2//SERP1//EIF2AK2//BAX//MYDGF//PPP1R15A//IFNG//SEC61A2//SEC63//HSP90B1//ERO1L//CXXC1//BAK1//PDIA6//ATF6//ASNS//XBP1//GFPT1//SEC61A1//AARS//CREB3//DDX11
45765	258	93	1.5468	0	0.0004	regulation of angiogenesis	PIK3R6//CTSH//HSPA4//MEOX2//OXTR//ELMO1//NMT2//TCF4//PTGS2//UNC5B//PTN//HMGB1//HIF1A//ADORA2B//ENPP2//GATA2//TARS//DAB2IP//C3//NGP//DDAH1//CCL5//EFNA1//ISM1//CYSLTR2//CAMP//ERAP1//GTF2I//MYDGF//PPP1R16B//TNFRSF12A//CXCR2//C3AR1//ITGB3//SPINK5//ID1//HGF//CD59A//NTRK1//UTP15//XBP1//IARS//FASL//ADM//LIF//HHEX//CCL24//TRP53//MTDH//NR2E1//PER2//THBS1//IL1B//MT2//CD36//VEGFB//MAPK7//CDH5//RAPGEF3//WNT5…
1903706	355	127	1.53513	0	0	regulation of hemopoiesis	PPP2R3C//JAG1//CD1D1//GATA3//MEIS1//CDK6//HOXA9//P4HTM//ACE//HMGB1//STAT5B//INPP5D//HIF1A//KIAA0922//GATA2//CALCA//PILRB1//IL6//NFKBIA//SPINK5//BAD//DDX46//GLI3//FLT3//SCIN//MEF2C//IRF8//IRF1//IL20//IL12RB1//TAL1//KDM1A//RBFOX2//HAX1//WDR61//TRIB1//H2-DMA//IL21//CD83//IL34//IL12A//FES//NRARP//AP3B1//CREB1//PIM1//GFI1B//NFAM1//H2-OA//EIF2AK2//IL7R//CD74//CEBPB//CYLD//FBN1//IFNG//MTOR//SOCS5//TGFB1…
2706	137	49	1.53478	0.0006	0.0069	regulation of lymphocyte mediated immunity	STX7//PIK3R6//CD1D1//H2-D1//GATA3//FCER1G//FCER1A//SERPINB9//LAG3//HMGB1//STAT5B//CD24A//IL6//C3//STAT5A//IL12B//IL2//AP1G1//NECTIN2//HSPA8//FCGR2B//KLRK1//PPP3CB//LAMP1//IL12RB1//TBX21//P2RX7//C4BPA//IL21//HFE//IL12A//HSPA1B//TAP2//PRKCZ//BTK//TNFSF13//IL4//IL7R//CD40//LGALS9//IFNG//FCGR1//TGFB1//FCGR3//WHSC1//HAVCR2//H2-T23//PVR//H2-K1
2449	210	75	1.53254	0	0.0013	lymphocyte mediated immunity	PIK3R6//STX7//CTSH//KLRD1//GATA3//CD1D1//H2-D1//JAG1//FCER1G//FCER1A//SERPINB9//RAB27A//BATF//C4B//CD8A//LAG3//HMGB1//STAT5B//INPP5D//CD24A//IL6//C3//SWAP70//STAT5A//IL12B//AP1G1//IL2//NECTIN2//GCNT3//HSPA8//FCGR2B//KLRK1//LAMP1//PPP3CB//RNF19B//IL12RB1//TBX21//P2RX7//NBN//C4BPA//H2-DMA//IL21//STX11//HFE//IL12A//HSPA1B//CTSC//TAP2//C2//PRKCZ//BTK//TNFSF13//IGHM//IL4//IL7R//ICAM1//MYO1G//CD40//CD7…
45766	143	51	1.5304	0.0005	0.0064	positive regulation of angiogenesis	PIK3R6//CTSH//HSPA4//OXTR//ELMO1//NMT2//PTGS2//HMGB1//HIF1A//GATA2//C3//DDAH1//CCL5//CYSLTR2//CAMP//ERAP1//MYDGF//PPP1R16B//CXCR2//C3AR1//ITGB3//HGF//NTRK1//UTP15//XBP1//ADM//CCL24//MTDH//NR2E1//THBS1//IL1B//MT2//VEGFB//RAPGEF3//WNT5A//SASH1//C5AR1//PRL2C2//AQP1//TGFBR2//HIPK2//CELA1//ENG//CXCR4//SYK//VEGFA//ANXA3//CD34//CYP1B1//CYBB//CCBE1
46683	174	62	1.52902	0.0001	0.0026	response to organophosphorus	TYR//BSG//ITPR1//NME1//ALAS1//HNF4A//AKAP1//FOSL1//PTGS2//CYP11A1//HSPA5//P2RX3//PTPRN//ATP7B//RAP1B//PER1//DNTT//PLCG2//P2RX1//TRIM16//MMP19//SLC6A4//HSP90B1//ASPH//PIK3CG//AQP9//FOSL2//JUN//KCNQ1//SLC5A5//RYR3//KDM1A//PENK//P2RX7//SLC8A1//P2RX2//SLC26A3//IL1B//IGFBP5//BCL2L1//RAPGEF3//PCK1//FOS//JUNB//MAT2A//EEF2K//AQP1//LDHA//INHBB//SPARC//CIB2//ENTPD1//P2RY12//HCN1//CYP1B1//NDUFS4//P2RY1//APP…
34976	267	95	1.5268	0	0.0003	response to endoplasmic reticulum stress	ERN1//SEL1L//BCAP31//CCDC47//DNAJC3//ITPR1//SEC61G//CALR//WIPI1//SSR1//TBL2//TNFRSF10B//PLA2G6//HSPA5//ERLIN1//UBE2J1//SVIP//BHLHA15//NRROS//DAB2IP//TMEM33//NCK2//FOXRED2//BAX//UFM1//MYDGF//SEC13//SYT1//SEC61A2//SEC63//HSP90B1//JUN//ERP44//ATF6//SESN2//UBXN4//UFD1//XBP1//GFPT1//TRIB3//COL4A3BP//SEC61A1//AARS//PDX1//TRP53//UBAC2//AUP1//THBS1//FAM129A//ATF4//GET4//HSPA1B//ATF3//UBE2J2//DNAJB11//DNA…
2001235	189	67	1.52119	0.0001	0.0022	positive regulation of apoptotic signaling pathway	CTSH//BCAP31//HTRA2//TNFRSF10B//STK3//PLA2G6//UNC5B//PDIA3//BCLAF1//SKIL//RUNX3//EEF1E1//NCK2//DAB2IP//OSM//BAX//CLU//TNFRSF12A//MTCH2//BAD//SEPT4//PLAUR//GSN//BNIP3//DAPK3//TRPS1//FASL//TRP53//PAK2//MAGED1//THBS1//WWOX//TIMP3//BCL2L1//TGFB2//CIDEB//CTSC//LTBR//ITM2C//ATF3//MAL//PLEKHF1//PPIF//INHBB//PSEN2//TRP63//TRP73//SPOP//PARK7//SFRP1//MYC//CYLD//LGALS9//ING5//SFPQ//DYNLL2//PMAIP1//S100A8//B…
2685	158	56	1.5209	0.0004	0.0051	regulation of leukocyte migration	ADAM17//CALR//LBP//HMGB1//INPP5D//ITGA2B//TNFRSF18//TMEM102//S100A14//SWAP70//IL6//CCL5//PLCB1//C3AR1//CXCR2//AIF1//ITGB3//CSF1//KLRK1//BCR//ANXA1//CCL24//CMKLR1//TRP53//CCL25//LYN//THBS1//SLAMF8//CD300A//IL1B//ELANE//VEGFB//C1QBP//IL12A//CCL3//WNT5A//NBL1//C5AR1//EDN1//IL4//ICAM1//CD74//ADORA3//TLR2//LGALS9//CXCL12//TGFB1//P2RY12//VEGFA//CCR1//PTGER3//EDN3//CREB3//MYD88//CXCL14//CCR2
71219	206	73	1.52064	0.0001	0.0017	cellular response to molecule of bacterial origin	LCN2//BYSL//ZFP709//CXCL16//PRKCE//CXCL2//PABPN1//MAP2K3//LBP//CYP11A1//HIF1A//TREM2//CD300LB//EAR1//SIGIRR//DAB2IP//IL6//CCL5//NFKBIA//CAMP//IL12B//ACOD1//CD80//PDE4B//JUN//MEF2C//FCGR2B//LITAF//KLRK1//IRF8//CTR9//BCR//XBP1//NCAM1//MTDH//FN1//LYN//IL1B//TRIB1//CD36//IL12A//CCL3//WNT5A//EDNRB//SASH1//NFKB1//HCK//AKAP8//FCGR4//TFPI//SPON2//ICAM1//TLR2//CD40//CEBPB//GFI1//ENTPD1//IFNG//VLDLR//CSF2/…
71222	198	70	1.51706	0.0001	0.0021	cellular response to lipopolysaccharide	LCN2//BYSL//ZFP709//CXCL16//PRKCE//CXCL2//PABPN1//MAP2K3//LBP//CYP11A1//HIF1A//CD300LB//EAR1//SIGIRR//DAB2IP//IL6//CCL5//NFKBIA//CAMP//IL12B//ACOD1//CD80//PDE4B//JUN//MEF2C//FCGR2B//LITAF//KLRK1//IRF8//CTR9//BCR//XBP1//MTDH//FN1//LYN//IL1B//TRIB1//CD36//IL12A//CCL3//WNT5A//EDNRB//SASH1//NFKB1//HCK//AKAP8//FCGR4//TFPI//SPON2//ICAM1//CD40//CEBPB//GFI1//ENTPD1//IFNG//VLDLR//CSF2//TGFB1//TNIP2//PTGER…
51251	267	94	1.51073	0	0.0008	positive regulation of lymphocyte activation	PIK3R6//PPP2R3C//CD1D1//GATA3//TNFRSF4//IL15RA//FLOT2//VCAM1//HMGB1//CDC42//STAT5B//INPP5D//CD24A//IL13//IL6//NCK2//CCL5//CTLA4//STAT5A//HSPH1//IL12B//AP1G1//IL2//CD80//AIF1//BAD//GLI3//DDX46//MEF2C//KLRK1//IRF1//ANXA1//LAMP1//XBP1//IL1RL2//PTPN11//IL12RB1//TBX21//IL13RA1//IGF1//CCDC88B//PAK2//LYN//IL1B//H2-DMA//GPAM//IL21//CD83//GRB2//TCF3//IL12A//LGALS1//BLOC1S6//VTCN1//YES1//BTK//PRKCZ//AP3B1/…
6364	248	87	1.50535	0	0.001	rRNA processing	POP1//HEATR1//TSR3//RIOK1//UTP6//BYSL//EXOSC8//EXOSC1//NME1//WDR12//NOC4L//DDX56//LSM8//EMG1//DDX49//WDR3//PWP1//KRR1//UTP14A//TEX10//BMS1//MPHOSPH10//NOB1//LSM6//C3//MAK16//UTP4//RPS21//NOP2//DIMT1//UTP3//NPM1//RPF2//RPL27//NHP2//WDR46//RPL14//GTPBP4//LSM4//RPL18//LRP1//UTP15//ESF1//TBL3//NOP9//TSR1//NOL9//NOP14//RPS2//RRP15//RIOK3//UTP18//GNL2//NOP56//GNL3//UTP11//RPL26//LAS1L//EXOSC2//DDX27//N…
45335	160	56	1.50189	0.0005	0.0063	phagocytic vesicle	PRDX5//NSF//RAB14//ATP6V0B//PCCA//RAB34//PKIA//SSR1//TCP1//PSMC2//PPA1//PSMC4//ATP6V0E//ATP6V0A2//GSTA2//SHMT1//CCT3//PSMD14//RAB8B//PSMC3//NCF2//LAMP1//METAP2//SNX3//RAB38//LAMP2//PDX1//GAPDH//CD36//ARF1//CCT2//OSBPL6//RANBP1//CLCN3//PSMF1//RAB32//STIP1//LDHA//NCF1//RAB31//HAVCR1//SYK//STX12//EIF3D//ANXA3//ATG12//ITGAV//SSR2//ASNS//ALG2//APP//RAB20//ATP6V0A1//RAB43//CYBA//CYBB
1901342	286	100	1.50039	0	0.0004	regulation of vasculature development	CTSH//MEOX2//PTGS2//PTN//HMGB1//HIF1A//GATA2//TARS//NGP//DDAH1//CYSLTR2//CAMP//MYDGF//PPP1R16B//TNFRSF12A//SPINK5//HGF//NTRK1//IARS//MTDH//CFLAR//CD36//CDH5//CRHR2//STARD13//SEMA4A//AQP1//YJEFN3//HIPK2//ENG//PPP1R15A//IFNG//VEGFA//RNH1//DLL4//ANXA3//TSPAN12//PF4//CCR2//CYBB//CCBE1//PIK3R6//HSPA4//OXTR//ELMO1//NMT2//TCF4//UNC5B//TMEM100//MYOCD//ADORA2B//ENPP2//DAB2IP//C3//CCL5//EFNA1//ISM1//PDGFA/…
50821	149	52	1.49757	0.0009	0.0106	protein stabilization	SEL1L//CCT6A//CALR//CRTAP//PHB//ZBED3//TCP1//STK3//PIN1//FLOT2//HSP90AB1//HSF2//CCT5//PHB2//SMAD7//CCT3//CLU//RASSF1//NPM1//NCKAP1//GTSE1//NAA15//GTPBP4//STXBP1//LAMP1//SNX3//LAMP2//TRP53//GAPDH//IGF1//D7ERTD443E//ATP1B2//TCF3//HSPA1B//CCT2//DVL2//CCT7//P3H1//CREB1//CHP1//PIM1//HIPK2//HSP90AA1//PARK7//CDKN1A//SAV1//STX12//TNIP2//CDC37//TBRG1//CDK8//CCT8
50777	149	52	1.49757	0.0009	0.0106	negative regulation of immune response	SAMSN1//PSMB4//RALA//SERPINB9//ANGPT1//CR1L//SCD1//INPP5D//CUEDC2//USP36//CTLA4//SOCS1//NPY5R//IL12B//ACOD1//SPINK5//JUN//CD59A//FCGR2B//MASP1//IRF1//ANXA1//BCR//PPP3CB//IRAK3//LYN//CD300A//SLAMF8//SMPDL3B//BST2//C4BPA//HFE//TGFB2//RYBP//PGLYRP1//PTPA//NLRX1//TAP2//TRIM27//IL4//IL7R//LGALS9//IL4RA//TGFB1//SOCS5//IL1RL1//CCR1//HAVCR2//TNFAIP3//H2-T23//ALOX15//CCR2
30177	178	62	1.49466	0.0003	0.0044	positive regulation of Wnt signaling pathway	PSMD12//XIAP//RNF146//PSMD4//RNF220//PSMA6//PSMB4//FGFR2//TNKS//ZBED3//PSMA7//PIN1//PSME1//PSMC2//PSMC4//CSNK2A1//PSMD14//SOX11//PSMC5//PSMC3//PSMD13//ATP6V1C2//SPIN1//DAPK3//PPM1A//PSMB10//MBD2//SNX3//HHEX//CSNK2B//GPC3//PPP2R3A//ZEB2//WNT5A//USP8//WNT2//NFKB1//DVL2//PSMF1//PSME2//PSMA3//NRARP//GPRC5B//PSMD1//PSMA2//HIPK2//BAMBI//PSMB8//SFRP1//CSNK1E//PSMB9//TLR2//FZD4//DMXL2//YAP1//LRRK1//NLE1/…
16072	253	88	1.49257	0	0.0013	rRNA metabolic process	POP1//HEATR1//TSR3//RIOK1//UTP6//BYSL//EXOSC8//EXOSC1//NME1//WDR12//NOC4L//DDX56//LSM8//EMG1//DDX49//WDR3//PWP1//KRR1//UTP14A//TEX10//BMS1//MPHOSPH10//NOB1//LSM6//C3//MAK16//UTP4//RPS21//NOP2//DIMT1//UTP3//NPM1//RPF2//RPL27//NHP2//WDR46//RPL14//GTPBP4//LSM4//RPL18//LRP1//UTP15//UFD1//ESF1//TBL3//NOP9//TSR1//NOL9//NOP14//RPS2//RRP15//RIOK3//UTP18//GNL2//NOP56//GNL3//UTP11//RPL26//LAS1L//EXOSC2//DD…
31349	417	145	1.49212	0	0	positive regulation of defense response	PSMD4//FCER1G//CLEC4E//PSMB4//RAB34//MAPKAPK2//FCER1A//PSMA7//PSME1//PTGS2//ACE//PSMC4//LAG3//HMGB1//STAT5B//EAR1//IL6//TMEM173//NFKBIA//PSMC5//AP1G1//PSMC3//CTSB//NECTIN2//HRAS//PIK3CG//MEF2C//KLRK1//AIM2//IRF1//PSMB10//ALOX5AP//IRAK3//PAK2//NRAS//IRF4//IL21//CD36//SP7//HSPA1B//IL12A//PGR//NLRX1//CLEC7A//PSMF1//PSME2//HCK//PSMD1//UBE2K//PLA2G4A//PSMB8//LDLR//TGM2//UBE2V1//FBXW11//CD74//ADORA3//T…
42254	297	103	1.48817	0	0.0004	ribosome biogenesis	POP1//NUP107//HEATR1//TSR3//EXOSC8//NOC4L//LSM8//EMG1//DDX49//KRR1//NMD3//LSM6//MAK16//RPS21//NOP2//DIMT1//NPM1//RPF2//NHP2//LSM4//LRP1//TBL3//TSR1//NOP14//RIOK3//UTP11//RPL26//LAS1L//DDX27//RAN//EMB//DDX1//LDLR//NOL11//RPS14//NLE1//NIP7//NSUN4//GAR1//RPP14//PAF1//LTV1//MPP6//RIOK1//UTP6//BYSL//EXOSC1//ABCF1//NME1//WDR12//DDX56//WDR3//PWP1//UTP14A//IPO4//TEX10//BMS1//MPHOSPH10//NOB1//EIF6//C3//UT…
1903039	211	73	1.48461	0.0001	0.0024	positive regulation of leukocyte cell-cell adhesion	PIK3R6//CD1D1//GATA3//FLOT2//VCAM1//HMGB1//CDC42//STAT5B//CD24A//NCK2//IL6//CCL5//CTLA4//STAT5A//HSPH1//IL12B//IL2//CD80//AIF1//BAD//GLI3//KLRK1//ANXA1//IRF1//XBP1//IL1RL2//PTPN11//IL12RB1//IGF1//CCDC88B//PAK2//LYN//IL1B//ELANE//GPAM//H2-DMA//IL21//CD83//GRB2//IL12A//LGALS1//VTCN1//YES1//PRKCZ//AP3B1//MYB//TGFBR2//IL4//HSP90AA1//IL7R//ICAM1//CD74//LGALS9//CYLD//IL4RA//IFNG//MTOR//SYK//TGFB1//SOCS…
35690	165	57	1.48239	0.0007	0.0072	cellular response to drug	GDE1//NME1//SSR1//ADSSL1//FURIN//HSP90AB1//HSPA5//BMS1//HIF1A//RAP1B//HTR1B//TXN1//CCT3//RECQL5//UTP3//PDE4B//ITGB3//RPF2//MEF2C//GTPBP4//KCNQ1//AIM2//UTP15//PPP3CB//KCNC1//TRP53//GAPDH//ISY1//SLAMF8//NOP14//IL1B//BCL2L1//RAPGEF3//SOX1//RANBP1//GSTM1//CAR2//NRG1//PPAT//EDN1//MYLK//UMPS//MYC//YAP1//EFTUD2//PPP1R15A//CXCR4//KCND2//SLC18A2//CAD//VEGFA//CDC37//GAR1//PSMD7//ASIC2//CEBPA//CCT8
1903052	168	58	1.48146	0.0006	0.0069	positive regulation of proteolysis involved in cellular protein catabolic process	PSMD12//SUMO3//BCAP31//PSMD4//PSMA6//NUB1//PSMB4//WDR5//ANAPC16//PSMA7//PSME1//FMR1//PSMC2//PSMC4//DAB2IP//CCNB1//SMAD7//CLU//PSMD14//PSMC5//PSMC3//ANAPC11//CBFA2T3//PSMD13//FBXO22//XBP1//TRIB3//PRMT5//PSMB10//TRIB1//PLK2//HSPBP1//CTSC//ANAPC5//ZFAND2A//PSMF1//PSME2//PSMA3//CDH1//UBE2V2//MDM2//PSMD1//PSMA2//PSEN2//AURKA//PSMB8//CSNK1E//PSMB9//PLK3//SOCS5//ANAPC15//DDA1//PSMB6//PSMD7//TRIB2//PSMD3…
60326	238	82	1.47845	0.0001	0.0017	cell chemotaxis	ITGA1//CCL6//ELMO2//CXCL16//TREM1//ADAM17//FCER1G//CALR//CXCL2//LBP//MET//VCAM1//ITGAM//TIAM1//HMGB1//INPP5D//ENPP2//S100A14//TMEM102//CALCA//SWAP70//IL6//CCL5//ABCC1//CXCR2//AIF1//C3AR1//PDE4B//CSF1//CXCL1//HGF//PIK3CG//KLRK1//ANXA1//SAA3//PLXNB3//CCL24//CMKLR1//CCL25//LYN//THBS1//SLAMF8//IL1B//C1QBP//VEGFB//IL12A//CCL3//TGFB2//WNT5A//NBL1//EDNRB//C5AR1//BCAR1//EDN1//CNR2//IL4//CD74//ENG//LGALS9…
71216	268	92	1.47307	0	0.0013	cellular response to biotic stimulus	LCN2//TIGAR//BYSL//UTP6//ZFP709//CCDC47//CXCL16//PRKCE//CXCL2//PABPN1//MAP2K3//LBP//CYP11A1//HSPA5//CDC42//HIF1A//TREM2//CD300LB//EAR1//SIGIRR//DAB2IP//IL6//CCL5//NFKBIA//CAMP//IL12B//IL2//ACOD1//CD80//PDE4B//CDS1//JUN//MEF2C//FCGR2B//LITAF//KLRK1//IRF8//CTR9//BCR//XBP1//NCAM1//TRP53//MTDH//FN1//LYN//CDA//IL1B//TRIB1//CD36//IL12A//CCL3//SRA1//WNT5A//EDNRB//SASH1//HK1//NFKB1//NRG1//BTK//HCK//AKAP8…
50870	201	69	1.47307	0.0002	0.0036	positive regulation of T cell activation	PIK3R6//CD1D1//GATA3//FLOT2//VCAM1//HMGB1//CDC42//STAT5B//CD24A//NCK2//IL6//CCL5//CTLA4//STAT5A//HSPH1//IL12B//IL2//CD80//AIF1//BAD//GLI3//KLRK1//ANXA1//IRF1//XBP1//IL1RL2//PTPN11//IL12RB1//IGF1//CCDC88B//PAK2//LYN//IL1B//GPAM//H2-DMA//IL21//CD83//GRB2//IL12A//LGALS1//VTCN1//YES1//PRKCZ//AP3B1//MYB//TGFBR2//IL4//HSP90AA1//IL7R//CD74//LGALS9//CYLD//IL4RA//IFNG//MTOR//SYK//TGFB1//SOCS5//CD247//EBI3…
50778	616	211	1.46985	0	0	positive regulation of immune response	ELMO2//CD1D1//PSMD4//FCER1G//CLEC4E//PSMA7//PSME1//CR1L//PLA2G6//LAG3//HMGB1//STAT5B//EAR1//IL13//IL6//TMEM173//NFKBIA//PSMC5//CTSB//NECTIN2//KLRK1//AIM2//IRF1//IL12RB1//IRAK3//P2RX7//NRAS//H2-DMA//IL21//CD36//GRB2//IL12A//PGR//CFP//CLEC7A//PSME2//TAP2//YES1//BCAR1//UBE2K//PSMB8//NFAM1//SPON2//UBE2V1//IRAK4//TNIP2//TGFB1//FCGR3//CFB//CTSG//PAK1//NR4A3//H2-T23//MS4A2//H2-K1//CYBA//KRT1//CCR2//STX7…
14074	214	73	1.46379	0.0002	0.0031	response to purine-containing compound	TYR//BSG//ITPR1//NME1//ALAS1//HNF4A//AKAP1//FOSL1//PTGS2//CYP11A1//HSPA5//P2RX3//PTPRN//HIF1A//ATP7B//RAP1B//PER1//DNTT//IL6//RYR2//PLCG2//P2RX1//MMP19//SDC2//SLC6A4//HSP90B1//ASPH//TRPM2//PIK3CG//AQP9//FOSL2//JUN//AACS//KCNQ1//SLC5A5//RYR3//KDM1A//PENK//TRP53//P2RX7//SLC8A1//IGF1//P2RX2//SLC26A3//IL1B//IGFBP5//BCL2L1//RAPGEF3//PCK1//CHEK1//FOS//JUNB//MAT2A//EEF2K//AQP1//LDHA//INHBB//SPARC//CIB2/…
30135	209	71	1.45775	0.0003	0.0042	coated vesicle	TMED7//BCAP31//RAB14//TMEM199//BET1//RAB27A//FURIN//SCD1//SNX18//YIPF5//SORT1//COPZ1//TRF//HIP1//ARCN1//CTLA4//GOT2//F5//SEC13//AP1G1//TMED9//SYT1//COPG1//TMED10//CLVS1//HSPA8//FZD2//LRP1//SCD2//SNX3//SEC24D//NEO1//CPNE2//RAB35//SLC32A1//HAX1//CLTA//ARF1//COPB2//WNT5A//CTSC//GOT1//LYZ1//DVL2//SCYL1//CTSZ//LMAN2//EDN1//GOSR2//LMBRD1//LDLR//CD74//FZD4//LMAN1//LYZ2//RASSF9//PICALM//SLC18A2//FCGR1//C…
5126	221	75	1.45626	0.0002	0.0031	cytokine receptor binding	CCL6//GATA3//CXCL16//ADAM17//CXCL2//CNTF//PIBF1//CXCL9//ANGPT1//GRIN2B//CASP3//CCL22//IL13//S100A14//IL6//DAB2IP//FEM1B//SMAD7//CCL5//OSM//ERAP1//IL2//IL12B//ITGB3//CSF1//CXCL1//NTRK1//STAT3//IL12RB1//FASL//IL20//LIF//IL1RN//CCL24//CCL25//NES//LYN//CFLAR//IL21//TRAF4//IL34//GRB2//VEGFB//IL12A//TMBIM1//TGFB2//CCL3//LIFR//IL3//SMAD2//TIMM50//TGFBR2//BAMBI//IL4//ENG//SNX6//TRAF1//CSF2//IFNG//IRAK4//…
1903364	183	62	1.45382	0.0007	0.0089	positive regulation of cellular protein catabolic process	PSMD12//SUMO3//BCAP31//PSMD4//PSMA6//NUB1//PSMB4//WDR5//ANAPC16//PSMA7//PSME1//FMR1//PSMC2//PSMC4//DAB2IP//CCNB1//SMAD7//CLU//PSMD14//PSMC5//PSMC3//ANAPC11//CBFA2T3//PSMD13//FBXO22//XBP1//TRIB3//PRMT5//PSMB10//UQCC2//TRIB1//PLK2//HSPBP1//CTSC//ANAPC5//ZFAND2A//PSMF1//PSME2//PSMA3//CDH1//UBE2V2//MDM2//PSMD1//PSMA2//PSEN2//AURKA//PSMB8//SPOP//CSNK1E//PSMB9//RDX//PLK3//SOCS5//ANAPC15//DDA1//PSMB6//T…
1819	387	131	1.45255	0	0	positive regulation of cytokine production	GATA3//CD1D1//FCER1G//CLEC4E//FCER1A//MAPKAPK2//PIBF1//PTGS2//HMGB1//TNFRSF8//STAT5B//HIF1A//IL13//IL6//CALCA//TRIM16//TMEM173//PLCB1//CAMP//HGF//FLT3//HRAS//POLR3H//KLRK1//IRF8//AIM2//IRF1//IL12RB1//P2RX7//AGPAT1//CCDC88B//NRAS//IRF4//ELANE//ARHGEF2//IL21//ATF4//CD83//CD36//IL12A//HSPA1B//CRHR2//CD2//NLRX1//VTCN1//EPX//CREB1//PRG3//SPON2//EIF2AK2//PARK7//CD74//CEBPB//IFNG//TGFB1//FCGR3//EBI3//NR…
2521	512	173	1.44993	0	0	leukocyte differentiation	ETV2//PPP2R3C//GATA3//CD1D1//FCER1G//CLEC4E//CDK6//KIF1B//BATF//HMGB1//STAT5B//INPP5D//PATZ1//KIAA0922//GATA2//TRF//TPD52//CALCA//PILRB1//IL6//CMTM7//SPINK5//BAD//GLI3//DDX46//FLT3//CBFA2T3//MEF2C//NTRK1//IRF8//IRF1//IL20//IL12RB1//TBL3//TAL1//KDM1A//HAX1//IRF4//TRIB1//H2-DMA//IL21//CD83//IL34//IL12A//GADD45G//LTBR//SEMA4A//JAGN1//NRARP//AP3B1//CREB1//ANXA2//GFI1B//PSEN2//NFAM1//H2-OA//IL7R//CD74…
2684	904	305	1.44778	0	0	positive regulation of immune system process	PPP2R3C//ELMO2//CD1D1//JAG1//PSMD4//FCER1G//TNFRSF4//CLEC4E//PSMA7//PSME1//VCAM1//CR1L//PLA2G6//LAG3//HMGB1//STAT5B//TNFRSF18//CD300LB//EAR1//IL13//IL6//CALCA//TMEM173//NFKBIA//PSMC5//CD80//CTSB//BAD//NECTIN2//GLI3//KLRK1//AIM2//IRF1//IL12RB1//IRAK3//P2RX7//CCDC88B//NRAS//H2-DMA//IL21//CD83//GRB2//CD36//IL12A//PGR//CFP//CLEC7A//TAP2//VTCN1//PSME2//YES1//BCAR1//UBE2K//CREB1//GFI1B//PSMB8//NFAM1//S…
45055	264	89	1.44663	0.0001	0.0021	regulated exocytosis	STX7//CYB5R1//STX3//FCER1G//MYO1F//FCER1A//TUBA4A//RAB27A//FMR1//PEX5L//ITGA2B//ADORA2B//GATA2//RAP1B//IL13//P2RX1//PDGFA//CLU//F5//AP1G1//SYT1//ITGB3//RAPGEF4//HGF//CALM1//SDF4//NAPB//PIK3CG//TMED10//RAB3GAP1//SCIN//STXBP1//COMT//BCR//PPP3CB//LAMP1//LAMP2//FN1//P2RX7//IGF1//LYN//THBS1//CD300A//CD36//VEGFB//STX11//TIMP3//TGFB2//ARF1//CCL3//PROS1//FES//ACTN1//LGALS3BP//CACNA1A//STXBP2//F13A1//BTK/…
50727	295	99	1.44007	0	0.0014	regulation of inflammatory response	GATA3//FCER1G//PSMB4//FCER1A//CR1L//PTGS2//ACE//HMGB1//STAT5B//MCPH1//IL6//PHB2//HGF//PIK3CG//FCGR2B//IL20//ALOX5AP//SLAMF8//CALCRL//PROS1//EDNRB//CFP//NLRX1//HCK//SHARPIN//PLA2G4A//LDLR//METRNL//TGM2//PARK7//CD74//ADORA3//SNX6//AHSG//GPX4//FCGR1//SOCS5//FCGR3//PTGER3//CFB//RICTOR//KRT1//CCR2//IER3//SETD6//XIAP//PHB//C4B//LBP//ADORA2B//CUEDC2//PER1//CD24A//C3//CCL5//STAT5A//NPY5R//SEMA7A//IL12B//…
19221	361	121	1.4383	0	0.0005	cytokine-mediated signaling pathway	STAT2//BAG4//PSMD4//CSF2RB//TNFRSF4//PSMB4//PSMA7//TNFRSF17//ANGPT1//PSME1//VCAM1//HSP90AB1//PSMC4//PTPRN//KRT8//STAT5B//TNFRSF18//SIGIRR//IL6//PLCB1//SOCS1//TNFRSF12A//PSMC5//PSMC3//BAD//FLT3//STAT3//IRF8//AIM2//IRF1//PTPN11//IL12RB1//PSMB10//CSNK2B//NCAM1//IRAK3//IRF4//BST2//IFI27//STAT4//ARHGEF2//IRF5//HSPA1B//RFFL//LIFR//LTBR//JAGN1//PSMF1//PSME2//CIITA//HCK//UBE2K//SHARPIN//PSMD1//OAS3//KLF6…
6909	284	95	1.43541	0.0001	0.0017	phagocytosis	CORO1C//EIF1A//ELMO2//RAB14//ITPR1//NSF//PRKCE//FCER1G//HK3//CALR//RAB34//TCP1//ELMO1//RAB27A//LBP//C4B//PLA2G6//HSP90AB1//HMGB1//CDC42//TREM2//ETS2//ATG3//GATA2//NUP62//C3//PLCG2//NGP//ARCN1//MYO10//NCKAP1//AIF1//DOCK1//HP//JUN//HSPA8//FCGR2B//GSN//IRF8//LRP1//VAV2//BCR//ANXA1//COMT//SNX3//P2RX7//RAB35//LYN//THBS1//CD300A//IL1B//ELANE//NEU1//GULP1//TRAF4//GRB2//CD36//SCARB1//PROS1//HK1//CLEC7A//…
22612	219	73	1.43037	0.0004	0.0058	gland morphogenesis	NTN4//ITPR1//FGFR2//OXTR//MET//RP2//PTN//CDC42//NKX2-3//TFAP2C//USP39//IL6//FEM1B//ARCN1//PHB2//PDGFA//STAT5A//BAX//MED1//SOSTDC1//MSX2//HGF//CSF1//EIF4E//GLI3//DDX46//SERPINB5//TNC//NR3C1//XBP1//MAF//TWSG1//IGF1//PAK2//CTNND1//CSF1R//CFLAR//IGFBP5//TRAF4//CD36//TGFB2//PGR//WNT5A//WNT2//CDH1//BMP7//BTK//NFIB//PLXNA1//TGFBR2//CAPN1//TRP63//TGM2//EDAR//SFRP1//CEBPB//TRAF1//SOX9//IFNG//HDC//PAX3//TG…
45088	385	128	1.42666	0	0.0004	regulation of innate immune response	STAT2//PSMD4//FCER1G//CLEC4E//PSMB4//RALA//MYO1F//MAPKAPK2//PSMA7//SERPINB9//PSME1//SCD1//HSP90AB1//LAG3//PSMC4//HMGB1//STAT5B//EAR1//IL6//TMEM173//NFKBIA//SOCS1//AP1G1//PSMC5//PSMC3//CTSB//NECTIN2//HRAS//KLRK1//AIM2//IRF1//PTPN11//PSMB10//IRAK3//PAK2//IRF4//NRAS//SLAMF8//IL21//SP7//CD36//IL12A//HSPA1B//NLRX1//CLEC7A//TAP2//PSMF1//PSME2//HCK//PSMD1//UBE2K//PSMB8//UBE2V1//FBXW11//CYLD//IFNG//IRAK4…
98552	458	152	1.42413	0	0	side of membrane	ITGA1//KLRD1//CD1D1//MAP2K2//FCER1G//TNFRSF4//HTRA2//KLRA7//FCER1A//CXCL9//VCAM1//CR1L//ACE//LAG3//TIAM1//LY6A//SPTB//ITGA2B//TRF//TNFRSF18//IL13//SERPINE2//IL6//RYR2//P2RX1//CD80//CTSB//CD48//FLT3//FCGR2B//GNB4//CD22//KLRK1//IL12RB1//LY6C1//NCAM1//P2RX7//ITGAX//ANPEP//EPHA5//CD83//CD36//HFE//GLRA1//CDH5//CEACAM2//FES//KCNJ3//CD2//SLAMF7//VTCN1//CDH1//HCK//AQP1//ITGAE//LDLR//AQP4//FARP1//SNX5//IL…
45087	617	204	1.41878	0	0	innate immune response	KLRD1//CXCL16//PSMD4//FCER1G//CLEC4E//TGTP1//SHMT2//PSMA7//RAB27A//PSME1//TRIM35//VCAM1//LAG3//HMGB1//STAT5B//EAR1//CD300LB//IL6//CALCA//TMEM173//NFASC//NFKBIA//PSMC5//CTSB//NECTIN2//PIK3CG//KLRK1//AIM2//IRF1//IL12RB1//IRAK3//NRAS//SLAMF8//BST2//IFI27//IL21//CD36//IL12A//CFP//CLEC7A//TAP2//CIITA//PSME2//UBE2K//TRIM27//PSMB8//AQP4//SPON2//UBE2V1//IRAK4//TGFB1//TNIP2//CCR1//CFB//PAK1//H2-T23//CYBA/…
1900180	255	84	1.41355	0.0003	0.0042	regulation of protein localization to nucleus	LIME1//CCT6A//HNF4A//PKIA//TCP1//KPNB1//ANGPT1//DCLK1//PIN1//AKAP1//HSP90AB1//PTGS2//PKIG//NUP62//CCT5//IL6//DAB2IP//TXN1//NRON//TMEM173//CCT3//NFKBIA//SOCS1//MED1//IL12B//NPM1//GTSE1//GLI3//KIF23//PARP10//LITAF//SESN2//UFD1//PPP3CB//XBP1//PPM1A//LIF//IGF1//IL1B//DACT3//MAPK7//CD36//TGFB2//TRIM40//CCT2//PTPN5//NUP54//CDH1//CCT7//NF2//BMP7//CHP1//LMNA//BAMBI//OGG1//SPOP//HSP90AA1//PARK7//CD74//TLR…
22409	249	82	1.41314	0.0003	0.0045	positive regulation of cell-cell adhesion	PIK3R6//CD1D1//GATA3//FLOT2//VCAM1//HMGB1//CDC42//STAT5B//CD24A//NCK2//IL6//CCL5//SMAD7//CTLA4//STAT5A//MYO10//HSPH1//IL12B//IL2//FSTL3//CD80//AIF1//BAD//GLI3//KLRK1//ANXA1//IRF1//XBP1//IL1RL2//PTPN11//IL12RB1//GCNT2//IGF1//CCDC88B//PAK2//LYN//IL1B//ELANE//GPAM//H2-DMA//IL21//CD83//GRB2//IL12A//WNT5A//LGALS1//VTCN1//CDH1//YES1//BMP7//PRKCZ//AP3B1//MYB//TGFBR2//IL4//HSP90AA1//IL7R//ICAM1//CD74//LG…
43279	219	72	1.41078	0.0007	0.0093	response to alkaloid	NOS1//PRKCE//CHRNA6//OXTR//VCAM1//HTR3A//HSP90AB1//CYP11A1//TIAM1//HSPA5//GRIN2B//HIF1A//CASP3//HTR1B//IL13//IL6//RYR2//CCL5//KALRN//GSR//BAX//RECQL5//AIF1//SDC2//BAD//PPP2R2A//SLC7A11//TMED10//NTRK1//RYR3//PENK//PDX1//NCAM1//TRP53//SLC8A1//IGF1//SRSF9//IL1B//UQCRC1//BCL2L1//PCSK1//RAPGEF3//PGR//CHEK1//HOMER2//NFKB1//MDM2//CASP12//EDN1//CRHR1//CREB1//SNCG//HSP90AA1//ICAM1//PSMB9//MYC//ENTPD1//EFT…
48762	257	84	1.40255	0.0003	0.0051	mesenchymal cell differentiation	CORO1C//LIMD1//JAG1//ID2//MEIS1//ARL6IP1//FGFR2//PARP3//HNRNPAB//ALDH1A7//FMR1//TMEM100//TFAP2C//HIF1A//EOMES//DAB2IP//SMAD7//EFNA1//SOX11//OSR1//ALDH1L1//MSX2//EZH2//ID1//HGF//SOX10//MEF2C//PLAUR//STAT3//TNC//LEO1//CTR9//MASP1//PHLDB1//TES//GCNT2//ADIPOR1//DACT3//ZEB2//TGFB2//CDH5//RCC2//WNT5A//EDNRB//PNN//PBX4//WNT2//MAD2L2//NRG1//SMAD2//RRBP1//BMP7//SLC39A6//EDN1//CUL7//TGFBR2//SNW1//BAMBI//CF…
2768	306	100	1.40233	0.0001	0.0023	immune response-regulating cell surface receptor signaling pathway	ELMO2//GATA3//ITPR1//TNFRSF21//PSMD4//FCER1G//CLEC4E//PSMB4//FCER1A//PSMA7//PSME1//PLA2G6//HSP90AB1//PSMC4//THEMIS2//INPP5D//MYO10//NFKBIA//PSMC5//PSMC3//HRAS//DOCK1//MEF2C//KLRK1//PSMB10//PAK2//NRAS//GRB2//CD36//CLEC7A//PSMF1//PSME2//YES1//LCP2//HCK//BCAR1//PSMD1//PSEN2//PSMB8//NFAM1//UBE2V1//FBXW11//CYLD//IFNG//FCGR1//GAB2//PAK1//NR4A3//MS4A2//PSMD3//PSMD12//LIME1//PRKCE//PSMA6//ELMO1//CLEC4D//…
30099	426	139	1.40016	0	0.0008	myeloid cell differentiation	ETV2//GATA3//JAG1//AK3//MEIS1//CDK6//KIF1B//BATF//P4HTM//HOXA9//HMGB1//STAT5B//INPP5D//HIF1A//SPTB//CASP3//GATA2//TRF//CALCA//PILRB1//PLCB1//NFKBIA//NFIL3//DDX46//FLT3//CBFA2T3//MEF2C//SCIN//SMAD9//IRF8//SLC25A38//IL20//PTPN11//TAL1//SNX3//KDM1A//RBFOX2//HAX1//IRF4//WDR61//TRIB1//IL34//FES//LTBR//JAGN1//CREB1//ANXA2//GFI1B//HIPK2//PSEN2//CEBPB//RPS14//FBN1//IFNG//MTOR//TGFB1//GAB2//CCR1//VEGFA//C…
46822	255	83	1.39672	0.0004	0.0059	regulation of nucleocytoplasmic transport	IER3//LIME1//HNF4A//PKIA//KPNB1//ANGPT1//AKAP1//HSP90AB1//PTGS2//PKIG//NUP62//IL6//DAB2IP//TXN1//NRON//TMEM173//NFKBIA//SOCS1//MED1//IL12B//GTSE1//GLI3//KIF23//PARP10//LITAF//PPP3CB//XBP1//PPM1A//PTPN11//TRP53//IGF1//IL1B//IFI27//DACT3//MAPK7//CD36//RAPGEF3//PTPN5//NEDD4//NUP54//CDH1//CAMK4//MDM2//BMP7//RCC1//CHP1//PIM1//BAMBI//OGG1//SPOP//IL4//HSP90AA1//PARK7//CD74//TLR2//EDAR//FBXW11//CDKN1A//L…
30139	327	106	1.39101	0.0001	0.0021	endocytic vesicle	PRDX5//RALA//PCCA//RAB34//PSMC4//ATP6V0A2//TRF//CCT3//AP1G1//RAB8B//PSMC3//LRP1//SNX3//RAB38//LAMP2//RAB35//CD36//SCARB1//CCT2//SCARF1//PSMF1//RAB32//LDHA//NCF1//CACNG4//HYOU1//RAB31//LDLR//CD74//FZD4//CACNG3//MSR1//FCGR1//EIF3D//SLC18A3//ANXA3//ITGAV//SSR2//ALG2//CACNG2//RAB20//AP1S2//RAB43//CYBA//CYBB//STX7//NSF//RAB14//CALR//ATP6V0B//PKIA//SSR1//TCP1//FLOT2//PSMC2//PPA1//ATP6V0E//CAMK2A//GSTA2…
9743	324	105	1.39064	0.0001	0.0022	response to carbohydrate	ERN1//PFKFB2//CCND3//HK3//PIM3//RAB34//EIF2B1//VCAM1//MET//PLA2G6//ACE//PTGS2//TIAM1//ACVR1C//PTPRN//HMGB1//EIF2B4//HIF1A//CASP3//ADCY5//EAR1//FASN//RAP1B//PLCB1//NDUFAF2//CTSB//BAD//MEF2C//AACS//SESN2//GFPT1//MLX//FN1//SLC8A1//P2RX2//EPHA5//CALCRL//GPAM//PCK1//CRHR2//JAGN1//GLUL//CLEC7A//SMAD2//LDHA//AQP4//ICAM1//PPP1R15A//INSR//TGFB1//RPS6KA2//CASP6//LPL//CYBA//EIF2B3//PRKCE//NME1//HNF4A//MAP2K…
2429	278	90	1.38921	0.0003	0.0045	immune response-activating cell surface receptor signaling pathway	PSMD12//ELMO2//GATA3//LIME1//ITPR1//PRKCE//TNFRSF21//PSMD4//FCER1G//PSMA6//CLEC4E//PSMB4//PSMA7//ELMO1//CLEC4D//PSME1//PSMC2//PLA2G6//HSP90AB1//PSMC4//THEMIS2//CDC42//INPP5D//TRAT1//PLCG2//MYO10//CTLA4//BAX//PSMD14//NFKBIA//PSMC5//LAT2//C3AR1//NCKAP1//PDE4B//PSMC3//HRAS//DOCK1//PSMD13//MEF2C//KLRK1//VAV2//PSMB10//PAK2//LYN//NRAS//CD300A//CHUK//GRB2//NFKB1//CLEC7A//PSMF1//PSME2//PSMA3//C5AR1//YES1…
2697	464	150	1.38722	0	0.0004	regulation of immune effector process	STAT2//GATA3//CD1D1//FCER1G//TNFRSF4//FCER1A//SERPINB9//ANGPT1//CR1L//LAG3//HMGB1//STAT5B//GATA2//IL13//IL6//PHB2//TMEM173//AP1G1//SLC25A19//SPINK5//NECTIN2//LSM4//FCGR2B//KLRK1//AIM2//IRF1//IL12RB1//IL13RA1//IRAK3//P2RX7//CD93//PAK2//SLAMF8//BST2//IL21//HFE//CD36//IL12A//HSPA1B//PGR//FES//PROS1//NLRX1//CFP//TAP2//HCK//YIPF1//RFWD3//EIF2AK2//SPON2//IL7R//CD74//ADORA3//SNX6//IFNG//TGFB1//SOCS5//FC…
9617	660	213	1.38486	0	0	response to bacterium	CXCL16//IGKJ1//FCER1G//CLEC4E//VCAM1//ACE//PLA2G6//HMGB1//STAT5B//CD300LB//EAR1//SIGIRR//IL13//IL6//CALCA//WFDC6A//NFKBIA//IL10RA//F5//CD80//SPINK5//NTRK1//FCGR2B//LITAF//KLRK1//GNG12//COMT//FUCA2//IRAK3//MTDH//FN1//P2RX7//CD160//DRAM1//SLAMF8//CD36//IL12A//BCL2L1//PGR//SCARB1//CFP//TAP2//TFPI//SPON2//EIF2AK2//CEBPB//ENTPD1//IRAK4//TGFB1//TNIP2//EIF3D//PTGIR//CFB//CTSG//BAK1//ANXA3//ITGAV//PAF1//…
50776	840	270	1.37929	0	0	regulation of immune response	SAMSN1//CTSH//PPP2R3C//ELMO2//CD1D1//KLRD1//PSMD4//FCER1G//CLEC4E//PSMA7//ANGPT1//PSME1//CR1L//VCAM1//PLA2G6//LAG3//HMGB1//STAT5B//EAR1//CD300LB//IL13//IL6//TMEM173//NFKBIA//PSMC5//CTSB//SPINK5//NECTIN2//FCGR2B//KLRK1//AIM2//IRF1//IL12RB1//IRAK3//P2RX7//CD160//NRAS//SLAMF8//BST2//H2-DMA//IL21//HFE//CD36//GRB2//IL12A//PGR//CFP//SLAMF7//CLEC7A//PSME2//TAP2//YES1//BCAR1//UBE2K//TRIM27//PSMB8//NFAM1/…
32103	280	90	1.37929	0.0004	0.0053	positive regulation of response to external stimulus	STX3//FCER1G//ADAM17//CALR//RAB34//CNTF//FCER1A//CXCL9//LBP//MET//PTGS2//ACE//TIAM1//HMGB1//STAT5B//ADORA2B//FASN//CD24A//TMEM102//S100A14//C3//IL6//SWAP70//CCL5//STAT5A//PGC//NPY5R//ACOD1//C3AR1//CXCR2//AIF1//NDEL1//CSF1//CXCL1//PIK3CG//TNC//ALOX5AP//CCL24//CMKLR1//FN1//THBS1//IL1B//VEGFB//C1QBP//IL12A//PGR//CCL3//WNT5A//SASH1//SCARF1//NRG1//C2//C5AR1//BTK//EDN1//TBK1//GPRC5B//PLA2G4A//SNW1//LDL…
6887	371	119	1.3764	0.0001	0.0018	exocytosis	SCRN1//STX3//FCER1G//RALA//MYO1F//TPM1//FCER1A//TUBA4A//RAB27A//PLA2G6//MYO5A//ITGA2B//GATA2//RAP1B//IL13//STAM//SNAP29//P2RX1//F5//AP1G1//HGF//SDF4//NAPB//PIK3CG//SCIN//COMT//EXOC2//NCAM1//LAMP2//FN1//P2RX7//RAB35//NCS1//CD36//STX11//TIMP3//FES//PROS1//TPM2//BLOC1S6//JAGN1//HCK//CHP1//SYN2//RAB31//DNM1//RAB26//ADORA3//SNX6//AHSG//IFNG//SRGN//TGFB1//GAB2//PSAP//VEGFA//CCR1//ANXA3//PLEK//NR4A3//MS…
2764	431	138	1.37396	0	0.001	immune response-regulating signaling pathway	CTSH//ELMO2//GATA3//ITPR1//TNFRSF21//PSMD4//FCER1G//CLEC4E//PSMB4//MAPKAPK2//FCER1A//PSMA7//PSME1//PLA2G6//HSP90AB1//PSMC4//THEMIS2//HMGB1//INPP5D//EAR1//MYO10//TMEM173//NFKBIA//PSMC5//PSMC3//CTSB//HRAS//DOCK1//MEF2C//KLRK1//IRF1//PSMB10//IRAK3//PAK2//NRAS//IRF4//GRB2//CD36//HSPA1B//NLRX1//CLEC7A//PSMF1//PSME2//YES1//LCP2//HCK//BCAR1//PSMD1//PSEN2//PSMB8//NFAM1//UBE2V1//FBXW11//CYLD//IFNG//IRAK4/…
2253	457	146	1.37091	0	0.0011	activation of immune response	ELMO2//GATA3//ITPR1//TNFRSF21//PSMD4//FCER1G//CLEC4E//PSMB4//MAPKAPK2//PSMA7//PSME1//CR1L//PLA2G6//HSP90AB1//PSMC4//HMGB1//THEMIS2//INPP5D//EAR1//PHB2//TMEM173//MYO10//NFKBIA//PSMC5//PSMC3//CTSB//HRAS//DOCK1//MEF2C//KLRK1//AIM2//IRF1//PSMB10//IRAK3//PAK2//NRAS//IRF4//CD36//GRB2//HSPA1B//PROS1//NLRX1//CFP//CLEC7A//PSMF1//PSME2//YES1//LCP2//HCK//BCAR1//PSMD1//PSEN2//PSMB8//NFAM1//UBE2V1//FBXW11//CY…
2757	404	129	1.37019	0	0.0013	immune response-activating signal transduction	ELMO2//GATA3//ITPR1//TNFRSF21//PSMD4//FCER1G//CLEC4E//PSMB4//MAPKAPK2//PSMA7//PSME1//PLA2G6//HSP90AB1//PSMC4//THEMIS2//HMGB1//INPP5D//EAR1//MYO10//TMEM173//NFKBIA//PSMC5//PSMC3//CTSB//HRAS//DOCK1//MEF2C//KLRK1//IRF1//PSMB10//IRAK3//PAK2//NRAS//IRF4//GRB2//CD36//HSPA1B//NLRX1//CLEC7A//PSMF1//PSME2//YES1//LCP2//HCK//BCAR1//PSMD1//PSEN2//PSMB8//NFAM1//UBE2V1//FBXW11//CYLD//IFNG//IRAK4//FCGR1//TNIP2/…
32943	260	83	1.36986	0.0008	0.01	mononuclear cell proliferation	CD1D1//TNFRSF21//CCND3//TNFRSF4//VCAM1//LMO1//IMPDH1//SOS1//ITGAM//HMGB1//STAT5B//INPP5D//KIAA0922//CASP3//CD24A//IL13//NCK2//IL6//CCL5//CTLA4//STAT5A//BAX//SOX11//IL2//IL12B//CD80//AIF1//CSF1//FLT3//PIK3CG//MEF2C//FCGR2B//ANXA1//IRF1//IL12RB1//PSMB10//SATB1//IL13RA1//TRP53//P2RX7//ITGAX//IGF1//CCDC88B//LYN//CD300A//IL1B//GPAM//CTPS//IL21//TCF3//IL12A//VTCN1//BTK//TBK1//IGHM//IL4//ICAM1//IL7R//CD…
71345	614	196	1.36981	0	0	cellular response to cytokine stimulus	BAG4//PSMD4//TNFRSF4//HTRA2//TGTP1//PSMA7//ANGPT1//PSME1//VCAM1//PTPRN//HMGB1//STAT5B//TNFRSF18//FASN//SIGIRR//IL13//IL6//CALCA//TMEM173//NFKBIA//GM4951//TNFRSF12A//PSMC5//BAD//FLT3//AIM2//IRF1//CDK9//IL12RB1//IRAK3//FN1//SLK//BST2//IFI27//STAT4//BCL2L1//RFFL//JAGN1//PSME2//CIITA//UBE2K//SHARPIN//PSMB8//AQP4//TFPI//CEBPB//ENTPD1//SOX9//IRAK4//TNIP2//CCR1//PIAS4//CYBA//CCR2//BYSL//NSF//PSMA6//CNTF…
22613	427	136	1.36673	0	0.0013	ribonucleoprotein complex biogenesis	POP1//NUP107//HEATR1//TSR3//LIMD1//EXOSC8//CLNS1A//NOC4L//LSM8//EMG1//DDX49//KRR1//SRSF1//NMD3//USP39//LSM6//MAK16//RPS21//NUFIP1//NOP2//DIMT1//NPM1//RPF2//NHP2//LSM4//LRP1//TBL3//PRMT5//EIF3A//TSR1//ISY1//SRSF9//NOP14//DENR//CELF1//AAR2//RIOK3//SRSF10//SNRPD2//UTP11//RPL26//LAS1L//DDX27//RAN//EMB//DDX1//SNW1//LDLR//NOL11//RPS14//NLE1//EIF3D//NIP7//NSUN4//GAR1//RPP14//PAF1//LTV1//MPP6//RICTOR//SF…
2694	468	149	1.36619	0	0.0011	regulation of leukocyte activation	SAMSN1//PPP2R3C//CD1D1//GATA3//TNFRSF21//FCER1G//TNFRSF4//FCER1A//PIBF1//VCAM1//LAG3//HMGB1//STAT5B//INPP5D//KIAA0922//CASP3//GATA2//CD300LB//IL13//IL6//SOX11//AP1G1//CD80//SPINK5//BAD//GLI3//NECTIN2//DDX46//FLT3//MEF2C//FCGR2B//KLRK1//IRF1//PTPN11//IL12RB1//IL13RA1//CCDC88B//PAK2//H2-DMA//GPAM//IL21//CD83//HFE//GRB2//IL12A//FES//BLOC1S6//PTPRE//SLAMF7//VTCN1//NRARP//YES1//AP3B1//HPS1//NFAM1//H2-…
34097	748	238	1.36536	0	0	response to cytokine	BAG4//SERPINA3I//CXCL16//PSMD4//TNFRSF4//HTRA2//TGTP1//SHMT2//PSMA7//ANGPT1//PSME1//VCAM1//HMGB1//PTPRN//STAT5B//TNFRSF18//FASN//SIGIRR//IL13//CALCA//IL6//TMEM173//SERPINA1B//NFKBIA//GM4951//TNFRSF12A//PSMC5//CTSB//BAD//FLT3//AIM2//IRF1//CDK9//IL12RB1//IRAK3//FN1//SLK//BST2//IFI27//STAT4//BCL2L1//RFFL//JAGN1//CIITA//PSME2//UBE2K//SHARPIN//PSMB8//AQP4//TFPI//SERPINA3G//EIF2AK2//SERPINA1C//CEBPB//E…
19932	264	84	1.36536	0.0009	0.0108	second-messenger-mediated signaling	NOS1//CDC34//BCAP31//TMBIM4//ITPR1//CNBP//NEUROD2//FCER1A//KISS1R//CXCL9//NMT2//HTR5A//VCAM1//DMPK//CALM3//CD8A//PEX5L//TMEM100//PTPRN//MYO5A//TREM2//TRAT1//TOX3//ENPP2//BHLHA15//KSR1//CD24A//JPH4//RYR2//DDAH1//MT1//LAT2//RAPGEF4//ASPH//CALM1//ERP44//CAMKK2//PPP3CB//CAR3//ADM//PRKG1//NCAM1//PDX1//CMKLR1//SLC8A1//IGF1//PTGFR//EPHA5//THBS1//NCS1//MT2//CD36//CCL3//HOMER2//CRHR2//EDNRB//CALM2//NRG1//…
46651	258	82	1.36385	0.001	0.0139	lymphocyte proliferation	CD1D1//TNFRSF21//CCND3//TNFRSF4//LMO1//VCAM1//IMPDH1//SOS1//ITGAM//HMGB1//STAT5B//INPP5D//KIAA0922//CASP3//CD24A//IL13//NCK2//IL6//CCL5//STAT5A//CTLA4//BAX//SOX11//IL12B//IL2//CD80//AIF1//FLT3//PIK3CG//MEF2C//FCGR2B//ANXA1//IRF1//IL12RB1//PSMB10//SATB1//IL13RA1//TRP53//P2RX7//ITGAX//IGF1//CCDC88B//LYN//CD300A//IL1B//GPAM//CTPS//IL21//TCF3//IL12A//VTCN1//BTK//TBK1//IGHM//IL4//ICAM1//IL7R//CD74//CD…
2683	413	131	1.36111	0	0.0017	negative regulation of immune system process	SAMSN1//TNFRSF21//FCER1G//MEIS1//TNFRSF4//PSMB4//RALA//CDK6//PIBF1//SERPINB9//ANGPT1//CR1L//SCD1//HOXA9//LAG3//HMGB1//STAT5B//INPP5D//KIAA0922//CASP3//EAR1//GATA2//CALCA//PILRB1//PLCB1//SOX11//NFKBIA//SOCS1//SPINK5//GLI3//FLT3//FCGR2B//KLRK1//IRF1//IRAK3//SLAMF8//IRF4//WDR61//BST2//GPAM//TRIB1//HFE//RYBP//NLRX1//VTCN1//TAP2//NRARP//TAPBPL//TRIM27//H2-OA//EIF2AK2//IL7R//CD74//CEBPB//CYLD//FBN1//SO…
34470	373	118	1.35751	0.0001	0.0024	ncRNA processing	POP1//HEATR1//TSR3//EXOSC8//ELAC2//NOC4L//LSM8//EMG1//DDX49//KRR1//INTS5//ELP1//LSM6//MAK16//RPS21//NOP2//DPH3//DIMT1//NPM1//RPF2//NSUN2//NHP2//LSM4//TRMO//LRP1//YRDC//TBL3//AARS//WDR4//TSR1//METTL1//NOP14//RIOK3//ASUN//SSB//GTPBP3//UTP11//RPL26//ELP6//LAS1L//PTCD1//DDX27//SMAD2//INTS7//DDX1//LDLR//NOL11//RPS14//METTL3//NIP7//NSUN4//GAR1//RPP14//PAF1//ICA1//INTS4//CDK8//MPP6//LTV1//CSTF2//RIOK1//…
1817	585	185	1.35702	0	0.0004	regulation of cytokine production	GATA3//CD1D1//TNFRSF21//FCER1G//TNFRSF4//CLEC4E//FCER1A//MAPKAPK2//PIBF1//ANGPT1//MET//PTGS2//LAG3//HMGB1//TNFRSF8//STAT5B//INPP5D//HIF1A//SIGIRR//IL13//JPH4//IL6//CALCA//NRON//TRIM16//TMEM173//PLCB1//CAMP//SOCS1//HGF//FLT3//HRAS//FCGR2B//POLR3H//KLRK1//IRF8//LITAF//AIM2//IRF1//IL12RB1//IRAK3//FN1//P2RX7//AGPAT1//CCDC88B//NRAS//IRF4//BST2//ELANE//ARHGEF2//GPAM//IL21//ATF4//CD83//HFE//CD36//IL12A/…
9986	838	265	1.35698	0	0	cell surface	KLRD1//CD1D1//FCER1G//TNFRSF4//KISS1R//TNFRSF10B//VCAM1//CR1L//ACE//LAG3//HMGB1//LY6A//TRF//TNFRSF18//IL13//SIM1//IL6//WFDC6A//RHOC//GOT2//TNFRSF12A//CD80//CTSB//NECTIN2//FLT3//NTRK1//FCGR2B//CD22//KLRK1//IL12RB1//LY6C1//P2RX7//CD93//CLDND1//FN1//SLK//EPHA5//ECE2//BST2//BCAM//H2-DMA//CD83//CD36//HFE//SCARB1//CEACAM2//CRHR2//KCNJ3//SLAMF7//GUSB//LIPG//VTCN1//CDH1//CIITA//SLC1A2//LMAN2//AQP4//NFAM1…
70486	459	145	1.35558	0	0.0013	leukocyte aggregation	GATA3//CD1D1//TNFRSF21//FCER1G//CCND3//CLEC4E//TNFRSF4//CDK6//RAB27A//BATF//VCAM1//LAG3//HMGB1//STAT5B//PATZ1//KIAA0922//CASP3//IL6//CD80//SPINK5//CD48//BAD//GLI3//FLT3//PIK3CG//KLRK1//IRF1//IL12RB1//PTPN11//PSMB10//P2RX7//ITGAX//CCDC88B//PAK2//IRF4//H2-DMA//GPAM//CTPS//IL21//CD83//STX11//HFE//GRB2//IL12A//GADD45G//NEDD4//CD2//SEMA4A//CLEC7A//VTCN1//NRARP//YES1//AP3B1//PSEN2//H2-OA//ICAM1//IL7R//…
10038	497	157	1.35555	0	0.001	response to metal ion	ERN1//ALAS1//VCAM1//PTGS2//CALM3//HIF1A//CASP3//TRF//DTYMK//IL6//RYR2//TXNRD1//SLC25A12//BOLA2//BAD//TRPM2//SORD//AQP9//MEF2C//NR3C1//ALOX5AP//GDI1//NCAM1//FN1//P2RX7//GATM//CPNE7//CP//FTL1//NCS1//MTF1//GPAM//ATF4//HFE//GLRA1//BCL2L1//PCK1//NEDD4//NDRG1//GSTM1//GUCA1A//CDH1//CYCS//EEF2K//AQP1//CREB1//PLA2G4A//OGG1//PARK7//ICAM1//YAP1//ENTPD1//INSR//KCNK3//CASP6//ITPKB//PCDH15//EIF4A1//ALG2//NFATC…
5913	304	96	1.35509	0.0005	0.0063	cell-cell adherens junction	DLG5//EPS15L1//BSG//DOCK9//TBC1D10A//EIF2S3X//LRRC59//OXTR//FLOT2//HSP90AB1//EIF4G1//HSPA5//MPP7//EPB41L1//CAPZB//FASN//OLA1//DAB2IP//SWAP70//SMAD7//BZW1//SND1//TWF1//NECTIN2//RPL14//FMNL2//ANLN//HSPA8//IDH1//CTTN//TAGLN2//ENO1B//ANXA1//FLNB//SERBP1//TES//PFKP//SLK//SLC3A2//CTNND1//PAK2//LYN//RPS2//EHD4//BZW2//LMO7//TJP1//F11R//ATIC//USP8//ACTN1//NOP56//NDRG1//DHX29//RANBP1//CDH1//SCYL1//RAN//LAD…
6954	567	179	1.35469	0	0.0004	inflammatory response	PRDX5//GATA3//KLRG1//FCER1G//TNFRSF4//PSMB4//FCER1A//MAPKAPK2//SCN9A//SERPINB9//CXCL9//CR1L//VCAM1//PTGS2//ACE//HMGB1//STAT5B//MCPH1//HIF1A//CCL22//SIGIRR//IL13//IL6//CALCA//PHB2//P2RX1//CAMP//NTRK2//HGF//MUG1//PIK3CG//STAT3//NTRK1//FCGR2B//IL20//ALOX5AP//P2RX7//SLAMF8//ELANE//CALCRL//HFE//PROS1//EDNRB//CFP//NLRX1//CIITA//HCK//SHARPIN//NCF1//PLA2G4A//OGG1//LDLR//METRNL//TGM2//ICAM1//PARK7//SNX6//…
97193	295	93	1.3528	0.0007	0.0072	intrinsic apoptotic signaling pathway	TOPORS//IER3//ERN1//BCAP31//ITPR1//HTRA2//RNF7//TNFRSF10B//PIN1//TMEM109//HIF1A//BCLAF1//CERKL//XPA//MYBBP1A//SKIL//NCK2//DAB2IP//CLU//BAX//HSPH1//SOD2//MTCH2//BAD//SEPT4//HRAS//BAG5//PLAUR//ZFP622//BNIP3//XBP1//TRIB3//KDM1A//PDX1//TRP53//PHLDA3//NBN//AEN//ARHGEF2//ATF4//MAPK7//JMY//WWOX//BCL2L1//HSPA1B//CIDEB//CHEK1//TOPBP1//ARL6IP5//FNIP2//DNAJC10//CYCS//CASP12//CHAC1//PLEKHF1//CUL5//PPIF//UBE2…
45785	407	128	1.34954	0.0001	0.0022	positive regulation of cell adhesion	BAG4//CD1D1//GATA3//ADGRG1//STX3//CDK6//TPM1//ANGPT1//VCAM1//PLEKHA2//PTN//HMGB1//STAT5B//TNFRSF18//IL6//CALCA//MYO10//CD80//HSD17B12//BAD//GLI3//DOCK1//KLRK1//IRF1//COL8A1//PTPN11//IL12RB1//FN1//CCDC88B//PAK2//MIP//ELANE//GPAM//H2-DMA//IL21//CD83//CD36//NET1//GRB2//IL12A//VTCN1//CDH1//YES1//FBLN2//AP3B1//TGM2//IL7R//ICAM1//CD74//CYLD//IFNG//MTOR//TGFB1//SOCS5//EBI3//VEGFA//IFT74//CITED2//PAK1//I…
51249	401	126	1.34833	0.0001	0.0022	regulation of lymphocyte activation	SAMSN1//PPP2R3C//CD1D1//GATA3//TNFRSF21//TNFRSF4//PIBF1//VCAM1//LAG3//HMGB1//STAT5B//INPP5D//KIAA0922//CASP3//IL13//IL6//SOX11//AP1G1//CD80//SPINK5//BAD//GLI3//DDX46//FLT3//MEF2C//FCGR2B//KLRK1//IRF1//IL12RB1//PTPN11//IL13RA1//CCDC88B//PAK2//H2-DMA//GPAM//IL21//CD83//HFE//GRB2//IL12A//BLOC1S6//SLAMF7//VTCN1//NRARP//YES1//AP3B1//HPS1//NFAM1//H2-OA//IL7R//ICAM1//CD74//CEBPB//CDKN1A//CYLD//IFNG//MTO…
9612	303	95	1.3454	0.0007	0.0093	response to mechanical stimulus	NOS1//PIGK//DNAIC2//MMP7//TNFRSF10B//FMR1//FOSL1//PTGS2//TNFRSF8//P2RX3//GRIN2B//HIF1A//CASP3//XPA//ANO3//IL13//FOXP2//IL6//SERPINE2//RYR2//CCNB1//KALRN//KCNJ4//NFKBIA//NTRK2//ITGB3//CTSB//ATP2B2//BAD//SEMA4D//FOSL2//JUN//NTRK1//BNIP3//TNC//STRC//IRF1//KCNC1//NRXN2//MBD2//P2RX7//SLC8A1//CSRP3//IGF1//THBS1//IL1B//HTR7//NEU1//CHUK//STRA6//CD36//TIMP3//MGP//CHEK1//FOS//LTBR//JUNB//NFKB1//MYH4//KCNK4…
6955	1260	394	1.34183	0	0	immune response	DLG5//CTSH//PPP2R3C//ELMO2//JAG1//KLRD1//CXCL16//ANGPT1//ACKR2//VCAM1//PLA2G6//HMGB1//ATP6V0A2//STAT5B//FCAMR//CCL22//IL13//IL6//CALCA//TMEM173//NFKBIA//SPINK5//NECTIN2//KLRK1//CD22//IRAK3//P2RX7//NRAS//CD83//CD36//IL12A//PGR//SEMA4A//TAP2//BCAR1//CST7//NFAM1//IL7R//UBE2V1//CEBPB//IRAK4//FCGR3//CCR1//H2-T23//CD200R1//CYBA//CCR2//PIK3R6//BCAP31//NSF//PSMA6//SEC14L1//NMT2//C4B//PSMC2//CD8A//TREM2//…
50865	509	159	1.34045	0	0.0012	regulation of cell activation	SAMSN1//PPP2R3C//CD1D1//GATA3//TNFRSF21//FCER1G//TNFRSF4//FCER1A//PIBF1//VCAM1//LAG3//HMGB1//STAT5B//INPP5D//KIAA0922//CASP3//GATA2//CD300LB//EAR1//IL13//IL6//SERPINE2//SOX11//AP1G1//CD80//SPINK5//BAD//GLI3//NECTIN2//DDX46//FLT3//MEF2C//FCGR2B//KLRK1//IRF1//PTPN11//IL12RB1//IL13RA1//PRKG1//CCDC88B//PAK2//H2-DMA//GPAM//IL21//CD83//HFE//GRB2//IL12A//FES//BLOC1S6//PTPRE//SLAMF7//VTCN1//NRARP//YES1//…
70489	452	141	1.3386	0.0001	0.0018	T cell aggregation	GATA3//CD1D1//TNFRSF21//FCER1G//CCND3//CLEC4E//TNFRSF4//CDK6//RAB27A//BATF//VCAM1//LAG3//HMGB1//STAT5B//PATZ1//KIAA0922//CASP3//IL6//CD80//SPINK5//CD48//BAD//GLI3//FLT3//PIK3CG//KLRK1//IRF1//IL12RB1//PTPN11//PSMB10//P2RX7//ITGAX//CCDC88B//PAK2//IRF4//H2-DMA//GPAM//CTPS//IL21//CD83//STX11//HFE//GRB2//IL12A//GADD45G//NEDD4//CD2//SEMA4A//CLEC7A//VTCN1//NRARP//YES1//AP3B1//PSEN2//H2-OA//ICAM1//IL7R//…
42110	452	141	1.3386	0.0001	0.0018	T cell activation	GATA3//CD1D1//TNFRSF21//FCER1G//CCND3//CLEC4E//TNFRSF4//CDK6//RAB27A//BATF//VCAM1//LAG3//HMGB1//STAT5B//PATZ1//KIAA0922//CASP3//IL6//CD80//SPINK5//CD48//BAD//GLI3//FLT3//PIK3CG//KLRK1//IRF1//IL12RB1//PTPN11//PSMB10//P2RX7//ITGAX//CCDC88B//PAK2//IRF4//H2-DMA//GPAM//CTPS//IL21//CD83//STX11//HFE//GRB2//IL12A//GADD45G//NEDD4//CD2//SEMA4A//CLEC7A//VTCN1//NRARP//YES1//AP3B1//PSEN2//H2-OA//ICAM1//IL7R//…
51347	616	192	1.33749	0	0.0003	positive regulation of transferase activity	ERN1//PFKFB2//ITGA1//PPP2R3C//MAP2K2//PSMD4//CCND3//LRP8//PSMB4//ANAPC16//FCER1A//MAPKAPK2//TNKS//PIBF1//PSMA7//KISS1R//ANGPT1//PSME1//DUSP5//MET//ACE//HSP90AB1//TIAM1//PSMC4//TRF//ADCY5//IL6//CALCA//DUSP12//SOCS1//NTRK2//HACD3//NPM1//PSMC5//PSMC3//EZH2//HGF//BAD//FLT3//DIRAS2//HRAS//PIK3CG//NTRK1//ZFP622//UNC119//PTPN11//MAP4K1//TIFA//PSRC1//PSMB10//P2RX7//NBN//TRAF4//GADD45G//CCT2//MOS//PSMF1//…
2252	748	233	1.33667	0	0	immune effector process	CTSH//ELMO2//KLRD1//CD1D1//JAG1//FCER1G//CLEC4E//TNFRSF4//RAB27A//ANGPT1//CR1L//PLA2G6//ACE//LAG3//HMGB1//STAT5B//CD300LB//IL13//IL6//TMEM173//NFASC//SLC25A19//SPINK5//NECTIN2//PIK3CG//NTRK1//LSM4//FCGR2B//KLRK1//AIM2//IRF1//IL12RB1//IRAK3//P2RX7//CD93//SLAMF8//BST2//H2-DMA//IL21//CD83//GRB2//CD36//HFE//IL12A//PGR//CFP//SEMA4A//JAGN1//TAP2//YES1//YIPF1//SPON2//EIF2AK2//IL7R//SNX6//CEBPB//IRAK4//T…
45321	745	232	1.3363	0	0	leukocyte activation	SAMSN1//PPP2R3C//CD1D1//FCER1G//CLEC4E//TNFRSF4//CDK6//RAB27A//VCAM1//LAG3//HMGB1//STAT5B//KIAA0922//CD300LB//IL13//IL6//CD80//CMTM7//SPINK5//BAD//NECTIN2//GLI3//FLT3//PIK3CG//NTRK1//FCGR2B//KLRK1//IRF1//IL12RB1//TBL3//P2RX7//CCDC88B//H2-DMA//IL21//CD83//CD36//HFE//GRB2//IL12A//SLAMF7//SEMA4A//CLEC7A//VTCN1//NRARP//YES1//PRG3//NFAM1//H2-OA//IL7R//SNX6//CEBPB//TGFB1//P2RY12//TNIP2//FCGR3//BAK1//AN…
71593	453	141	1.33565	0.0001	0.0021	lymphocyte aggregation	GATA3//CD1D1//TNFRSF21//FCER1G//CCND3//CLEC4E//TNFRSF4//CDK6//RAB27A//BATF//VCAM1//LAG3//HMGB1//STAT5B//PATZ1//KIAA0922//CASP3//IL6//CD80//SPINK5//CD48//BAD//GLI3//FLT3//PIK3CG//KLRK1//IRF1//IL12RB1//PTPN11//PSMB10//P2RX7//ITGAX//CCDC88B//PAK2//IRF4//H2-DMA//GPAM//CTPS//IL21//CD83//STX11//HFE//GRB2//IL12A//GADD45G//NEDD4//CD2//SEMA4A//CLEC7A//VTCN1//NRARP//YES1//AP3B1//PSEN2//H2-OA//ICAM1//IL7R//…
51169	522	162	1.33173	0	0.0013	nuclear transport	NUP107//KPNA4//RANGRF//ANGPT1//HSP90AB1//PTGS2//SRSF1//NMD3//PKIG//NUP62//XPOT//IL6//DDX25//BANF1//NRON//PHB2//TMEM173//NFKBIA//SOCS1//NUP43//SEC13//NPM1//NDC1//FYTTD1//GLI3//STAT3//LITAF//FBXO22//NUP35//NCBP1//CPSF2//TRPS1//PPM1A//PTPN11//IL20//MLX//SRSF9//GLE1//IFI27//CD36//ZC3H11A//SNRPD2//HMGA1//PTPN5//NEDD4//SARNP//RBM8A//DUSP16//CDH1//RAN//EMB//CHP1//PIM1//PHAX//THOC6//BAMBI//OGG1//SPOP//PA…
5635	372	115	1.32656	0.0004	0.0053	nuclear envelope	NUP107//ERN1//SCRN1//ROGDI//ITPR1//PTGS1//TNKS//BRAP//EBP//NUP62//XPOT//DTX2//RYR2//KIF9//NUP43//SEC13//HACD3//NDC1//AHCTF1//ATF6//NUP35//OSBPL3//ALOX5AP//P2RX7//GLE1//HAX1//GMCL1//IFI27//AEN//PRPF38A//EDNRB//SLC16A3//RAN//EMB//AQP1//PSEN2//TRIM27//GPX4//GSTO1//MTOR//RPS6KA2//SEPHS1//PTGER3//SAP18//LMNB2//PRM3//PAK1//CHMP4B//BNIP1//NUP50//KPNA1//ADRA1B//CYBB//NOS1//CLIP1//HSD17B1//NSMF//ABCF1//PC…
1816	652	201	1.32288	0	0.0003	cytokine production	CD1D1//ADGRG1//FCER1G//TNFRSF4//CLEC4E//ANGPT1//LAG3//HMGB1//TNFRSF8//STAT5B//SIGIRR//IL13//JPH4//IL6//CALCA//TRIM16//TMEM173//FLT3//PIK3CG//FCGR2B//KLRK1//LITAF//AIM2//IRF1//IL12RB1//IRAK3//MAF//FN1//P2RX7//CCDC88B//NRAS//PCSK5//BST2//IL21//CD83//HFE//CD36//IL12A//CRHR2//VTCN1//EPX//CREB1//PRG3//TRIM27//AQP4//SPON2//EIF2AK2//CEBPB//IRAK4//SRGN//TGFB1//FCGR3//TNFRSF9//NR4A3//LRRFIP1//H2-T23//MS4A…
30098	331	102	1.32234	0.0009	0.0127	lymphocyte differentiation	PPP2R3C//GATA3//CD1D1//FCER1G//CLEC4E//CDK6//BATF//HMGB1//STAT5B//INPP5D//PATZ1//KIAA0922//TPD52//IL6//CMTM7//SPINK5//BAD//GLI3//DDX46//FLT3//NTRK1//IRF1//IL12RB1//TBL3//IRF4//H2-DMA//IL21//CD83//IL12A//GADD45G//SEMA4A//NRARP//AP3B1//NFAM1//H2-OA//IL7R//CD74//CYLD//IFNG//TGFB1//SOCS5//BAK1//DLL4//GPR183//ITPKB//PIK3R6//ID2//ADAM17//IL15RA//CLEC4D//BCL11A//CD8A//SOS1//NKX2-3//CD24A//EOMES//PLCG2//…
43207	1081	333	1.32187	0	0	response to external biotic stimulus	DLG5//PPP2R3C//CXCL16//IGKJ1//FCER1G//CLEC4E//CDK6//VCAM1//ACE//PLA2G6//HMGB1//STAT5B//CD300LB//EAR1//CCL22//SIGIRR//IL13//IL6//CALCA//WFDC6A//TMEM173//NFKBIA//IL10RA//F5//SLC25A19//CD80//SPINK5//BAD//FLT3//LSM4//NTRK1//FCGR2B//LITAF//KLRK1//GNG12//AIM2//COMT//IRF1//IL12RB1//FUCA2//IRAK3//MTDH//FN1//P2RX7//CD93//CD160//CCDC88B//NCS1//DRAM1//NRAS//SLAMF8//BST2//CD36//IL12A//BCL2L1//PGR//SCARB1//CF…
6913	513	158	1.32163	0	0.0017	nucleocytoplasmic transport	NUP107//KPNA4//RANGRF//ANGPT1//HSP90AB1//PTGS2//SRSF1//NMD3//PKIG//NUP62//XPOT//IL6//DDX25//NRON//PHB2//TMEM173//NFKBIA//SOCS1//NUP43//SEC13//NPM1//NDC1//FYTTD1//GLI3//STAT3//LITAF//FBXO22//NUP35//NCBP1//CPSF2//TRPS1//PPM1A//PTPN11//IL20//MLX//SRSF9//GLE1//IFI27//CD36//ZC3H11A//SNRPD2//PTPN5//NEDD4//SARNP//RBM8A//DUSP16//CDH1//RAN//EMB//CHP1//PIM1//PHAX//THOC6//BAMBI//OGG1//SPOP//PARK7//CD74//FBX…
51707	1078	332	1.32157	0	0	response to other organism	DLG5//PPP2R3C//CXCL16//IGKJ1//FCER1G//CLEC4E//CDK6//VCAM1//PLA2G6//ACE//HMGB1//STAT5B//CCL22//CD300LB//EAR1//SIGIRR//IL13//IL6//CALCA//WFDC6A//TMEM173//NFKBIA//IL10RA//F5//SLC25A19//CD80//SPINK5//BAD//FLT3//LSM4//NTRK1//FCGR2B//LITAF//KLRK1//GNG12//AIM2//IRF1//COMT//IL12RB1//FUCA2//IRAK3//CD93//MTDH//FN1//P2RX7//CD160//CCDC88B//DRAM1//NCS1//NRAS//SLAMF8//BST2//CD36//IL12A//BCL2L1//PGR//SCARB1//CF…
48872	328	101	1.32135	0.001	0.0134	homeostasis of number of cells	ETV2//PPP2R3C//PRDX5//GATA3//SPNS2//FCER1G//TNFRSF4//CDK6//TNFRSF17//P4HTM//GPR174//HMGB1//STAT5B//HIF1A//INPP5D//SPTB//CASP3//GATA2//IL6//PLCB1//EZH2//DDX46//FLT3//MEF2C//FCGR2B//SLC25A38//PTPN11//TAL1//SNX3//RBFOX2//KDM1A//P2RX7//GPAM//GFI1B//HIPK2//IL7R//CD74//KAT14//RPS14//CYLD//SOX9//IFNG//INSR//TGFB1//NLE1//VEGFA//BAK1//CITED2//ITPKB//GPR183//CCR2//SMAD5//ID2//ADAM17//LMO1//KLF3//SOS1//NKX2…
10243	1085	333	1.317	0	0	response to organonitrogen compound	TYR//JAG1//SERPINA3I//PTGS1//ALAS1//EIF2B1//VCAM1//CALM3//TIAM1//PTPRN//ATP6V0A2//HMGB1//EIF2B4//STAT5B//HTR1B//DNTT//IL13//IL6//TRIM16//SERPINA1B//GOT2//RECQL5//NFKBIA//SDC2//CTSB//EZH2//UCHL3//BAD//TRPM2//FLT3//PIK3CG//GCN1//NTRK1//GNB4//GNG12//SESN2//AP3S1//NR3C1//IRF1//IRAK3//P2RX7//FN1//SRSF9//NRAS//ATP6V1G1//APPL1//GRB2//CD36//BCL2L1//SIK2//PGR//CHEK1//FDPS//HOMER2//CRHR2//GOT1//GSTM1//MAT2…
43410	480	147	1.31416	0.0001	0.0023	positive regulation of MAPK cascade	ERN1//ITGA1//MAP2K2//FCER1A//MAPKAPK2//KISS1R//ANGPT1//MET//DUSP5//TIAM1//HMGB1//PELI2//TRF//RAP1B//KSR1//IL6//PHB2//CYSLTR2//PLCB1//MYDGF//NTRK2//HACD3//EZH2//HGF//CDS1//HRAS//FLT3//DIRAS2//PIK3CG//NTRK1//ZFP622//PTPN11//MAP4K1//P2RX7//CFLAR//SORBS3//ARHGEF2//TRAF4//CD36//GRB2//GADD45G//CRHR2//LTBR//ARL6IP5//MOS//DUSP7//TAOK2//HIPK2//SPOP//EIF2AK2//ICAM1//CD74//FZD4//RIT2//INSR//TGFB1//GADD45B//…
1934	883	270	1.31212	0	0	positive regulation of protein phosphorylation	PPP2R3C//BAG4//MAP2K2//KISS1R//ANGPT1//ACE//PLA2G6//TIAM1//HMGB1//PELI2//CCK//CNTN1//TRF//TNFRSF18//KSR1//IL13//IL6//CALCA//CYSLTR2//MYDGF//HACD3//CD80//EZH2//FLT3//DIRAS2//PIK3CG//NTRK1//PTPRZ1//UNC119//CDK9//MAP4K1//TIFA//P2RX7//SLK//IL21//HFE//CD36//GRB2//IL12A//CRHR2//ARL6IP5//MOS//YES1//UBE2K//TAOK2//PIM1//HIPK2//SPOP//EIF2AK2//ENG//SOX9//PPP1R15A//TGFB1//GADD45B//RBPMS//PSAP//VEGFA//CCR1//R…
45860	453	138	1.30723	0.0002	0.0032	positive regulation of protein kinase activity	ERN1//ITGA1//PPP2R3C//MAP2K2//CCND3//LRP8//FCER1A//MAPKAPK2//PIBF1//KISS1R//ANGPT1//DUSP5//MET//ACE//HSP90AB1//TIAM1//TRF//ADCY5//IL6//CALCA//SOCS1//NTRK2//HACD3//NPM1//EZH2//HGF//FLT3//DIRAS2//HRAS//PIK3CG//NTRK1//UNC119//PTPN11//MAP4K1//TIFA//PSRC1//P2RX7//TRAF4//GADD45G//MOS//LCP2//DUSP7//TAOK2//PIM1//EIF2AK2//CD74//FZD4//CDKN1A//VLDLR//INSR//TGFB1//GADD45B//FGD4//VEGFA//BAK1//CAMKK1//PAK1//DB…
9607	1144	348	1.30534	0	0	response to biotic stimulus	DLG5//PPP2R3C//CXCL16//IGKJ1//FCER1G//CLEC4E//CDK6//VCAM1//ACE//PLA2G6//HMGB1//STAT5B//CD300LB//EAR1//CCL22//SIGIRR//IL13//IL6//CALCA//WFDC6A//TMEM173//NFKBIA//IL10RA//F5//SLC25A19//CD80//SPINK5//BAD//NECTIN2//FLT3//LSM4//NTRK1//FCGR2B//KLRK1//LITAF//GNG12//AIM2//COMT//IRF1//IL12RB1//FUCA2//IRAK3//CD93//MTDH//FN1//P2RX7//CD160//CCDC88B//NCS1//DRAM1//NRAS//SLAMF8//BST2//CD36//IL12A//BCL2L1//PGR//S…
1775	911	277	1.30477	0	0	cell activation	SAMSN1//PPP2R3C//CD1D1//FCER1G//CLEC4E//TNFRSF4//CDK6//RAB27A//HOXA9//VCAM1//LAG3//HMGB1//STAT5B//KIAA0922//CD300LB//EAR1//IL13//IL6//CD80//CMTM7//SPINK5//BAD//NECTIN2//GLI3//FLT3//PIK3CG//NTRK1//FCGR2B//KLRK1//IRF1//IL12RB1//TBL3//P2RX7//FN1//CCDC88B//H2-DMA//IL21//CD83//CD36//HFE//GRB2//IL12A//SLAMF7//SEMA4A//CLEC7A//VTCN1//NRARP//YES1//CSRP1//PRG3//NFAM1//H2-OA//IL7R//SNX6//CEBPB//ENTPD1//DGAT…
7159	494	150	1.30297	0.0001	0.0025	leukocyte cell-cell adhesion	GATA3//CD1D1//TNFRSF21//FCER1G//CCND3//CLEC4E//TNFRSF4//CDK6//RAB27A//BATF//VCAM1//LAG3//HMGB1//STAT5B//PATZ1//KIAA0922//CASP3//IL6//CALCA//CD80//SPINK5//CD48//CERCAM//BAD//GLI3//FLT3//PIK3CG//KLRK1//IRF1//IL12RB1//PTPN11//PSMB10//P2RX7//ITGAX//CCDC88B//PAK2//IRF4//ELANE//H2-DMA//GPAM//CTPS//IL21//CD83//STX11//HFE//GRB2//IL12A//GADD45G//NEDD4//CD2//SEMA4A//CLEC7A//VTCN1//NRARP//YES1//AP3B1//PSEN2…
1525	495	150	1.30034	0.0002	0.0029	angiogenesis	ETV2//CTSH//TNFRSF21//GJA5//ADGRG1//SPNS2//MEIS1//MEOX2//ANGPT1//PTGS2//ACE//HMGB1//PTN//ETS2//HIF1A//ITGA2B//GATA2//TARS//NGP//DDAH1//CYSLTR2//CAMP//MYDGF//PPP1R16B//TNFRSF12A//SDC2//SPINK5//HGF//CDS1//SDF4//NTRK1//IARS//ALOX5AP//TAL1//MTDH//CALCRL//CD36//CDH5//CRHR2//STARD13//SEMA4A//NRARP//AQP1//TGFBI//ANXA2//YJEFN3//HIPK2//ENG//ERG//PPP1R15A//EMCN//VEGFA//RNH1//BAK1//APOLD1//DLL4//ANXA3//ITGA…
33674	486	147	1.29793	0.0002	0.0031	positive regulation of kinase activity	ERN1//PFKFB2//ITGA1//PPP2R3C//MAP2K2//CCND3//LRP8//FCER1A//MAPKAPK2//PIBF1//KISS1R//ANGPT1//DUSP5//MET//ACE//HSP90AB1//TIAM1//TRF//ADCY5//IL6//CALCA//DUSP12//SOCS1//NTRK2//HACD3//NPM1//EZH2//HGF//BAD//FLT3//DIRAS2//HRAS//PIK3CG//NTRK1//ZFP622//UNC119//PTPN11//MAP4K1//TIFA//PSRC1//P2RX7//NBN//TRAF4//GADD45G//MOS//LCP2//DUSP7//TAOK2//PIM1//EIF2AK2//CD74//FZD4//CDKN1A//VLDLR//INSR//TGFB1//GADD45B//F…
34660	539	163	1.29769	0.0001	0.0022	ncRNA metabolic process	POP1//HEATR1//TSR3//EXOSC8//ELAC2//NOC4L//LSM8//EMG1//DDX49//KRR1//INTS5//ELP1//HARS//TARS//LSM6//NGP//MAK16//RPS21//DPH3//NOP2//DIMT1//NPM1//NSUN2//RPF2//SIRT7//NHP2//HRAS//TRMO//LSM4//NABP2//LRP1//NCBP1//UFD1//YRDC//IARS//CDK9//TBL3//AARS//GTF2F1//WDR4//TSR1//METTL1//NOP14//GTF2E2//RIOK3//POLR1B//ASUN//SSB//GTPBP3//UTP11//RPL26//ELP6//CARS//PTCD1//LAS1L//DDX27//SMAD2//INTS7//POLR2G//DDX1//POLR1…
32844	487	147	1.29527	0.0002	0.0032	regulation of homeostatic process	BMP8A//FCOR//PPP2R3C//CCT6A//ITPR1//GJA5//FCER1G//PIM3//TNFRSF4//CDK6//RANGRF//TNKS//MCOLN1//CXCL9//P4HTM//PTGS2//CALM3//PLA2G6//TIAM1//STAT5B//MYO5A//CCK//INPP5D//HIF1A//GATA2//TRF//EAR1//ADCY5//IL13//JPH4//CALCA//IL6//RYR2//CCT3//NDUFAF2//BAD//DDX46//FCGR2B//NABP2//COMT//NR3C1//TAL1//KDM1A//RBFOX2//P2RX7//NBN//SLC8A1//ANPEP//EPHA5//GPAM//CD36//CEACAM2//EDNRB//CRHR2//CCT2//CALM2//JAGN1//CCT7//PK…
44433	451	136	1.294	0.0004	0.0054	cytoplasmic vesicle part	TYR//ITPR1//STX3//GABRA2//RALA//TRIP11//KIF1B//RAB27A//ATP6V0A2//ITGA2B//TRF//TMEM173//F5//SEC13//AP1G1//PLA1A//HGF//LRP1//ZDHHC17//RAB38//LAMP2//FN1//SLC32A1//ECE2//DTNBP1//CD36//TIMP3//COPB2//SCARB1//PROS1//SCARF1//SCYL1//RAB32//AQP1//SYN2//CACNG4//HYOU1//DNM1//LDLR//AQP6//RAB26//CD74//AHSG//FZD4//CACNG3//CNGA2//MSR1//SRGN//FCGR1//TGFB1//VEGFA//SLC18A3//YWHAG//ANXA3//ICA1//GAD1//CACNG2//PF4//AP…
42327	926	279	1.2929	0	0	positive regulation of phosphorylation	PPP2R3C//BAG4//MAP2K2//KISS1R//ANGPT1//ACE//PLA2G6//TIAM1//HMGB1//PELI2//CCK//CNTN1//TRF//TNFRSF18//KSR1//IL13//IL6//CALCA//CYSLTR2//MYDGF//HACD3//CD80//EN2//EZH2//BAD//FLT3//DIRAS2//PIK3CG//NTRK1//PTPRZ1//UNC119//CDK9//MAP4K1//TIFA//P2RX7//SLK//IL21//HFE//CD36//GRB2//IL12A//CRHR2//ARL6IP5//MOS//YES1//UBE2K//TAOK2//PIM1//HIPK2//SPOP//EIF2AK2//ENG//SOX9//PPP1R15A//TGFB1//GADD45B//RBPMS//PSAP//VEGF…
34504	413	124	1.28838	0.0009	0.0106	protein localization to nucleus	NUP107//CCT6A//KPNA4//MEIS1//ANGPT1//HSP90AB1//PTGS2//PKIG//NUP62//IL6//PHB2//NRON//TMEM173//CCT3//NFKBIA//SOCS1//SEC13//NPM1//GLI3//STAT3//LITAF//SESN2//UFD1//TRPS1//IL20//PPM1A//CD36//TRIM40//ASUN//CCT2//PTPN5//CDH1//CCT7//RAN//CHP1//BAMBI//SKP1A//OGG1//SPOP//PARK7//CD74//FBXW11//CDKN1A//CYLD//SOX9//IFNG//BMPR1A//MTOR//TGFB1//RBPMS//PAF1//NUP50//TNPO1//KPNA1//SF3A3//CCT8//TOPORS//SUMO3//LIME1//…
31347	800	240	1.28734	0	0.0004	regulation of defense response	PSMD4//FCER1G//CLEC4E//PSMA7//PSME1//CR1L//ACE//LAG3//HMGB1//STAT5B//EAR1//IL6//TMEM173//NFKBIA//PSMC5//SLC25A19//CTSB//SPINK5//NECTIN2//PIK3CG//LSM4//FCGR2B//KLRK1//AIM2//IRF1//IL12RB1//ALOX5AP//IRAK3//CD93//SLAMF8//NRAS//IL21//CD36//IL12A//PGR//CFP//CLEC7A//TAP2//PSME2//YIPF1//SHARPIN//UBE2K//PSMB8//METRNL//EIF2AK2//UBE2V1//SNX6//AHSG//IRAK4//TNIP2//TGFB1//STOM//FCGR3//CCR1//CFB//PAK1//H2-T23//…
46649	630	189	1.28734	0	0.0017	lymphocyte activation	SAMSN1//PPP2R3C//GATA3//CD1D1//TNFRSF21//FCER1G//CCND3//CLEC4E//TNFRSF4//CDK6//PIBF1//RAB27A//BATF//VCAM1//LAG3//HMGB1//STAT5B//INPP5D//PATZ1//KIAA0922//CASP3//TPD52//IL13//IL6//SOX11//AP1G1//CMTM7//CD80//SPINK5//CD48//BAD//GLI3//DDX46//FLT3//PIK3CG//MEF2C//NTRK1//FCGR2B//KLRK1//IRF1//IL12RB1//TBL3//PTPN11//PSMB10//IL13RA1//P2RX7//NBN//ITGAX//CCDC88B//PAK2//IRF4//H2-DMA//GPAM//CTPS//IL21//CD83//S…
2682	1414	424	1.28673	0	0	regulation of immune system process	CTSH//PPP2R3C//ELMO2//JAG1//KLRD1//ANGPT1//VCAM1//PLA2G6//HMGB1//STAT5B//ETS2//KIAA0922//TNFRSF18//IL13//CALCA//IL6//TMEM173//NFKBIA//CD80//SPINK5//BAD//GLI3//NECTIN2//FLT3//KLRK1//IRAK3//P2RX7//WDR61//NRAS//CD83//CD36//IL12A//PGR//TAP2//VTCN1//BCAR1//YIPF1//CREB1//TAPBPL//NFAM1//EIF2AK2//IL7R//UBE2V1//CEBPB//SOX9//IRAK4//P2RY12//STOM//FCGR3//CCR1//H2-T23//CD200R1//AP1S2//PRDM16//RICTOR//CYBA//CC…
5912	654	196	1.28603	0	0.0013	adherens junction	DLG5//EPS15L1//MAP2K2//JAG1//TBC1D10A//ATP6V0A2//CAPZB//FASN//NFASC//HACD3//TWF1//NECTIN2//FMNL2//SLK//EPHA5//SLC4A2//LAP3//PARVB//CEACAM2//CDH1//YES1//BCAR1//LDHA//NECTIN3//RSL1D1//CSRP1//PLEKHA7//SPOP//TSPAN4//ENG//CIB2//RPS14//PIP5K1A//P4HB//PAK1//ITGAV//LRRFIP1//CYBA//CCT8//CORO1C//BSG//GNA12//RSU1//OXTR//FLOT2//PDIA3//SMAD7//LIN7C//RPL27//HSP90B1//SYNPO2//RPL14//PLAUR//HSPA8//CTTN//GSN//TAGL…
31401	1138	341	1.28583	0	0	positive regulation of protein modification process	PPP2R3C//BAG4//MAP2K2//PSMD4//ANAPC16//PSMA7//KISS1R//ANGPT1//PSME1//ACE//PLA2G6//CALM3//TIAM1//HMGB1//PELI2//CCK//CNTN1//TRF//TNFRSF18//KSR1//IL13//IL6//CALCA//CYSLTR2//MYDGF//HACD3//PSMC5//CD80//EZH2//FLT3//DIRAS2//PIK3CG//NTRK1//PTPRZ1//UNC119//CDK9//MAP4K1//TIFA//P2RX7//PHF23//SLK//WDR61//IL21//HFE//CD36//GRB2//IL12A//RUVBL2//CRHR2//ARL6IP5//MOS//PSME2//CDH1//YES1//UBE2K//TAOK2//PIM1//HIPK2//…
51338	883	264	1.28296	0	0.0004	regulation of transferase activity	PPP2R3C//MAP2K2//PSMD4//TNFRSF4//ANAPC16//TNKS//PSMA7//KISS1R//ANGPT1//PSME1//ACE//TIAM1//TRF//IL6//CALCA//DUSP8//LATS2//HACD3//PSMC5//EZH2//BAD//FLT3//DIRAS2//PIK3CG//ZFYVE28//PRKRIP1//NTRK1//UNC119//SESN2//UFD1//MAP4K1//TIFA//NEDD8//IRAK3//P2RX7//SLAMF8//GPS2//GRB2//SPTSSB//MOS//PSME2//CDH1//YES1//PKIB//TAOK2//PIM1//CLN8//TRIM27//PSMB8//EIF2AK2//DUSP4//TGFB1//GADD45B//VEGFA//BAK1//RAP2C//PAK1//…
19752	875	261	1.27998	0	0.0004	carboxylic acid metabolic process	PSMD4//PTGS1//PSMA7//SHMT2//ADSSL1//PSME1//PTGES3//SLC23A2//STAT5B//ALOX12E//FASN//EAR1//TARS//NPL//GOT2//GALK1//DHTKD1//PSMC5//HACD3//PFKFB3//SLC7A5//CYB5R3//ELOVL1//SORD//CBFA2T3//AGXT2//SESN2//ELOVL6//IARS//ALOX5AP//P2RX7//PGD//CPT2//FABP6//CD36//PDZD11//PDP2//GOT1//CARS//GLUL//PSME2//PPAT//MECR//LDHA//PDHA1//CYP2U1//IDH3A//PRG3//NUDT19//PSMB8//PYCR2//MARS//DGAT1//SLC7A4//AASDHPPT//PEX11A//NR4…
48732	728	217	1.27909	0	0.0013	gland development	ETV2//TYR//MAP2K2//AK3//PTGS1//TAF10//HOXA9//RP2//STAT5B//USP39//FASN//IL6//NFKBIA//RPS21//ATP2B2//EZH2//GLI3//NR3C1//TBL3//MAF//GNPNAT1//HFE//CD36//BCL2L1//PGR//WNT2//CDH1//PPAT//CREB1//CEBPB//SOX9//TGFB1//PSAP//VEGFA//PAK1//TBX3//HSD3B7//ZFP157//SRD5A1//FPGS//SCX//NOS1//FGFR2//OXTR//LBP//HOXD3//BMS1//SLCO2B1//NKX2-3//NEURL1A//MESP1//PRLR//ARCN1//KLF1//KALRN//PDGFA//SOD2//FSTL3//SEC63//HP//SOX10…
43436	883	263	1.2781	0	0.0003	oxoacid metabolic process	PSMD4//PTGS1//PSMA7//SHMT2//ADSSL1//PSME1//PTGES3//SLC23A2//STAT5B//ALOX12E//FASN//EAR1//TARS//NPL//GOT2//GALK1//DHTKD1//PSMC5//HACD3//PFKFB3//SLC7A5//CYB5R3//ELOVL1//SORD//CBFA2T3//NAPB//AGXT2//SESN2//ELOVL6//IARS//ALOX5AP//P2RX7//PGD//CPT2//FABP6//CD36//PDZD11//PDP2//GOT1//CARS//GLUL//PSME2//PPAT//MECR//LDHA//PDHA1//CYP2U1//IDH3A//PRG3//NUDT19//PSMB8//PYCR2//MARS//DGAT1//SLC7A4//AASDHPPT//PEX11…
30097	951	283	1.27696	0	0	hemopoiesis	ETV2//PPP2R3C//CD1D1//JAG1//AK3//FCER1G//CLEC4E//CDK6//CDX4//ANGPT1//P4HTM//HOXA9//ACE//HMGB1//STAT5B//KIAA0922//TRF//CALCA//IL6//DHTKD1//NFKBIA//CMTM7//SPINK5//AHCTF1//BAD//GLI3//FLT3//CBFA2T3//PTPRZ1//NTRK1//IRF1//IL12RB1//TBL3//IRAK3//WDR61//H2-DMA//IL21//CD83//IL12A//SEMA4A//JAGN1//NRARP//CIAPIN1//CREB1//ETV6//PIM1//GFI1B//HIPK2//NFAM1//H2-OA//EIF2AK2//IL7R//CEBPB//RPS14//ERG//TGFB1//VEGFA//C…
1901698	1192	354	1.27438	0	0	response to nitrogen compound	TYR//JAG1//SERPINA3I//MAP2K2//PTGS1//ALAS1//EIF2B1//VCAM1//CALM3//TIAM1//PTPRN//ATP6V0A2//HMGB1//EIF2B4//STAT5B//HTR1B//DNTT//IL13//IL6//TRIM16//SERPINA1B//TMEM173//GOT2//RECQL5//NFKBIA//SDC2//CTSB//EZH2//UCHL3//BAD//TRPM2//FLT3//PIK3CG//GCN1//NTRK1//GNB4//GNG12//SESN2//AP3S1//NR3C1//IRF1//IRAK3//GRK2//P2RX7//FN1//SRSF9//NRAS//ATP6V1G1//APPL1//GRB2//CD36//BCL2L1//SIK2//IL12A//PGR//CHEK1//FDPS//HO…
71496	475	141	1.27379	0.0007	0.0071	cellular response to external stimulus	FCOR//HK3//TNKS//TNFRSF10B//PPAN//FOSL1//PTGS2//ABCC9//TNFRSF8//PTN//HIF1A//NMD3//USP12//ATG3//IL13//IL6//CTSB//RAB8B//NHP2//BAD//CDS1//GCN1//FBXO22//IRF1//COMT//WNT9B//PRMT5//P2RX7//ASGR1//MIP//ATF4//HFE//PCK1//CHEK1//SSB//LTBR//ATF3//GLUL//SLC1A2//RAN//AQP1//LDHA//NR4A2//PIM1//SNW1//SKP1A//EIF2AK2//ICAM1//ENG//CDKN1A//TPI1//GPX4//SOX9//VLDLR//PPP1R15A//MTOR//TGFB1//BAK1//KANK2//GAR1//FSCN1//CDK…
44822	1180	350	1.27279	0	0	poly(A) RNA binding	SAMSN1//POP1//EIF1A//SAMD4B//MRM3//BAG4//ELAC2//CNBP//PSMD4//LSM8//FNDC3A//PPAN//KRR1//SF3B2//HMGB1//TRA2A//FASN//LSM6//EIF3G//MAK16//GOT2//RPS21//DIMT1//TRUB2//NSUN2//HNRNPF//SSBP1//BRIX1//UCHL5//DDX54//GCN1//LSM4//MRPL1//NCBP1//TCF20//TBL3//SLTM//RBMS3//MTDH//TSR1//SRSF9//BST2//PRPF38A//GRB2//LAP3//CSTF3//MRPL44//MEX3A//FDPS//PNN//RBM8A//SARNP//RBFOX1//PUM3//ZFP768//MRPL43//MSI2//RSL1D1//CSRP1/…
32940	1062	315	1.27279	0	0	secretion by cell	BMP8A//PTGS1//FCER1G//TNFRSF4//CLEC4E//KISS1R//RAB27A//ANGPT1//PLA2G6//TIAM1//PTPRN//HMGB1//CCK//EAR1//HTR1B//IL13//STAM//IL6//TRIM16//F5//RAB8B//BAD//TRPM2//FLT3//NAPB//PIK3CG//AIM2//NR3C1//COMT//KCNC4//EXOC2//GRK2//P2RX7//FN1//TSR1//NEO1//EPHA5//NCS1//PCSK5//HFE//CD36//IL12A//GALR1//CRHR2//GLUL//JAGN1//PDYN//CREB3L2//VTCN1//SLC1A2//CREB1//SNCG//TRIM27//DNM1//RAB26//SNX6//AHSG//ENG//SLC25A5//ENT…
80135	661	196	1.27241	0.0001	0.0021	regulation of cellular response to stress	BAG4//MAP2K2//CDK6//PTGES3//TIAM1//HMGB1//KMT5A//CERKL//TRF//RECQL5//HACD3//NDC1//RAB8B//TRPM2//NUP35//CDK9//MAP4K1//GPS2//CHCHD2//PRRX1//CD36//BCL2L1//POLR1B//CHEK1//CRHR2//ARL6IP5//RSL1D1//TAOK2//HIPK2//OGG1//SPOP//EIF2AK2//UBE2V1//PPP1R15A//SFPQ//GADD45B//PSAP//VEGFA//P4HB//BAK1//PAK1//PIAS4//NR4A3//PAF1//CDK8//NTRK3//BID//IER3//TIGAR//BCAP31//MAPKBP1//RSU1//CNTF//HSPB8//UBE2J1//AAAS//KLK8//CA…
6952	1431	424	1.27144	0	0	defense response	KLRD1//CXCL16//KLRG1//SCN9A//VCAM1//PLA2G6//HMGB1//CCK//STAT5B//CCL22//SIGIRR//IL13//IL6//CALCA//WFDC6A//TMEM173//NFKBIA//SPINK5//NECTIN2//KLRK1//IRAK3//P2RX7//DRAM1//NRAS//CD83//CD36//IL12A//PGR//JAGN1//TAP2//YIPF1//EPX//SHARPIN//OGG1//EIF2AK2//UBE2V1//AHSG//CEBPB//IRAK4//STOM//FCGR3//CCR1//BAK1//ITGAV//H2-T23//AP1S2//RICTOR//CYBA//CCR2//GSDMD//PIK3R6//NSF//PSMA6//NEUROD2//SEC14L1//NMT2//C4B//PS…
30162	611	181	1.27118	0.0001	0.0024	regulation of proteolysis	CTSH//TBC1D10A//PSMD4//HTRA2//PSMB4//WDR5//ANAPC16//RNF7//PSMA7//SERPINB9//TNFRSF10B//DHCR24//PSME1//CR1L//HSP90AB1//ACVR1C//PSMC4//SVIP//HMGB1//CCK//CASP3//IL6//SERPINE2//PHB2//CSNK2A1//WFDC6A//P2RX1//SH3D19//PSMC5//PSMC3//SPINK5//HGF//BAD//UCHL5//BAG5//CBFA2T3//STAT3//FBXO22//AIM2//PRMT5//PSMB10//NEDD8//PAK2//CFLAR//IFI27//RENBP//ARHGEF2//TRIB1//EGLN3//HFE//TIMP3//HSPA1B//BCL2L1//RFFL//CIDEB//P…
1903530	723	214	1.27013	0	0.0017	regulation of secretion by cell	BMP8A//PTGS1//FCER1G//TNFRSF4//CLEC4E//KISS1R//RAB27A//ANGPT1//PLA2G6//TIAM1//HMGB1//CCK//EAR1//HTR1B//IL13//STAM//IL6//TRIM16//RAB8B//BAD//TRPM2//FLT3//NAPB//AIM2//NR3C1//KCNC4//EXOC2//GRK2//P2RX7//FN1//TSR1//NEO1//EPHA5//NCS1//HFE//CD36//GALR1//CRHR2//CREB3L2//GLUL//JAGN1//PDYN//VTCN1//CREB1//SNCG//TRIM27//DNM1//RAB26//SNX6//SLC25A5//ENTPD1//SRGN//TGFB1//P2RY12//TNFRSF9//H2-T23//MS4A2//RAB27B//…
32270	1414	418	1.26852	0	0	positive regulation of cellular protein metabolic process	CTSH//PPP2R3C//BAG4//MAP2K2//TBC1D10A//ANAPC16//TNFRSF10B//ANGPT1//PLA2G6//CALM3//HMGB1//PELI2//CCK//TNFRSF18//IL13//IL6//CALCA//NFKBIA//CD80//EN2//EZH2//BAD//FLT3//DIRAS2//GCN1//UNC119//CDK9//MAP4K1//TIFA//RBMS3//P2RX7//PHF23//SLK//WDR61//CD36//IL12A//CIDEB//CRHR2//ARL6IP5//CDH1//POLR2G//HIPK2//SPOP//EIF2AK2//CEBPB//SOX9//METTL3//CCR1//BAK1//ITGAV//MMD2//NTRK3//RICTOR//CCR2//TOPORS//PIK3R6//BCAP…
70161	670	198	1.26812	0.0001	0.0021	anchoring junction	DLG5//EPS15L1//MAP2K2//JAG1//TBC1D10A//ATP6V0A2//CAPZB//FASN//NFASC//HACD3//TWF1//NECTIN2//FMNL2//SLK//EPHA5//SLC4A2//LAP3//PARVB//CEACAM2//PNN//CDH1//YES1//BCAR1//LDHA//NECTIN3//RSL1D1//CSRP1//PLEKHA7//SPOP//TSPAN4//ENG//CIB2//RPS14//PIP5K1A//P4HB//PAK1//ITGAV//LRRFIP1//CYBA//CCT8//CORO1C//BSG//GNA12//RSU1//OXTR//FLOT2//PDIA3//SMAD7//LIN7C//RPL27//HSP90B1//SYNPO2//RPL14//PLAUR//HSPA8//CTTN//GSN/…
46903	1215	359	1.26791	0	0	secretion	BMP8A//PTGS1//FCER1G//TNFRSF4//CLEC4E//KISS1R//RAB27A//ANGPT1//PLA2G6//ACE//TIAM1//PTPRN//HMGB1//CCK//STAT5B//EAR1//HTR1B//IL13//STAM//IL6//TRIM16//F5//RAB8B//ATP2B2//BAD//TRPM2//FLT3//NAPB//PIK3CG//AIM2//NR3C1//COMT//KCNC4//EXOC2//GRK2//P2RX7//FN1//TSR1//NEO1//EPHA5//NCS1//PCSK5//MIP//HFE//CD36//IL12A//GALR1//CRHR2//JAGN1//GLUL//PDYN//CREB3L2//PPAT//VTCN1//SLC1A2//CREB1//SNCG//TRIM27//DNM1//RAB2…
97190	613	181	1.26704	0.0002	0.0029	apoptotic signaling pathway	ERN1//CTSH//ITPR1//HTRA2//TNFRSF4//RNF7//TNFRSF10B//PLA2G6//CCK//KRT8//HIF1A//BCLAF1//ETS2//CERKL//CASP3//FEM1B//TNFRSF12A//BAD//HGF//HRAS//BAG5//ZFP622//TRPS1//KDM1A//P2RX7//NBN//PAK2//CFLAR//AEN//IFI27//ARHGEF2//ATF4//APPL1//WWOX//JMY//BCL2L1//TIMP3//HSPA1B//IL12A//RFFL//CIDEB//CHEK1//CTSC//LTBR//ITM2C//ATF3//ARL6IP5//CYCS//CHAC1//PLEKHF1//CUL5//NR4A2//UBE2K//HIPK2//SNW1//HYOU1//PSEN2//SPOP//PA…
51247	1512	446	1.26577	0	0	positive regulation of protein metabolic process	CTSH//PPP2R3C//BAG4//MAP2K2//TBC1D10A//ANAPC16//TNFRSF10B//ANGPT1//PLA2G6//CALM3//HMGB1//PELI2//CCK//STAT5B//TNFRSF18//IL13//IL6//CALCA//NFKBIA//CD80//EN2//EZH2//BAD//FLT3//DIRAS2//GCN1//UNC119//CDK9//MAP4K1//TIFA//RBMS3//P2RX7//PHF23//SLK//PPP2R3A//WDR61//CD36//IL12A//CIDEB//CRHR2//ARL6IP5//CDH1//POLR2G//HIPK2//PRG3//SPOP//EIF2AK2//CEBPB//SOX9//METTL3//FCGR3//CCR1//BAK1//ITGAV//MMD2//NTRK3//RICT…
45859	665	196	1.26475	0.0001	0.0022	regulation of protein kinase activity	PPP2R3C//MAP2K2//TNFRSF4//KISS1R//ANGPT1//ACE//TIAM1//TRF//IL6//CALCA//DUSP8//LATS2//HACD3//EZH2//FLT3//DIRAS2//PIK3CG//ZFYVE28//PRKRIP1//NTRK1//UNC119//SESN2//MAP4K1//TIFA//IRAK3//P2RX7//GPS2//GRB2//MOS//YES1//PKIB//TAOK2//PIM1//TRIM27//EIF2AK2//DUSP4//TGFB1//GADD45B//VEGFA//BAK1//RAP2C//PAK1//MMD2//NTRK3//RICTOR//CORO1C//PIK3R6//MAPKBP1//HNF4A//RSU1//CDK5R1//NEURL1A//PRLR//PDGFA//HSPH1//HIGD1A/…
30334	733	216	1.26451	0	0.0017	regulation of cell migration	CTSH//BAG4//TMEFF2//CXCL16//ADGRG1//MEOX2//PTPRU//KISS1R//ANGPT1//ACE//TIAM1//HMGB1//TNFRSF18//STAM//IL6//PTPRZ1//KLRK1//F10//FN1//SLK//SLAMF8//BST2//IL12A//RFFL//PGR//SCARB1//STARD13//ELP6//SEMA4A//CDH1//BCAR1//SPOP//ENG//SOX9//TGFB1//P2RY12//VEGFA//CCR1//RAP2C//ANXA3//PAK1//ITGAV//NTRK3//CCR2//SMAD5//CORO1C//GNA12//NMT2//LBP//SMAD7//PDGFA//C3AR1//CXCR2//AIF1//ALDH1L1//GTPBP4//GSN//KIF20B//DAPK3…
48514	615	181	1.26292	0.0002	0.0031	blood vessel morphogenesis	ETV2//CTSH//APELA//NTN4//JAG1//TNFRSF21//GJA5//ADGRG1//PTGS1//SPNS2//MEIS1//MEOX2//ANGPT1//GJC1//PTGS2//ACE//HMGB1//PTN//ETS2//HIF1A//ITGA2B//GATA2//ZMIZ1//TARS//NGP//DDAH1//CYSLTR2//CAMP//MYDGF//PPP1R16B//NTRK2//TNFRSF12A//SDC2//SPINK5//HGF//CDS1//SDF4//NTRK1//LRP1//IARS//ALOX5AP//TAL1//MTDH//CALCRL//PRRX1//STRA6//CD36//CDH5//CRHR2//STARD13//NEDD4//SEMA4A//NRARP//AQP1//TGFBI//CUL7//ANXA2//YJEFN3…
71417	599	176	1.26083	0.0003	0.0042	cellular response to organonitrogen compound	ITPR1//CCND3//ALAS1//HNRNPAB//MET//PTGS2//ATP6V0A2//MYO5A//STAT5B//HIF1A//ADCY5//HTR1B//RAP1B//IL6//RYR2//GOT2//CAMP//RECQL5//PLCB1//SOCS1//NTRK2//EZH2//SLC6A4//UCHL3//BAD//HRAS//PIK3CG//AQP9//GCN1//MEF2C//ATP6V1C2//NTRK1//STAT3//GNB4//GNG12//SESN2//AP3S1//NR3C1//IRF1//GFPT1//SLC5A5//PTPN11//KDM1A//FN1//SLC8A1//SLC29A2//SLC26A3//APRT//NRAS//CFLAR//DENR//ATP6V1G1//ARHGEF2//GPAM//APPL1//GRB2//CD36/…
6082	988	290	1.25954	0	0.0003	organic acid metabolic process	TYR//AK3//PTGS1//PSMD4//PRPS1//SHMT2//PSMA7//ADSSL1//PTGES3//PSME1//SLC23A2//STAT5B//ALOX12E//FASN//EAR1//TARS//GOT2//NPL//GALK1//DOHH//DHTKD1//HACD3//PSMC5//TXNRD1//PFKFB3//SLC7A5//ELOVL1//CYB5R3//SORD//CBFA2T3//NAPB//AGXT2//SESN2//COMT//ELOVL6//SEPHS2//IARS//ALOX5AP//P2RX7//PGD//CPT2//FABP6//CD36//LAP3//PDZD11//PDP2//GOT1//CARS//GLUL//PPAT//PSME2//MECR//LDHA//PDHA1//CYP2U1//IDH3A//PRG3//NUDT19/…
5730	840	246	1.25669	0	0.0013	nucleolus	POP1//LSM8//KRR1//MIF4GD//CERKL//TRA2A//LSM6//MAK16//DIMT1//TXNRD1//RBBP8//NSUN2//CTSB//PCGF5//BRIX1//DDX54//PRKRIP1//LSM4//MRPL1//TBL3//MTDH//TSR1//SRSF9//AEN//PRRX1//CPT2//UBLCP1//NET1//GRB2//POLR1B//HOMER2//ASNA1//PUM3//CIAPIN1//BCAR1//POLR1E//RSL1D1//ETV6//TAOK2//TAF1C//BAZ2A//RPS14//MARS//TMA16//NIP7//SAP18//THYN1//RP1//BEND3//CDK8//TBCA//WRN//SDR9C7//STN1//EIF3L//UTP6//SF3B3//BYSL//EXOSC1//…
32386	516	151	1.25574	0.0009	0.0108	regulation of intracellular transport	REEP6//FAM20B//BAG4//MAP2K2//MYBPC1//FCER1G//HTRA2//FCER1A//ZBED3//ANGPT1//HSP90AB1//PTGS2//SVIP//GATA2//PKIG//NUP62//IL13//IL6//NRON//TMEM173//TMEM30A//NFKBIA//SOCS1//GLI3//TCAF1//LITAF//PPM1A//PTPN11//GDI1//SNX3//ITGAX//HAX1//BST2//IFI27//CD36//STX18//FES//PTPN5//NEDD4//CREB3L2//CDH1//CHP1//PIM1//BAMBI//OGG1//SPOP//PARK7//FBXW11//ADORA3//CD74//SNX6//CDKN1A//CYLD//BMPR1A//IFNG//PLK3//MTOR//TGFB1…
8284	938	274	1.25348	0	0.0008	positive regulation of cell proliferation	CTSH//CD1D1//ADGRG1//CNBP//TNFRSF4//CDK6//SHMT2//VCAM1//TIAM1//HMGB1//PTPRN//STAT5B//CCK//ETS2//TRF//IL13//IL6//CSNK2A1//MYDGF//CD80//BAD//GLI3//FLT3//PTPRZ1//NACC1//IL12RB1//FN1//NES//CCDC88B//DNAJA2//NRAS//PRRX1//IL21//IL12A//BCL2L1//PGR//WNT2//SETD1A//ELP6//GLUL//VTCN1//NRARP//HIPK2//SLC25A5//SOX9//IRAK4//TGFB1//VEGFA//PAK1//TBX3//ITGAV//NAMPT//NR4A3//H2-T23//ODC1//IL9//NTRK3//CYBA//RICTOR//CC…
51046	781	228	1.25272	0.0001	0.0017	regulation of secretion	BMP8A//PTGS1//FCER1G//CLEC4E//TNFRSF4//KISS1R//RAB27A//ANGPT1//PLA2G6//TIAM1//HMGB1//CCK//EAR1//HTR1B//IL13//STAM//IL6//TRIM16//RAB8B//BAD//TRPM2//FLT3//NAPB//AIM2//NR3C1//COMT//KCNC4//EXOC2//GRK2//P2RX7//FN1//TSR1//NEO1//EPHA5//NCS1//HFE//CD36//GALR1//CRHR2//JAGN1//GLUL//CREB3L2//PDYN//VTCN1//CREB1//SNCG//TRIM27//DNM1//RAB26//POFUT2//SNX6//SLC25A5//ENTPD1//SRGN//TGFB1//P2RY12//TNFRSF9//H2-T23//M…
98609	1004	293	1.25229	0	0.0004	cell-cell adhesion	EPS15L1//CD1D1//TBC1D10A//FCER1G//CLEC4E//TNFRSF4//CDK6//FNDC3A//PTPRU//RAB27A//VCAM1//LAG3//HMGB1//STAT5B//KIAA0922//CAPZB//IL6//CALCA//NFASC//CD80//RAB8B//SPINK5//TWF1//CERCAM//BAD//GLI3//NECTIN2//FLT3//FMNL2//PIK3CG//CLDN5//KLRK1//IRF1//IL12RB1//P2RX7//CD93//SLK//CCDC88B//ECE2//H2-DMA//IL21//CD83//HFE//GRB2//CD36//IL12A//CEACAM2//PNN//TENM3//SEMA4A//CLEC7A//CDH1//VTCN1//NRARP//YES1//LDHA//NECT…
2520	1052	307	1.25226	0	0.0003	immune system development	ETV2//TYR//PPP2R3C//CD1D1//JAG1//MAP2K2//AK3//FCER1G//CLEC4E//CDK6//CDX4//ANGPT1//P4HTM//HOXA9//ACE//HMGB1//STAT5B//KIAA0922//TRF//CALCA//IL6//RPS21//DHTKD1//NFKBIA//CMTM7//SPINK5//AHCTF1//BAD//GLI3//FLT3//CBFA2T3//PTPRZ1//NTRK1//IRF1//IL12RB1//TBL3//IRAK3//WDR61//H2-DMA//IL21//CD83//IL12A//SEMA4A//JAGN1//NRARP//CIAPIN1//CREB1//ETV6//PIM1//GFI1B//HIPK2//NFAM1//H2-OA//EIF2AK2//IL7R//CEBPB//RPS14//…
48534	1005	293	1.25104	0	0.0008	hematopoietic or lymphoid organ development	ETV2//TYR//PPP2R3C//CD1D1//JAG1//MAP2K2//AK3//FCER1G//CLEC4E//CDK6//CDX4//ANGPT1//P4HTM//HOXA9//ACE//HMGB1//STAT5B//KIAA0922//TRF//CALCA//IL6//RPS21//DHTKD1//NFKBIA//CMTM7//SPINK5//AHCTF1//BAD//GLI3//FLT3//CBFA2T3//PTPRZ1//NTRK1//IRF1//IL12RB1//TBL3//IRAK3//WDR61//H2-DMA//IL21//CD83//IL12A//SEMA4A//JAGN1//NRARP//CIAPIN1//CREB1//ETV6//PIM1//GFI1B//HIPK2//NFAM1//H2-OA//EIF2AK2//IL7R//CEBPB//RPS14//…
80134	1480	431	1.24965	0	0	regulation of response to stress	BAG4//MAP2K2//HMGB1//STAT5B//IL6//TMEM173//NFKBIA//TNFRSF12A//NDC1//RAB8B//SPINK5//NECTIN2//TRPM2//KLRK1//CDK9//TSPAN8//MAP4K1//IRAK3//NRAS//CD36//IL12A//PGR//POLR1B//CRHR2//ARL6IP5//TAP2//YIPF1//SHARPIN//RSL1D1//HIPK2//OGG1//SPOP//EIF2AK2//UBE2V1//AHSG//IRAK4//STOM//FCGR3//CCR1//BAK1//H2-T23//CDK8//AP1S2//NTRK3//CYBA//RICTOR//CCR2//PIK3R6//TIGAR//BCAP31//MAPKBP1//PSMA6//SEC14L1//RSU1//CNTF//NMT2…
1902533	911	265	1.24824	0	0.0012	positive regulation of intracellular signal transduction	BAG4//MAP2K2//ADGRG1//TNFRSF10B//KISS1R//ANGPT1//CALM3//PLA2G6//TIAM1//PELI2//HMGB1//TRF//TNFRSF18//KSR1//IL13//IL6//RHOC//CYSLTR2//MYDGF//HACD3//EZH2//BAD//FLT3//DIRAS2//PIK3CG//NTRK1//LITAF//F10//MAP4K1//TIFA//MTDH//P2RX7//NCS1//BST2//IL21//CD36//GRB2//IL12A//BCL2L1//CRHR2//ARL6IP5//MOS//SHARPIN//TAOK2//HIPK2//SPOP//EIF2AK2//UBE2V1//SOX9//IRAK4//SFPQ//TNIP2//TGFB1//GADD45B//PTGIR//PSAP//VEGFA//…
10942	726	211	1.24715	0.0001	0.0024	positive regulation of cell death	CTSH//HTRA2//TNFRSF10B//TRIM35//PLA2G6//ACE//TIAM1//HMGB1//TNFRSF8//CCK//IL6//CYSLTR2//TNFRSF12A//TXNRD1//AIFM2//BAD//TRPM2//NTRK1//PTPRZ1//KLRK1//NR3C1//IRF1//P2RX7//SLK//IFI27//NET1//IL12A//BCL2L1//CIDEB//ARHGEF18//ITM2C//ARL6IP5//LDHA//CREB1//SPOP//EIF2AK2//ING5//PPP1R15A//SFPQ//TGFB1//DYNLL2//GADD45B//SAP18//BAK1//PAK1//PIAS4//NR4A3//NFATC4//NTRK3//BID//TIGAR//NOS1//BCAP31//UBE2M//PHB//CDK5R1…
43085	1067	310	1.24672	0	0.0003	positive regulation of catalytic activity	CTSH//PPP2R3C//MAP2K2//TBC1D10A//PSMD4//HTRA2//ANAPC16//TNKS//PSMA7//TNFRSF10B//KISS1R//ANGPT1//PSME1//CALM3//ACE//TIAM1//HMGB1//CCK//ORC6//TRF//ROM1//CALCA//IL6//RHOC//HACD3//PSMC5//SSBP1//EZH2//BAD//GPR65//FLT3//DIRAS2//PIK3CG//NTRK1//UNC119//AIM2//WNT9B//ARHGAP27//MAP4K1//TIFA//P2RX7//IFI27//ATP1B2//NET1//CIDEB//SCARB1//ARL6IP5//DNAJB11//MOS//PSME2//CDH1//RFK//PKIB//TAOK2//PIM1//PSMB8//EIF2AK2…
1901701	1185	344	1.24569	0	0	cellular response to oxygen-containing compound	CXCL16//ALAS1//HTRA2//CDK6//VCAM1//PLA2G6//ACE//TIAM1//PTPRN//ATP6V0A2//STAT5B//CD300LB//EAR1//FASN//SIGIRR//IL6//GOT2//NFKBIA//RECQL5//CD80//EZH2//UCHL3//BAD//GCN1//PIK3CG//FCGR2B//GNB4//LITAF//KLRK1//GNG12//SESN2//IRF1//WNT9B//AP3S1//NR3C1//GRK2//MTDH//FN1//EPHA5//NRAS//ATP6V1G1//APPL1//NET1//CD36//GRB2//BCL2L1//IL12A//RUVBL2//SIK2//FDPS//CRHR2//GOT1//WNT2//CLEC7A//JAGN1//CDH1//EEF2K//PPAT//YES…
1901652	594	172	1.24255	0.0007	0.0071	response to peptide	JAG1//SERPINA3I//CCND3//ALAS1//EIF2B1//MET//ACVR1C//ATP6V0A2//HMGB1//PTPRN//EIF2B4//MYO5A//STAT5B//HIF1A//ADCY5//RAP1B//IL6//TRIM16//SERPINA1B//GOT2//NFKBIA//PLCB1//SOCS1//CTSB//UCHL3//HRAS//ATP6V1C2//STAT3//GNB4//GNG12//SESN2//AP3S1//NR3C1//IRF1//GFPT1//PTPN11//FN1//GATM//SLC29A2//APRT//NRAS//CFLAR//DENR//ATP6V1G1//ARHGEF2//GPAM//IRF5//APPL1//GRB2//CD36//SIK2//BCL2L1//PCK1//FDPS//CRHR2//GOT1//PT…
165	867	251	1.2423	0	0.0017	MAPK cascade	CTSH//MAP2K2//PSMD4//PSMA7//KISS1R//BRAP//ANGPT1//PSME1//TIAM1//HMGB1//PELI2//TRF//KSR1//IL6//DUSP8//CYSLTR2//MYDGF//HACD3//PSMC5//EZH2//FLT3//DIRAS2//PIK3CG//NTRK1//MAP4K1//IRAK3//P2RX7//FN1//NRAS//GPS2//CD36//GRB2//CRHR2//ARL6IP5//MOS//PSME2//TAOK2//HIPK2//PSMB8//SPOP//EIF2AK2//DUSP4//SOX9//IRAK4//TGFB1//TNIP2//GADD45B//PSAP//VEGFA//WNK2//CCR1//PAK1//ITGAV//NEFL//RASGEF1A//NTRK3//CCR2//PIK3R6//…
10035	757	219	1.24142	0.0001	0.0024	response to inorganic substance	ALAS1//VCAM1//ASPN//CALM3//TRF//IL6//TXNRD1//EZH2//BAD//TRPM2//SORD//GCN1//NTRK1//NR3C1//ALOX5AP//GRK2//FN1//P2RX7//FTL1//NCS1//CD36//HFE//NET1//BCL2L1//GSTM1//CDH1//EEF2K//LDHA//CREB1//SNCG//OGG1//ENTPD1//PPP1R15A//KCNK3//PSAP//BAK1//ITGAV//NEFL//NR4A3//ALG2//NFATC4//SF3A3//TFR2//NOS1//TIGAR//BSG//WDR12//PLCD1//NEUROD2//NMT2//SOS1//HIP1//PER1//CCNB1//PLCG2//TXN1//PDGFA//SLC40A1//HSPH1//SOD2//FST…
23014	872	252	1.2401	0	0.0017	signal transduction by protein phosphorylation	CTSH//MAP2K2//PSMD4//PSMA7//KISS1R//BRAP//ANGPT1//PSME1//TIAM1//HMGB1//PELI2//TRF//KSR1//IL6//DUSP8//CYSLTR2//MYDGF//HACD3//PSMC5//EZH2//FLT3//DIRAS2//PIK3CG//NTRK1//MAP4K1//IRAK3//P2RX7//FN1//NRAS//GPS2//CD36//GRB2//CRHR2//ARL6IP5//MOS//PSME2//TAOK2//HIPK2//PSMB8//SPOP//EIF2AK2//DUSP4//SOX9//IRAK4//TGFB1//TNIP2//GADD45B//PSAP//VEGFA//WNK2//CCR1//PAK1//ITGAV//NEFL//RASGEF1A//NTRK3//CCR2//PIK3R6//…
2000145	786	227	1.23929	0.0001	0.0024	regulation of cell motility	CTSH//BAG4//TMEFF2//MAP2K2//CXCL16//ADGRG1//CDK6//MEOX2//PTPRU//KISS1R//ANGPT1//ACE//TIAM1//HMGB1//TNFRSF18//TRF//STAM//IL6//WFDC6A//PTPRZ1//KLRK1//F10//FN1//SLK//PPP2R3A//SLAMF8//BST2//IL12A//RFFL//PGR//SCARB1//STARD13//ELP6//SEMA4A//IGSF8//CDH1//BCAR1//SPOP//ENG//SOX9//TGFB1//P2RY12//VEGFA//CCR1//RAP2C//ANXA3//PAK1//ITGAV//NTRK3//CCR2//SMAD5//CORO1C//GNA12//NMT2//LBP//SMAD7//PDGFA//C3AR1//CXCR2…
42493	696	201	1.23925	0.0003	0.0043	response to drug	ALAS1//IGKJ1//ADSSL1//ACE//HMGB1//HTR1B//IL6//RECQL5//TXNRD1//BAD//SORD//NTRK1//AIM2//COMT//CDK9//FN1//P2RX7//NES//SLAMF8//CD36//BCL2L1//FDPS//GSTM1//MAT2A//PPAT//CDH1//SLC1A2//LDHA//POLR2G//CREB1//SNCG//OGG1//ENG//BLMH//PPP1R15A//TGFB1//KCNK3//VEGFA//BAK1//AQP7//SRD5A1//CYBA//CCT8//NOS1//GNA12//HNF4A//PHB//OXTR//DCLK1//BMS1//TXN1//CCNB1//ACACA//PDGFA//SOD2//PDE4B//HP//SLCO1A6//NCF2//GTPBP4//HSPA…
45937	1046	302	1.23893	0	0.0008	positive regulation of phosphate metabolic process	PPP2R3C//BAG4//MAP2K2//KISS1R//ANGPT1//CALM3//ACE//PLA2G6//TIAM1//HMGB1//PELI2//CCK//CNTN1//TRF//TNFRSF18//KSR1//IL13//IL6//CALCA//CYSLTR2//MYDGF//HACD3//CD80//EN2//EZH2//BAD//FLT3//DIRAS2//GPR65//PIK3CG//NTRK1//PTPRZ1//UNC119//CDK9//MAP4K1//TIFA//P2RX7//SLK//IL21//HFE//CD36//GRB2//IL12A//CRHR2//ARL6IP5//MOS//YES1//UBE2K//TAOK2//PIM1//HIPK2//SPOP//EIF2AK2//ENG//SOX9//PPP1R15A//TGFB1//GADD45B//PTG…
10562	1046	302	1.23893	0	0.0008	positive regulation of phosphorus metabolic process	PPP2R3C//BAG4//MAP2K2//KISS1R//ANGPT1//CALM3//ACE//PLA2G6//TIAM1//HMGB1//PELI2//CCK//CNTN1//TRF//TNFRSF18//KSR1//IL13//IL6//CALCA//CYSLTR2//MYDGF//HACD3//CD80//EN2//EZH2//BAD//FLT3//DIRAS2//GPR65//PIK3CG//NTRK1//PTPRZ1//UNC119//CDK9//MAP4K1//TIFA//P2RX7//SLK//IL21//HFE//CD36//GRB2//IL12A//CRHR2//ARL6IP5//MOS//YES1//UBE2K//TAOK2//PIM1//HIPK2//SPOP//EIF2AK2//ENG//SOX9//PPP1R15A//TGFB1//GADD45B//PTG…
71396	630	181	1.23285	0.0007	0.0093	cellular response to lipid	HEXA//CXCL16//HK3//LRP8//HTRA2//CDK6//ALDH1A7//PTGES3//PTN//HIF1A//CD300LB//EAR1//ADCY5//SIGIRR//IL6//PHB2//NFKBIA//CAMP//UFM1//NTRK2//NPM1//CD80//MSX2//DGAT2//SLC6A4//BAD//FLT3//DDX54//MEF2C//AACS//FCGR2B//LITAF//KLRK1//IRF8//IRF1//WNT9B//NR3C1//RBFOX2//MTDH//FN1//EPHA5//SVA//CFLAR//DENR//TRIB1//CD36//IL12A//BCL2L1//RUVBL2//PCK1//PGR//FDPS//EDNRB//CRHR2//NEDD4//WNT2//YES1//HCK//RAN//AQP1//CREB1/…
1568	725	208	1.23111	0.0003	0.005	blood vessel development	ETV2//CTSH//JAG1//LUZP1//ADGRG1//PTGS1//MEOX2//CDX4//ANGPT1//GJC1//ACE//HMGB1//ETS2//TARS//CYSLTR2//CRIM1//MYDGF//TNFRSF12A//SDC2//SPINK5//GLI3//NTRK1//IARS//ALOX5AP//MTDH//PCSK5//PRRX1//CD36//CRHR2//STARD13//WNT2//SEMA4A//ESX1//NRARP//FBXW8//HIPK2//ENG//ERG//PPP1R15A//TGFB1//EMCN//VEGFA//BAK1//ANXA3//TBX3//ITGAV//TSPAN12//NFATC4//CCR2//SMAD5//PIK3R6//PLCD1//FGFR2//OXTR//NMT2//UNC5B//SOS1//MESP1/…
16337	753	216	1.23092	0.0003	0.0042	single organismal cell-cell adhesion	CD1D1//FCER1G//CLEC4E//TNFRSF4//CDK6//FNDC3A//PTPRU//RAB27A//VCAM1//LAG3//HMGB1//STAT5B//KIAA0922//IL6//CALCA//NFASC//CD80//SPINK5//CERCAM//BAD//GLI3//FLT3//PIK3CG//KLRK1//IRF1//IL12RB1//P2RX7//CD93//CCDC88B//ECE2//H2-DMA//IL21//CD83//HFE//GRB2//IL12A//PNN//SEMA4A//CLEC7A//CDH1//VTCN1//NRARP//YES1//NECTIN3//CSRP1//PLEKHA7//H2-OA//SPOP//IL7R//CEBPB//SOX9//TGFB1//P2RY12//EMCN//VEGFA//PDIA6//PAK1//I…
3723	1468	421	1.23063	0	0	RNA binding	POP1//CWC22//EIF1A//SAMD4B//BAG4//ELAC2//CNBP//LSM8//EIF2B1//PPAN//HMGB1//SF3B2//TRA2A//EIF3G//DIMT1//TRUB2//HNRNPF//SSBP1//EZH2//BRIX1//UCHL5//DDX54//GCN1//TRMO//MRPL1//NCBP1//CPSF2//TCF20//CDK9//TBL3//RBMS3//SRSF9//PRPF38A//LAP3//CSTF3//MEX3A//CARS//RBM8A//SARNP//RBFOX1//EEF2K//ZFP768//POLR2G//MSI2//RSL1D1//CSRP1//DNM1//SPOP//EIF2AK2//SOX9//METTL3//EIF3D//NIP7//IGHMBP2//LARP4//PTCD3//TBCA//TNPO…
43549	722	207	1.23028	0.0004	0.0051	regulation of kinase activity	PPP2R3C//MAP2K2//TNFRSF4//KISS1R//ANGPT1//ACE//TIAM1//TRF//IL6//CALCA//DUSP8//LATS2//HACD3//EZH2//BAD//FLT3//DIRAS2//PIK3CG//ZFYVE28//PRKRIP1//NTRK1//UNC119//SESN2//MAP4K1//TIFA//IRAK3//P2RX7//SLAMF8//GPS2//GRB2//MOS//YES1//PKIB//TAOK2//PIM1//TRIM27//EIF2AK2//DUSP4//TGFB1//GADD45B//VEGFA//BAK1//RAP2C//PAK1//MMD2//NTRK3//RICTOR//CORO1C//PIK3R6//TIGAR//MAPKBP1//HNF4A//RSU1//CDK5R1//RBL2//NEURL1A//P…
44093	1389	398	1.22957	0	0	positive regulation of molecular function	CTSH//PPP2R3C//MAP2K2//TBC1D10A//ANAPC16//EIF2B1//TNFRSF10B//ANGPT1//CALM3//HMGB1//CCK//ORC6//CALCA//IL6//TMEM173//NFKBIA//SSBP1//EZH2//BAD//FLT3//DIRAS2//UNC119//WNT9B//CDK9//MAP4K1//TIFA//IRAK3//P2RX7//ATP1B2//NET1//CIDEB//SCARB1//CRHR2//WNT2//ARL6IP5//DNAJB11//CDH1//RFK//HIPK2//NFAM1//EIF2AK2//UBE2V1//CEBPB//BAK1//MMD2//WRN//NTRK3//RICTOR//CYBA//TOPORS//PIK3R6//TIGAR//STN1//BCAP31//MAPKBP1//PS…
98602	810	232	1.22906	0.0002	0.003	single organism cell adhesion	CD1D1//FCER1G//CLEC4E//TNFRSF4//CDK6//FNDC3A//PTPRU//RAB27A//VCAM1//LAG3//HMGB1//STAT5B//KIAA0922//IL6//CALCA//NFASC//CD80//SPINK5//CERCAM//BAD//GLI3//FLT3//PIK3CG//KLRK1//IRF1//IL12RB1//P2RX7//CD93//FN1//CCDC88B//ECE2//H2-DMA//IL21//CD83//HFE//GRB2//NET1//IL12A//PNN//SEMA4A//CLEC7A//CDH1//VTCN1//NRARP//YES1//NECTIN3//CSRP1//PLEKHA7//H2-OA//SPOP//IL7R//CEBPB//SOX9//TGFB1//P2RY12//EMCN//VEGFA//PDI…
6897	632	181	1.22895	0.0009	0.0108	endocytosis	EIF1A//GAK//ELMO2//ITPR1//FCER1G//HK3//LRP8//RAB34//MAPKAPK2//ANGPT1//RAB27A//SCD1//PLA2G6//HSP90AB1//HMGB1//ETS2//ATG3//TRF//GATA2//HTR1B//NUP62//SNAP29//CALCA//NGP//MYO10//C9ORF72//SCYL2//DOCK1//HRAS//CLCN5//UNC119//FCGR2B//IRF8//LRP1//COMT//ARHGAP27//SNX3//GRK2//P2RX7//RAB35//NEO1//ASGR1//DTNBP1//CALCRL//ELANE//LRRTM1//EHD4//TRAF4//CD36//GRB2//HFE//SCARB1//PROS1//NEDD4//PTPN5//SCARF1//GUSB//CL…
16023	1079	309	1.22888	0	0.001	cytoplasmic, membrane-bounded vesicle	TYR//CTSH//CTTNBP2//TRIP11//FNDC3A//BET1//RAB27A//PTPRN//ATP6V0A2//CAPZB//TRF//SPACA9//TMEM173//GOT2//F5//RAB8B//SPINK5//SSPN//KCNC4//COMT//AP3S1//RAB38//FN1//CD93//NEO1//NCS1//ECE2//PCSK5//SYPL//ATP6V1G1//CD36//RFFL//SCARB1//GOT1//RAB32//LMAN2//YIPF1//LDHA//TAOK2//DNM1//AQP6//RAB26//AHSG//CNGA2//ENTPD1//SRGN//EIF3D//TGFB1//SAP18//VEGFA//CTSG//PDIA6//ANXA3//ITGAV//SEC23IP//ICA1//ALG2//GGA2//RAB20…
43086	622	178	1.22801	0.001	0.0135	negative regulation of catalytic activity	PRDX5//BAG4//LMTK3//PSMD4//PSMB4//ANAPC16//APBA3//PSMA7//SERPINB9//DHCR24//PSME1//PSMC4//CASP3//NUP62//PKIG//IL13//IL6//SERPINE2//LATS1//CSNK2A1//WFDC6A//DUSP8//LATS2//NPM1//PSMC5//PSMC3//SPINK5//HGF//HRAS//BAG5//ZFYVE28//PRKRIP1//KLRK1//UFD1//PLXNB3//PSMB10//IRAK3//NES//PAK2//UCHL1//CFLAR//GPS2//DTNBP1//RENBP//TRIB1//GRB2//TIMP3//HSPA1B//BCL2L1//GALR1//RFFL//GADD45G//EDNRB//PTPN5//MAD2L2//UGT1A9…
1902582	755	216	1.22766	0.0003	0.0045	single-organism intracellular transport	MYO19//FCER1G//ANGPT1//IL13//IL6//TMEM173//NFASC//RPS21//NFKBIA//NDC1//RAB8B//GLI3//PIK3CG//LITAF//NUP35//AP3S1//CPT2//CD36//TIMM10//BICD2//TAP2//CDH1//OGG1//SPOP//SNX6//RPS14//PIP5K1A//DYNC2LI1//STOM//TGFB1//RBPMS//IFT74//PAK1//NEFL//NR4A3//MS4A2//TNPO1//MAPT//PEX16//SF3A3//CLIP1//BSG//ARL6IP1//BICD1//HNF4A//CDK5R1//KPNB1//AAAS//PDIA3//RPAIN//TXN1//ACACA//RPL27//SEC63//NDEL1//RPL14//ANK1//HSPA8/…
1944	769	220	1.22763	0.0003	0.0042	vasculature development	ETV2//CTSH//JAG1//LUZP1//ADGRG1//PTGS1//MEOX2//CDX4//ENOX1//ANGPT1//GJC1//ACE//HMGB1//ETS2//TARS//ROM1//CALCA//CYSLTR2//CRIM1//MYDGF//TNFRSF12A//SDC2//SPINK5//GLI3//NTRK1//IARS//ALOX5AP//MTDH//PCSK5//PRRX1//CD36//CRHR2//STARD13//WNT2//SEMA4A//ESX1//NRARP//FBXW8//HIPK2//ENG//ERG//PPP1R15A//TGFB1//EMCN//VEGFA//BAK1//ANXA3//TBX3//ITGAV//TSPAN12//NFATC4//CCR2//SMAD5//PIK3R6//PLCD1//FGFR2//OXTR//NMT2/…
1901700	1988	568	1.22604	0	0	response to oxygen-containing compound	CTSH//JAG1//SERPINA3I//CXCL16//PTGS1//IGKJ1//GPX7//EIF2B1//VCAM1//PLA2G6//HMGB1//ATP6V0A2//STAT5B//HTR1B//SIGIRR//IL13//DNTT//IL6//NFKBIA//TXNRD1//CD80//EZH2//BAD//TRPM2//GCN1//CLDN5//GNB4//LITAF//KLRK1//COMT//WNT9B//AP3S1//NR3C1//TIFA//IRAK3//FN1//P2RX7//PGD//NRAS//ATP6V1G1//APPL1//CD36//NET1//IL12A//PGR//SCARB1//CRHR2//HOMER2//WNT2//MAT2A//JAGN1//GLUL//CDH1//EEF2K//BCAR1//CREB1//SNCG//OGG1//TFP…
48584	1989	568	1.22542	0	0	positive regulation of response to stimulus	CTSH//BAG4//ELMO2//JAG1//MAP2K2//ADGRG1//TNFRSF10B//ANGPT1//CALM3//PLA2G6//HMGB1//PELI2//STAT5B//TNFRSF18//IL13//IL6//TMEM173//NFKBIA//TNFRSF12A//EZH2//BAD//NECTIN2//TRPM2//FLT3//DIRAS2//KLRK1//LITAF//NR3C1//GAS8//MAP4K1//TIFA//IRAK3//P2RX7//FN1//NEO1//PPP2R3A//NCS1//NRAS//CD36//IL12A//PGR//CIDEB//CRHR2//ITM2C//WNT2//ARL6IP5//TAP2//BCAR1//SHARPIN//HIPK2//NFAM1//SPOP//EIF2AK2//UBE2V1//SOX9//IRAK4/…
98796	884	252	1.22326	0.0001	0.0024	membrane protein complex	EPS15L1//TIMM23//FCER1G//HTRA2//SCN9A//VPS18//BET1//GJC1//VCAM1//CALM3//TRF//IL6//VPS37A//PIK3CG//NAPB//COX7A1//GNB4//SSPN//UFD1//AP3S1//KCNC4//IL12RB1//CHRNG//NEO1//ATP6V1G1//ATP1B2//H2-DMA//HFE//GRB2//CEACAM2//TIMM10//COX6A2//KCNJ3//SPTSSB//TAP2//CDH1//HOOK3//TRIM27//DNM1//H2-OA//SNX6//KCNAB1//ERG//CNGA2//SCN8A//SHISA9//PIGS//BAK1//ITGAV//BNIP1//H2-T23//ATP6V1E1//MS4A2//AP1S2//CYBA//CORO1C//TFR…
10941	1660	473	1.22271	0	0	regulation of cell death	CTSH//BAG4//TMBIM4//TNFRSF10B//ANGPT1//PLA2G6//HMGB1//CCK//STAT5B//ETS2//TNFRSF18//IL13//IL6//TXNDC5//NFKBIA//TNFRSF12A//TXNRD1//EN2//BAD//TRPM2//GLI3//FLT3//KLRK1//NR3C1//P2RX7//FN1//SLK//NES//NEO1//NET1//IL12A//PGR//CIDEB//ARHGEF18//ITM2C//ARL6IP5//EEF2K//CDH1//BCAR1//CREB1//ERCC5//RSL1D1//HIPK2//CLN8//THOC6//OGG1//SPOP//EIF2AK2//CEBPB//SOX9//DGAT1//METTL3//BAK1//ITGAV//WRN//NTRK3//TOPORS//TIGA…
70201	881	251	1.22256	0.0001	0.0025	regulation of establishment of protein localization	BMP8A//FAM20B//BAG4//HTRA2//TNFRSF4//CLEC4E//ANGPT1//PLA2G6//TIAM1//HMGB1//EAR1//IL13//IL6//TRIM16//TMEM173//NFKBIA//BAD//GLI3//TRPM2//FLT3//LITAF//AIM2//P2RX7//FN1//NEO1//EPHA5//IFI27//WWP2//APPL1//CD36//BCL2L1//CRHR2//GLUL//JAGN1//CDH1//VTCN1//CCT7//PIM1//TRIM27//OGG1//SPOP//SNX6//SLC25A5//SRGN//TGFB1//STOM//DYNLL2//RBPMS//PAK1//TNFRSF9//H2-T23//RAMP3//SF3A3//CCT8//BID//GSDMD//NOS1//BCAP31//HNF…
9967	1422	405	1.22216	0	0	positive regulation of signal transduction	CTSH//BAG4//JAG1//MAP2K2//ADGRG1//TNFRSF10B//ANGPT1//CALM3//PLA2G6//HMGB1//PELI2//TNFRSF18//IL13//IL6//TNFRSF12A//EZH2//BAD//FLT3//DIRAS2//LITAF//NR3C1//GAS8//MAP4K1//TIFA//P2RX7//NEO1//PPP2R3A//NCS1//CD36//IL12A//CIDEB//CRHR2//ITM2C//WNT2//ARL6IP5//SHARPIN//HIPK2//NFAM1//SPOP//EIF2AK2//UBE2V1//SOX9//IRAK4//CCR1//BAK1//ITGAV//RASGEF1A//MMD2//P2RX4//SHOC2//NTRK3//CYBA//RICTOR//CCR2//PIK3R6//BCAP31…
12501	1840	524	1.22204	0	0	programmed cell death	CTSH//BAG4//TMBIM4//TNFRSF10B//ANGPT1//PLA2G6//HMGB1//STAT5B//CCK//ETS2//TNFRSF18//IL13//IL6//TXNDC5//PLAGL1//NFKBIA//TNFRSF12A//EN2//BAD//GLI3//FLT3//KLRK1//NR3C1//FN1//P2RX7//NES//SLK//AEN//APPL1//NET1//CD36//IL12A//PGR//CIDEB//ARHGEF18//ITM2C//ARL6IP5//EEF2K//CDH1//RFK//BCAR1//POLR2G//ERCC5//CREB1//RSL1D1//SHARPIN//HIPK2//CLN8//THOC6//OGG1//SPOP//EIF2AK2//CEBPB//SOX9//DGAT1//METTL3//ERO1L//BAK…
8219	1979	563	1.22077	0	0	cell death	CTSH//BAG4//TMBIM4//MEOX2//TNFRSF10B//ANGPT1//PLA2G6//HMGB1//STAT5B//CCK//ETS2//TNFRSF18//IL13//IL6//TXNDC5//PLAGL1//NFKBIA//TNFRSF12A//TXNRD1//EN2//BAD//GLI3//TRPM2//FLT3//KLRK1//NR3C1//FN1//P2RX7//NES//SLK//NEO1//AEN//APPL1//NET1//CD36//IL12A//PGR//CIDEB//ARHGEF18//ITM2C//ARL6IP5//EEF2K//CDH1//RFK//BCAR1//POLR2G//ERCC5//CREB1//RSL1D1//SHARPIN//HIPK2//CLN8//THOC6//OGG1//SPOP//EIF2AK2//CEBPB//SOX…
43067	1540	438	1.22046	0	0	regulation of programmed cell death	CTSH//BAG4//TMBIM4//TNFRSF10B//ANGPT1//PLA2G6//HMGB1//STAT5B//CCK//ETS2//TNFRSF18//IL13//IL6//TXNDC5//NFKBIA//TNFRSF12A//EN2//BAD//GLI3//FLT3//KLRK1//NR3C1//FN1//P2RX7//NES//SLK//NET1//IL12A//PGR//CIDEB//ARHGEF18//ITM2C//ARL6IP5//EEF2K//CDH1//BCAR1//ERCC5//CREB1//RSL1D1//HIPK2//CLN8//THOC6//OGG1//SPOP//EIF2AK2//CEBPB//SOX9//DGAT1//METTL3//BAK1//ITGAV//WRN//NTRK3//TOPORS//TIGAR//BCAP31//ARL6IP1//U…
6915	1769	503	1.22014	0	0	apoptotic process	CTSH//BAG4//TMBIM4//TNFRSF10B//ANGPT1//PLA2G6//HMGB1//STAT5B//CCK//ETS2//TNFRSF18//IL13//IL6//TXNDC5//PLAGL1//NFKBIA//TNFRSF12A//EN2//BAD//GLI3//FLT3//KLRK1//NR3C1//FN1//P2RX7//NES//SLK//AEN//APPL1//NET1//CD36//IL12A//PGR//CIDEB//ARHGEF18//ITM2C//ARL6IP5//EEF2K//CDH1//RFK//BCAR1//POLR2G//ERCC5//CREB1//RSL1D1//SHARPIN//HIPK2//CLN8//THOC6//OGG1//SPOP//EIF2AK2//CEBPB//SOX9//DGAT1//METTL3//ERO1L//BAK…
43408	672	191	1.21965	0.001	0.0132	regulation of MAPK cascade	ERN1//ITGA1//MAP2K2//RPS6KA6//RALA//FCER1A//MAPKAPK2//KISS1R//ANGPT1//MET//DUSP5//TIAM1//HMGB1//PELI2//TRF//NUP62//RAP1B//KSR1//IL6//PHB2//DUSP8//CYSLTR2//PLCB1//MYDGF//NTRK2//HACD3//EZH2//HGF//CDS1//HRAS//FLT3//DIRAS2//PIK3CG//ZFP622//NTRK1//PTPN11//PRMT5//MAP4K1//EIF3A//IRAK3//P2RX7//FN1//UCHL1//CFLAR//SORBS3//GPS2//DTNBP1//ARHGEF2//TRIB1//TRAF4//STK40//CD36//GRB2//TIMP3//GADD45G//CRHR2//LTBR//…
72358	785	223	1.21901	0.0004	0.0051	cardiovascular system development	ETV2//CTSH//JAG1//LUZP1//ADGRG1//PTGS1//MEOX2//CDX4//ENOX1//ANGPT1//GJC1//ACE//HMGB1//ETS2//TARS//ROM1//CALCA//CYSLTR2//CRIM1//MYDGF//TNFRSF12A//SDC2//SPINK5//GLI3//NTRK1//IARS//ALOX5AP//MTDH//PCSK5//PRRX1//CD36//CRHR2//STARD13//WNT2//SEMA4A//ESX1//NRARP//FBXW8//HIPK2//ENG//ERG//PPP1R15A//TGFB1//EMCN//VEGFA//BAK1//ANXA3//TBX3//ITGAV//TSPAN12//NFATC4//CCR2//SMAD5//PIK3R6//PLCD1//FGFR2//OXTR//NMT2/…
43065	669	190	1.21871	0.001	0.0137	positive regulation of apoptotic process	FAP//CTSH//ITGA1//CDC34//HTRA2//RNF7//TNFRSF10B//ALDH1A7//TRIM35//FOSL1//PLA2G6//PTGS2//ACE//ACVR1C//TIAM1//HMGB1//TNFRSF8//PTN//CCK//SPDEF//BCLAF1//INPP5D//HIF1A//CASP3//IL6//P2RX1//TNFRSF12A//MSX2//AIFM2//BAD//MEF2C//SCIN//ZFP622//ATF6//KLRK1//NR3C1//TRPS1//P2RX7//SLK//PAK2//IFI27//ARHGEF2//ATF4//TRAF4//EGLN3//IRF5//WWOX//NET1//JMY//IL12A//TIMP3//BCL2L1//GADD45G//CIDEB//ARHGEF18//CTSC//LTBR//IT…
42981	1511	429	1.21833	0	0	regulation of apoptotic process	CTSH//BAG4//TMBIM4//TNFRSF10B//ANGPT1//PLA2G6//HMGB1//STAT5B//CCK//ETS2//TNFRSF18//IL13//IL6//TXNDC5//NFKBIA//TNFRSF12A//EN2//BAD//GLI3//FLT3//KLRK1//NR3C1//FN1//P2RX7//NES//SLK//NET1//IL12A//PGR//CIDEB//ARHGEF18//ITM2C//ARL6IP5//EEF2K//CDH1//BCAR1//ERCC5//CREB1//RSL1D1//HIPK2//CLN8//THOC6//OGG1//SPOP//EIF2AK2//CEBPB//SOX9//DGAT1//METTL3//BAK1//ITGAV//WRN//NTRK3//TOPORS//TIGAR//BCAP31//ARL6IP1//U…
70887	2852	809	1.21722	0	0	cellular response to chemical stimulus	CTSH//ELMO2//BAG4//VCAM1//PLA2G6//STAT5B//HTR1B//SIGIRR//CALCA//NFKBIA//TXNRD1//CD80//EZH2//TRPM2//CLDN5//GNB4//KLRK1//LITAF//CDK9//RBMS3//IRAK3//P2RX7//RNF126//ATP6V1G1//APPL1//NET1//ARHGEF18//CRHR2//WNT2//ASNA1//JAGN1//CDH1//EEF2K//SHARPIN//HIPK2//SNCG//OGG1//EIF2AK2//CEBPB//SOX9//IRAK4//METTL3//P2RY12//KCNK3//ERO1L//CCR1//BAK1//PTPRO//SRD5A1//LETM1//CCL6//NSF//GNGT1//UBE2M//NMT2//ATP6V0E//TREM…
23056	1597	453	1.21721	0	0	positive regulation of signaling	CTSH//BAG4//JAG1//MAP2K2//ADGRG1//TNFRSF10B//ANGPT1//CALM3//PLA2G6//HMGB1//PELI2//TNFRSF18//IL13//IL6//TNFRSF12A//RAB8B//EZH2//BAD//TRPM2//FLT3//DIRAS2//LITAF//NR3C1//GAS8//MAP4K1//TIFA//P2RX7//NEO1//PPP2R3A//NCS1//CD36//IL12A//CIDEB//CRHR2//ITM2C//WNT2//ARL6IP5//GLUL//SHARPIN//CREB1//HIPK2//NFAM1//SPOP//EIF2AK2//UBE2V1//IQSEC2//SOX9//IRAK4//CCR1//BAK1//ITGAV//RASGEF1A//MMD2//P2RX4//SHOC2//NTRK3/…
1932	1266	359	1.21684	0	0.0007	regulation of protein phosphorylation	SAMSN1//PPP2R3C//BAG4//MAP2K2//TNFRSF4//KISS1R//ANGPT1//ACE//PLA2G6//TIAM1//HMGB1//PELI2//CCK//CNTN1//TRF//TNFRSF18//KSR1//IL13//IL6//CALCA//DUSP8//CYSLTR2//MYDGF//LATS2//HACD3//CD80//EZH2//TWF1//FLT3//DIRAS2//PIK3CG//ZFYVE28//PRKRIP1//NTRK1//PTPRZ1//UNC119//SESN2//IRF1//WNT9B//CDK9//MAP4K1//TIFA//IRAK3//P2RX7//FN1//SLK//NRAS//GPS2//IL21//GRB2//HFE//CD36//IL12A//CRHR2//ARL6IP5//MOS//EEF2K//YES1//…
10647	1592	451	1.21564	0	0	positive regulation of cell communication	CTSH//BAG4//JAG1//MAP2K2//ADGRG1//TNFRSF10B//ANGPT1//CALM3//PLA2G6//HMGB1//PELI2//TNFRSF18//IL13//IL6//TNFRSF12A//RAB8B//EZH2//BAD//TRPM2//FLT3//DIRAS2//LITAF//NR3C1//GAS8//MAP4K1//TIFA//P2RX7//NEO1//PPP2R3A//NCS1//CD36//IL12A//CIDEB//CRHR2//ITM2C//WNT2//ARL6IP5//GLUL//SHARPIN//CREB1//HIPK2//NFAM1//SPOP//EIF2AK2//UBE2V1//IQSEC2//SOX9//IRAK4//CCR1//BAK1//ITGAV//RASGEF1A//MMD2//P2RX4//SHOC2//NTRK3/…
2376	2450	694	1.21553	0	0	immune system process	DLG5//CTSH//PPP2R3C//ELMO2//KLRD1//JAG1//MAP2K2//AK3//CXCL16//CDX4//ANGPT1//ACKR2//VCAM1//PLA2G6//GPR174//HMGB1//ATP6V0A2//STAT5B//ETS2//KIAA0922//FCAMR//TNFRSF18//CCL22//IL13//IL6//CALCA//TMEM173//NFKBIA//CD80//RAB8B//SPINK5//AHCTF1//BAD//NECTIN2//GLI3//FLT3//KLRK1//CD22//TBL3//IRAK3//P2RX7//FN1//NRAS//WDR61//ATP1B2//CD83//CD36//IL12A//PGR//SEMA4A//JAGN1//TAP2//VTCN1//BCAR1//YIPF1//EPX//CREB1//H…
71310	2297	650	1.21429	0	0	cellular response to organic substance	EBF1//CTSH//BAG4//MAP2K2//CXCL16//PTGS1//WIPI1//ANGPT1//VCAM1//PLA2G6//ATP6V0A2//HMGB1//STAT5B//TNFRSF18//HTR1B//SIGIRR//IL13//IL6//CALCA//TMEM173//NFKBIA//TNFRSF12A//CD80//HNRNPF//EZH2//BAD//FLT3//DDX54//CLDN5//GCN1//GNB4//LITAF//KLRK1//NCBP1//NR3C1//AP3S1//WNT9B//CDK9//RBMS3//NEDD8//IRAK3//FN1//P2RX7//SLK//NEO1//RNF126//NRAS//ATP6V1G1//APPL1//CD36//IL12A//PGR//ARHGEF18//CRHR2//WNT2//DNAJB11//AS…
6468	1726	488	1.21325	0	0	protein phosphorylation	CTSH//PPP2R3C//BAG4//MAP2K2//MAPK4//BRAP//ANGPT1//PLA2G6//HMGB1//PELI2//CCK//TNFRSF18//IL13//IL6//CALCA//CD80//EZH2//FLT3//DIRAS2//UNC119//WNT9B//CDK9//MAP4K1//TIFA//IRAK3//P2RX7//FN1//SLK//NRAS//CD36//IL12A//CRHR2//ARL6IP5//MARK1//EEF2K//CREB1//HIPK2//PRKAB1//SPOP//EIF2AK2//ERG//SOX9//IRAK4//CCR1//BAK1//ITGAV//RASGEF1A//MMD2//CDK8//FAM20C//NTRK3//RICTOR//PMEPA1//CCR2//SMAD5//PIK3R6//MAPKBP1//PSM…
51223	803	227	1.21306	0.0005	0.0059	regulation of protein transport	BMP8A//FAM20B//BAG4//HTRA2//TNFRSF4//CLEC4E//ANGPT1//PLA2G6//TIAM1//HMGB1//EAR1//IL13//IL6//TRIM16//TMEM173//NFKBIA//BAD//GLI3//TRPM2//FLT3//LITAF//AIM2//P2RX7//FN1//NEO1//EPHA5//IFI27//WWP2//CD36//CRHR2//GLUL//JAGN1//CDH1//VTCN1//PIM1//TRIM27//OGG1//SPOP//SNX6//SLC25A5//SRGN//TGFB1//STOM//RBPMS//PAK1//TNFRSF9//H2-T23//SF3A3//GSDMD//NOS1//BCAP31//HNF4A//CDK5R1//KPNB1//UBE2J1//TXN1//PKDCC//NDEL1//…
16477	1379	389	1.21048	0	0.0005	cell migration	DLG5//CTSH//BAG4//ELMO2//CXCL16//ADGRG1//MEOX2//PTPRU//ANGPT1//VCAM1//GPM6A//HMGB1//CCK//STAT5B//ETS2//TNFRSF18//CALCA//IL6//TNFRSF12A//GLI3//KLRK1//FN1//NES//SLK//NRAS//ATP1B2//NET1//IL12A//PGR//SCARB1//MARK1//SEMA4A//JAGN1//CDH1//BCAR1//EPX//SPOP//ERG//SOX9//IRAK4//P2RY12//FCGR3//CCR1//ITGAV//PTPRO//RASGEF1A//NTRK3//CYBA//SMAD5//CCR2//CCL6//GNA12//ARL6IP1//NMT2//DCLK1//PARP9//MESP1//KALRN//SMAD…
22603	1174	331	1.20985	0	0.0013	regulation of anatomical structure morphogenesis	CTSH//MAP2K2//TBC1D10A//PSMD4//MEOX2//PSMA7//PSME1//ASPN//TIAM1//HMGB1//CAPZB//TARS//IL6//CYSLTR2//MYDGF//TNFRSF12A//PSMC5//SDC2//SPINK5//FMNL2//PTPRZ1//NTRK1//UNC119//PHLDB1//WNT9B//CDK9//IARS//FN1//MTDH//PPP2R3A//H2-DMA//GRB2//NET1//CD36//PARVB//ARHGEF18//ATMIN//CRHR2//STARD13//WNT2//SEMA4A//EEF2K//CDH1//PSME2//NRARP//FBXW8//TAOK2//HIPK2//PSMB8//SPOP//ENG//ERG//SOX9//PPP1R15A//TGFB1//VEGFA//LAR…
50790	1653	466	1.20972	0	0	regulation of catalytic activity	CTSH//PPP2R3C//BAG4//MAP2K2//TBC1D10A//ANAPC16//EIF2B1//TNFRSF10B//ANGPT1//CALM3//HMGB1//CCK//ORC6//IL13//CALCA//IL6//WFDC6A//SSBP1//SPINK5//EZH2//BAD//FLT3//DIRAS2//UNC119//KLRK1//WNT9B//MAP4K1//TIFA//NEDD8//IRAK3//P2RX7//NES//ATP1B2//NET1//CIDEB//SCARB1//ARL6IP5//DNAJB11//CDH1//RFK//CLN8//PRKAB1//SPOP//EIF2AK2//STMN3//BAK1//PLXNC1//MMD2//WRN//NTRK3//RICTOR//CYBA//CCR2//TOPORS//PIK3R6//TIGAR//ST…
42127	1653	466	1.20972	0	0	regulation of cell proliferation	DLG5//CTSH//JAG1//ADGRG1//CNBP//PTGS1//PTPRU//ANGPT1//VCAM1//HMGB1//STAT5B//CCK//ETS2//KIAA0922//LBX1//IL13//IL6//NFKBIA//CD80//EZH2//BAD//GLI3//FLT3//COMT//NR3C1//NACC1//CDK9//GAS8//FN1//NES//DNAJA2//RNF126//NRAS//FABP6//IL12A//PGR//WNT2//SETD1A//GLUL//VTCN1//CDH1//CREB1//CGRRF1//HIPK2//EIF2AK2//CEBPB//SOX9//IRAK4//BAK1//ITGAV//NAMPT//H2-T23//ODC1//NTRK3//CYBA//RICTOR//CCR2//TOPORS//RSU1//CNTF//…
31410	1189	335	1.20902	0	0.0013	cytoplasmic vesicle	TYR//CTSH//PANX2//CTTNBP2//TRIP11//FNDC3A//BET1//RAB27A//PTPRN//ATP6V0A2//RP2//CAPZB//TRF//SPACA9//TMEM173//GOT2//F5//PSMC5//RAB8B//SPINK5//NTRK1//SSPN//KCNC4//COMT//AP3S1//RAB38//FN1//CD93//NEO1//NCS1//ECE2//PCSK5//SYPL//ATP6V1G1//ARRDC1//CD36//HFE//RFFL//SCARB1//GOT1//BICD2//RAB32//LMAN2//YIPF1//LDHA//TAOK2//DNM1//AQP6//RAB26//AHSG//CNGA2//ENTPD1//SRGN//EIF3D//TGFB1//ADGRL4//SAP18//VEGFA//CTSG/…
7155	1427	402	1.20885	0	0.0004	cell adhesion	BAG4//TBC1D10A//ADGRG1//PTPRU//ANGPT1//VCAM1//PLEKHA2//HMGB1//STAT5B//KIAA0922//CAPZB//TNFRSF18//IL6//CALCA//TNFRSF12A//CD80//RAB8B//SPINK5//HSD17B12//CERCAM//BAD//GLI3//NECTIN2//FLT3//FMNL2//CLDN5//KLRK1//SSPN//CDK9//FN1//P2RX7//SLK//ECE2//BCAM//CD83//CD36//NET1//IL12A//PARVB//TENM3//SEMA4A//VTCN1//CDH1//CSRP1//SPOP//IL7R//CEBPB//SOX9//P2RY12//CCR1//ITGAV//H2-T23//PTPRO//PLXNC1//CDK8//RICTOR//CC…
45597	1028	289	1.20636	0.0001	0.0024	positive regulation of cell differentiation	ETV2//PPP2R3C//MAP2K2//JAG1//CD1D1//HOPX//ACE//TIAM1//HMGB1//STAT5B//CNTN1//TRF//IL6//CALCA//TRIM16//TNFRSF12A//EZH2//UCHL3//BAD//GLI3//CLDN5//PTPRZ1//NTRK1//NR3C1//IRF1//IL12RB1//FN1//H2-DMA//IL21//CD83//NET1//GRB2//CD36//IL12A//FDPS//TENM3//WNT2//EEF2K//FBXW8//CREB1//GFI1B//SNW1//METRNL//IL7R//ENG//CEBPB//SOX9//TGFB1//VEGFA//SAP18//CCR1//PAK1//NEFL//MMD2//MAPT//FAM20C//NTRK3//PRDM16//CCR2//STMN…
97708	1192	335	1.20598	0	0.0013	intracellular vesicle	TYR//CTSH//PANX2//CTTNBP2//TRIP11//FNDC3A//BET1//RAB27A//PTPRN//ATP6V0A2//RP2//CAPZB//TRF//SPACA9//TMEM173//GOT2//F5//PSMC5//RAB8B//SPINK5//NTRK1//SSPN//KCNC4//COMT//AP3S1//RAB38//FN1//CD93//NEO1//NCS1//ECE2//PCSK5//SYPL//ATP6V1G1//ARRDC1//CD36//HFE//RFFL//SCARB1//GOT1//BICD2//RAB32//LMAN2//YIPF1//LDHA//TAOK2//DNM1//AQP6//RAB26//AHSG//CNGA2//ENTPD1//SRGN//EIF3D//TGFB1//ADGRL4//SAP18//VEGFA//CTSG/…
44092	915	257	1.20527	0.0003	0.0044	negative regulation of molecular function	BAG4//PSMD4//TNFRSF4//ANAPC16//EIF2B1//TNKS//PSMA7//DHCR24//PSME1//ACE//EIF2B4//CRTAC1//IL13//SIGIRR//IL6//CSNK2A1//WFDC6A//DUSP8//NFKBIA//LATS2//PSMC5//SPINK5//EZH2//ZFYVE28//PRKRIP1//KLRK1//AIM2//UFD1//IRAK3//NES//GPS2//WWP2//GRB2//HFE//BCL2L1//RUVBL2//GALR1//RFFL//TRIM40//PSME2//PKIB//PIM1//CLN8//TRIM27//FARP1//PSMB8//SPOP//ENG//KCNAB1//DUSP4//PPP1R15A//GADD45B//VEGFA//CTTNBP2NL//PIAS4//NFATC4…
60341	937	263	1.20445	0.0003	0.0042	regulation of cellular localization	FAM20B//BAG4//MAP2K2//FCER1G//HTRA2//ANGPT1//CALM3//PLA2G6//TIAM1//EAR1//IL13//JPH4//CALCA//IL6//TMEM173//NFKBIA//BAD//GLI3//NAPB//LITAF//SESN2//KCNC4//UFD1//P2RX7//EPHA5//BST2//IFI27//APPL1//CD36//HFE//STX18//BCL2L1//TRIM40//CRHR2//CREB3L2//PDYN//JAGN1//CDH1//CCT7//PIM1//SNCG//OGG1//DNM1//SPOP//SNX6//TGFB1//STOM//DYNLL2//RBPMS//VEGFA//BAK1//PAK1//MS4A2//RAMP3//P2RX4//MAPT//CYBA//SF3A3//CCT8//BID…
22610	1446	405	1.20187	0	0.0008	biological adhesion	BAG4//TBC1D10A//ADGRG1//PTPRU//ANGPT1//VCAM1//PLEKHA2//HMGB1//STAT5B//KIAA0922//CAPZB//TNFRSF18//IL6//CALCA//TNFRSF12A//CD80//RAB8B//SPINK5//HSD17B12//CERCAM//BAD//GLI3//NECTIN2//FLT3//FMNL2//CLDN5//KLRK1//SSPN//CDK9//FN1//P2RX7//SLK//ECE2//BCAM//CD83//CD36//NET1//IL12A//PARVB//SCARB1//TENM3//SEMA4A//VTCN1//CDH1//CSRP1//SPOP//IL7R//CEBPB//SOX9//P2RY12//CCR1//ITGAV//H2-T23//PTPRO//PLXNC1//CDK8//RI…
9611	779	218	1.20085	0.001	0.0138	response to wounding	TMEFF2//MAP2K2//AK3//FCER1G//HOPX//RAB27A//HMGB1//PAPSS2//CAPZB//STAM//IL6//RHOC//F5//TNFRSF12A//TXNRD1//SDC2//CTSB//EZH2//GLI3//PIK3CG//NTRK1//F10//IRF1//TSPAN8//CDK9//P2RX7//FN1//CD36//SCARB1//STARD13//GSTM1//SLC1A2//CSRP1//TFPI//FABP5//IGSF10//ENG//ENTPD1//SFPQ//TGFB1//P2RY12//VEGFA//CCR1//PDIA6//PAK1//NEFL//P2RX4//NTRK3//CCR2//DGKD//PIK3R6//GNA12//HNF4A//CNTF//PROZ//KLK8//PLCG2//CCNB1//TXN1//…
50767	876	245	1.20014	0.0005	0.0064	regulation of neurogenesis	MAP2K2//JAG1//ADGRG1//ACE//TIAM1//HMGB1//CNTN1//ETS2//LBX1//TRF//IL6//TNFRSF12A//SDC2//EZH2//GLI3//PTPRZ1//NTRK1//UNC119//NR3C1//FN1//NCS1//PRRX1//GRB2//ITM2C//TENM3//WNT2//EEF2K//CDH1//HOOK3//FBXW8//CREB1//ISL2//SNW1//OGG1//SOX9//SFPQ//P2RY12//TGFB1//SAP18//VEGFA//PAK1//NEFL//PTPRO//MMD2//NFATC4//MAPT//H2-K1//NTRK3//RICTOR//CCR2//STMN2//CLIP1//NOS1//RIOK1//VWC2L//DDX56//NEUROD2//CNTF//CDK5R1//BC…
2000026	2099	587	1.20004	0	0	regulation of multicellular organismal development	CTSH//PPP2R3C//MAP2K2//JAG1//ADGRG1//MEOX2//HMGB1//STAT5B//ETS2//LBX1//KIAA0922//TARS//IL6//CALCA//NFKBIA//TNFRSF12A//RAB8B//SPINK5//EZH2//BAD//GLI3//FLT3//CLDN5//UNC119//WNT9B//NR3C1//CDK9//IARS//RBMS3//IRAK3//FN1//P2RX7//PPP2R3A//NCS1//NRAS//WDR61//CD83//CD36//IL12A//CRHR2//ITM2C//WNT2//TENM3//SEMA4A//RBFOX1//EEF2K//CDH1//FBXW8//CREB1//HIPK2//ISL2//OGG1//NFAM1//EIF2AK2//POFUT2//IL7R//AHSG//CEBP…
16310	1973	551	1.19838	0	0	phosphorylation	CTSH//PPP2R3C//BAG4//RBKS//MAP2K2//MAPK4//BRAP//ANGPT1//PLA2G6//HMGB1//PELI2//CCK//TNFRSF18//IL13//IL6//CALCA//GALK1//CD80//PFKFB3//EN2//EZH2//BAD//FLT3//DIRAS2//UNC119//WNT9B//CDK9//MAP4K1//TIFA//IRAK3//P2RX7//FN1//SLK//NRAS//CD36//IL12A//CRHR2//ARL6IP5//MARK1//EEF2K//CREB1//HIPK2//PRKAB1//SPOP//EIF2AK2//ERG//SOX9//IRAK4//CCR1//BAK1//ITGAV//RASGEF1A//MMD2//CDK8//FAM20C//NTRK3//RICTOR//PMEPA1//CC…
33993	1197	334	1.19736	0.0001	0.0021	response to lipid	CTSH//TYR//CXCL16//PTGS1//IGKJ1//HTRA2//CDK6//PTPRU//PTGES3//VCAM1//HOXA9//ACE//HMGB1//STAT5B//CD300LB//EAR1//HTR1B//SIGIRR//IL13//IL6//TRIM16//GOT2//NFKBIA//IL10RA//RBBP8//CD80//EZH2//BAD//FLT3//DDX54//FCGR2B//LITAF//KLRK1//GNG12//COMT//IRF1//WNT9B//NR3C1//IRAK3//MTDH//FN1//P2RX7//EPHA5//IFI27//CD36//RUVBL2//IL12A//BCL2L1//PGR//SCARB1//FDPS//CRHR2//GOT1//WNT2//YES1//CREB1//PIM1//SNW1//AQP4//OGG1…
42325	1363	380	1.19635	0	0.0012	regulation of phosphorylation	SAMSN1//PPP2R3C//BAG4//MAP2K2//TNFRSF4//KISS1R//ANGPT1//ACE//PLA2G6//TIAM1//HMGB1//PELI2//CCK//CNTN1//TRF//TNFRSF18//KSR1//IL13//IL6//CALCA//DUSP8//CYSLTR2//MYDGF//LATS2//HACD3//CD80//PFKFB3//EN2//EZH2//TWF1//BAD//FLT3//DIRAS2//PIK3CG//CBFA2T3//ZFYVE28//PRKRIP1//NTRK1//PTPRZ1//UNC119//SESN2//IRF1//WNT9B//CDK9//MAP4K1//TIFA//IRAK3//P2RX7//FN1//SLK//NRAS//SLAMF8//GPS2//IL21//GRB2//HFE//CD36//IL12A/…
42802	1424	397	1.19633	0	0.001	identical protein binding	AK3//PRPS1//MAPK4//BRAP//ADSSL1//ORC6//TRA2A//CALCA//TMEM173//NFKBIA//TXNRD1//NECTIN2//FLT3//CLDN5//KLRK1//NR3C1//MYH7//IRAK3//FN1//SLK//PGD//FTL1//ECE2//APPL1//SCARB1//CIDEB//TIMM10//HOMER2//UAP1//TENM3//CARS//GLUL//TAP2//CCT7//MUC13//ERCC5//CREB1//SHARPIN//DNM1//SPOP//CEBPB//TPCN2//STOM//KCNK3//CCR1//BAK1//NAMPT//PTPRO//CNKSR2//ODC1//WRN//CCR2//CLIP1//GCA//CD8A//BCL11A//GYPA//CAMK2A//CADM3//CCD…
31399	1636	456	1.19606	0	0.0003	regulation of protein modification process	PPP2R3C//BAG4//MAP2K2//ANAPC16//ANGPT1//PLA2G6//CALM3//HMGB1//PELI2//CCK//TNFRSF18//IL13//IL6//CALCA//CD80//EZH2//FLT3//DIRAS2//UNC119//WNT9B//CDK9//MAP4K1//TIFA//NEDD8//IRAK3//P2RX7//FN1//PHF23//SLK//NRAS//WDR61//CD36//IL12A//CRHR2//ARL6IP5//EEF2K//CDH1//HIPK2//SPOP//EIF2AK2//CEBPB//SOX9//CCR1//BAK1//ITGAV//MMD2//NTRK3//RICTOR//PMEPA1//CCR2//TOPORS//PIK3R6//MAPKBP1//PSMA6//RSU1//CNTF//SET//PSMC2…
8283	2136	595	1.19533	0	0	cell proliferation	DLG5//CTSH//JAG1//MAP2K2//ADGRG1//CNBP//PTGS1//PTPRU//ANGPT1//VCAM1//HMGB1//STAT5B//CCK//ETS2//KIAA0922//LBX1//IL13//IL6//CALCA//NFKBIA//TXNRD1//CD80//EZH2//BAD//GLI3//FLT3//COMT//NR3C1//NACC1//CDK9//GAS8//MAP4K1//NEDD8//FN1//P2RX7//NES//SLK//DNAJA2//RNF126//NRAS//FABP6//APPL1//IL12A//PGR//SCARB1//WNT2//SETD1A//GLUL//LIPG//VTCN1//CDH1//PSMG1//BCAR1//FBXW8//CREB1//CGRRF1//HIPK2//EIF2AK2//IL7R//CEB…
51270	862	240	1.19474	0.0008	0.0097	regulation of cellular component movement	CTSH//TMEFF2//BAG4//MAP2K2//CXCL16//ADGRG1//CDK6//MEOX2//PTPRU//KISS1R//ANGPT1//ACE//TIAM1//HMGB1//STAT5B//TNFRSF18//TRF//STAM//IL6//WFDC6A//PTPRZ1//KLRK1//F10//FN1//SLK//PPP2R3A//SLAMF8//BST2//IL12A//PGR//RFFL//SCARB1//STARD13//ELP6//SEMA4A//IGSF8//CDH1//BCAR1//SPOP//ENG//SOX9//TGFB1//P2RY12//VEGFA//CCR1//RAP2C//ANXA3//PAK1//ITGAV//PTPRO//MAPT//NTRK3//SMAD5//CCR2//CORO1C//GNA12//NMT2//LBP//SMAD7…
65009	2218	616	1.19176	0	0	regulation of molecular function	CTSH//PPP2R3C//BAG4//MAP2K2//TBC1D10A//ANAPC16//EIF2B1//TNFRSF10B//ANGPT1//CALM3//PLA2G6//HMGB1//CCK//ORC6//IL13//SIGIRR//IL6//CALCA//WFDC6A//TMEM173//NFKBIA//SPINK5//SSBP1//EZH2//BAD//FLT3//DIRAS2//UNC119//KLRK1//WNT9B//CDK9//MAP4K1//TIFA//GAS8//NEDD8//IRAK3//P2RX7//NES//ATP1B2//NET1//TRIM40//CIDEB//SCARB1//CRHR2//WNT2//ARL6IP5//DNAJB11//CDH1//RFK//CLN8//HIPK2//PRKAB1//NFAM1//SPOP//EIF2AK2//UBE2…
51248	962	267	1.19099	0.0005	0.0063	negative regulation of protein metabolic process	SAMSN1//MAP2K2//PSMD4//ANAPC16//PSMA7//ANGPT1//PSME1//DHCR24//CR1L//LAG3//EIF2B4//SIGIRR//IL6//CSNK2A1//WFDC6A//DUSP8//LATS2//PSMC5//SPINK5//ZFYVE28//PRKRIP1//SESN2//IRF1//IRAK3//P2RX7//GPS2//GRB2//HFE//BCL2L1//RFFL//TRIM40//RBFOX1//PSME2//CDH1//PKIB//COA3//PRG3//GFI1B//TRIM27//PSMB8//EIF2AK2//ENG//DUSP4//PPP1R15A//METTL3//TGFB1//GADD45B//WNK2//VEGFA//BAK1//ITGAV//NTRK3//PMEPA1//CORO1C//EIF2B3//N…
51246	2347	651	1.19025	0	0	regulation of protein metabolic process	CTSH//PPP2R3C//BAG4//MAP2K2//TBC1D10A//ANAPC16//TNFRSF10B//ANGPT1//PLA2G6//CALM3//HMGB1//PELI2//CCK//STAT5B//TNFRSF18//IL13//SIGIRR//IL6//CALCA//WFDC6A//NFKBIA//CD80//EN2//SPINK5//EZH2//BAD//UCHL5//FLT3//DIRAS2//GCN1//UNC119//NCBP1//WNT9B//CDK9//MAP4K1//TIFA//RBMS3//NEDD8//IRAK3//P2RX7//FN1//PHF23//SLK//PPP2R3A//NRAS//WDR61//CD36//IL12A//CIDEB//TRIM40//CRHR2//ARL6IP5//RBFOX1//CDH1//EEF2K//POLR2G/…
9605	2621	726	1.18861	0	0	response to external stimulus	DLG5//FCOR//PPP2R3C//ELMO2//MAP2K2//AK3//CXCL16//IGKJ1//EIF2B1//TNFRSF10B//VPS18//ANGPT1//ADSSL1//PPAN//ACKR2//VCAM1//PLA2G6//HMGB1//CCK//STAT5B//CCL22//IL13//SIGIRR//IL6//CALCA//WFDC6A//TMEM173//NFKBIA//CD80//ATP2B2//RAB8B//EN2//SPINK5//BAD//GLI3//FLT3//GCN1//UNC119//KLRK1//LITAF//COMT//WNT9B//TSPAN8//RAB38//IRAK3//P2RX7//FN1//NES//NCS1//DRAM1//NRAS//CPT2//CD36//IL12A//PGR//SCARB1//CRHR2//TENM3/…
10033	3229	894	1.18807	0	0	response to organic substance	CTSH//BAG4//IGKJ1//EIF2B1//VCAM1//PLA2G6//CALM3//STAT5B//HTR1B//SIGIRR//CALCA//NFKBIA//CD80//EZH2//TRPM2//CLDN5//GNB4//LITAF//KLRK1//CDK9//RBMS3//IRAK3//P2RX7//SRSF9//RNF126//ATP6V1G1//APPL1//CD83//SCARB1//ARHGEF18//CRHR2//HOMER2//WNT2//MAT2A//JAGN1//GLUL//ASNA1//TAP2//EEF2K//CDH1//SHARPIN//HIPK2//SNCG//OGG1//EIF2AK2//CEBPB//SOX9//DGAT1//METTL3//IRAK4//P2RY12//ERO1L//CCR1//BAK1//ITGAV//PTPRO//SRD…
48870	1507	417	1.18739	0	0.0012	cell motility	DLG5//CTSH//BAG4//ELMO2//MAP2K2//CXCL16//ADGRG1//MEOX2//PTPRU//ANGPT1//VCAM1//GPM6A//HMGB1//CCK//STAT5B//ETS2//TNFRSF18//CALCA//IL6//WFDC6A//TNFRSF12A//GLI3//KLRK1//GAS8//FN1//NES//SLK//PPP2R3A//NRAS//ATP1B2//UBLCP1//NET1//IL12A//PGR//SCARB1//MARK1//SEMA4A//JAGN1//IGSF8//CDH1//BCAR1//EPX//SPOP//ERG//SOX9//IRAK4//P2RY12//FCGR3//CCR1//ITGAV//PTPRO//RASGEF1A//NTRK3//CYBA//SMAD5//CCR2//CCL6//NSF//GNA…
46983	1200	332	1.18721	0.0001	0.0025	protein dimerization activity	TYR//PANX2//PRPS1//ZHX1//MAPK4//ADSSL1//ACE//HMGB1//ORC6//STAT5B//FASN//SIM1//LSM6//TMEM173//GOT2//TXNRD1//BAD//NECTIN2//LRRC41//FLT3//NTRK1//KLRK1//NUP35//NR3C1//ALOX5AP//MLX//MYH7//IRAK3//MAF//SLK//ECE2//BST2//RUVBL2//IL12A//BCL2L1//SCARB1//CEACAM2//TIMM10//HOMER2//TENM3//CARS//GSTM1//TAP2//MUC13//NECTIN3//ERCC5//DNM1//SPOP//SNX6//ENG//CEBPB//CIB2//SOX9//METTL3//TGFB1//STOM//ADGRL4//KCNK3//RBPM…
16192	1305	361	1.18705	0.0001	0.0021	vesicle-mediated transport	EIF1A//ELMO2//MAP2K2//TBC1D10A//FCER1G//WIPI1//BET1//VPS18//RAB27A//ANGPT1//PLA2G6//HMGB1//RP2//ETS2//TRF//HTR1B//IL13//STAM//CALCA//VPS37A//GOT2//F5//RAB39B//C9ORF72//NAPB//PIK3CG//UNC119//FCGR2B//COMT//F10//AP3S1//ARHGAP27//EXOC2//GRK2//FN1//P2RX7//NEO1//RNF126//NCS1//CD36//GRB2//HFE//STX18//SCARB1//GOT1//GUSB//JAGN1//CLEC7A//CREB3L2//EEF2K//YES1//HOOK3//RAB32//LMAN2//TRIM27//DNM1//RAB26//SPOP/…
31967	1031	285	1.1862	0.0004	0.0059	organelle envelope	AK3//PTGS1//TIMM23//HTRA2//TNKS//SHMT2//BRAP//PLA2G6//PET100//TMEM11//DTX2//TMEM173//GOT2//HACD3//NDC1//AHCTF1//AIFM2//CYB5R3//BAD//CHDH//MRPL1//NUP35//ELOVL6//ALOX5AP//P2RX7//NCS1//IFI27//AEN//CHCHD2//PRPF38A//ABCA8B//CPT2//BCL2L1//MRPL44//TIMM10//PMPCA//MTG2//RAB32//MRPL43//COA3//RDH13//TRIM27//DNM1//TAMM41//SLC25A5//MRPL46//RPS14//SAP18//LMNB2//PRM3//BAK1//PTCD3//CRLS1//PAK1//BNIP1//ODC1//HADH…
14070	1259	348	1.18611	0.0001	0.0022	response to organic cyclic compound	TYR//MAP2K2//PTGS1//ALAS1//CDK6//PTPRU//TNFRSF10B//PTGES3//HOXA9//VCAM1//ACE//TIAM1//PTPRN//HMGB1//STAT5B//HTR1B//DNTT//IL13//IL6//TMEM173//GOT2//NFKBIA//RECQL5//RBBP8//SDC2//CTSB//EZH2//BAD//TRPM2//FLT3//PIK3CG//DDX54//GCN1//NTRK1//FCGR2B//IRF1//NR3C1//COMT//NEDD8//IRAK3//GRK2//P2RX7//FN1//EPHA5//IFI27//STAT4//CD83//CD36//BCL2L1//RUVBL2//IL12A//PGR//CHEK1//FDPS//HOMER2//CRHR2//GOT1//MAT2A//EEF2K…
51674	1509	417	1.18582	0	0.0013	localization of cell	DLG5//CTSH//BAG4//ELMO2//MAP2K2//CXCL16//ADGRG1//MEOX2//PTPRU//ANGPT1//VCAM1//GPM6A//HMGB1//CCK//STAT5B//ETS2//TNFRSF18//CALCA//IL6//WFDC6A//TNFRSF12A//GLI3//KLRK1//GAS8//FN1//NES//SLK//PPP2R3A//NRAS//ATP1B2//UBLCP1//NET1//IL12A//PGR//SCARB1//MARK1//SEMA4A//JAGN1//IGSF8//CDH1//BCAR1//EPX//SPOP//ERG//SOX9//IRAK4//P2RY12//FCGR3//CCR1//ITGAV//PTPRO//RASGEF1A//NTRK3//CYBA//SMAD5//CCR2//CCL6//NSF//GNA…
32268	2175	600	1.18376	0	0	regulation of cellular protein metabolic process	CTSH//PPP2R3C//BAG4//MAP2K2//TBC1D10A//ANAPC16//TNFRSF10B//ANGPT1//PLA2G6//CALM3//HMGB1//PELI2//CCK//TNFRSF18//IL13//IL6//CALCA//WFDC6A//NFKBIA//CD80//EN2//SPINK5//EZH2//BAD//UCHL5//FLT3//DIRAS2//GCN1//UNC119//NCBP1//WNT9B//CDK9//MAP4K1//TIFA//RBMS3//NEDD8//IRAK3//P2RX7//FN1//PHF23//SLK//NRAS//WDR61//CD36//IL12A//CIDEB//CRHR2//ARL6IP5//RBFOX1//EEF2K//CDH1//POLR2G//PRG3//HIPK2//SPOP//EIF2AK2//CEBP…
51239	3082	850	1.18347	0	0	regulation of multicellular organismal process	CTSH//FCOR//ADGRG1//CALM3//PLA2G6//STAT5B//CCK//ETS2//LBX1//SIGIRR//CALCA//NFKBIA//EZH2//CLDN5//KLRK1//LITAF//KCNC4//CDK9//TSPAN8//IARS//RBMS3//IRAK3//P2RX7//PGD//WDR61//ATP1B2//CD83//SCARB1//CRHR2//ITM2C//WNT2//TENM3//SEMA4A//LIPG//RBFOX1//VTCN1//EEF2K//CDH1//EPX//HIPK2//ISL2//OGG1//NFAM1//EIF2AK2//POFUT2//CEBPB//ERG//SOX9//DGAT1//P2RY12//KCNK3//CCR1//ITGAV//PTPRO//HEMGN//PIK3R6//DDX56//PARP3//P…
72359	1291	356	1.1833	0.0001	0.0022	circulatory system development	ETV2//CTSH//JAG1//LUZP1//MAP2K2//ADGRG1//PTGS1//HOPX//TRIP11//MEOX2//CDX4//ENOX1//ANGPT1//GJC1//VCAM1//ACE//RP2//HMGB1//ETS2//LBX1//TARS//ROM1//CALCA//NFASC//CYSLTR2//CRIM1//MYDGF//TNFRSF12A//SDC2//SPINK5//EZH2//GLI3//CLDN5//NTRK1//NR3C1//CDK9//IARS//MYH7//ALOX5AP//GRK2//FN1//MTDH//PCSK5//ECE2//PRRX1//CD36//RUVBL2//FDPS//CRHR2//STARD13//WNT2//SEMA4A//ESX1//NRARP//FBXW8//PRSS23//CREB1//HIPK2//OGG1…
51240	1677	461	1.17961	0	0.001	positive regulation of multicellular organismal process	CTSH//PPP2R3C//JAG1//MAP2K2//PTGS1//ANGPT1//PLA2G6//HMGB1//STAT5B//IL13//IL6//CALCA//TMEM173//TNFRSF12A//RAB8B//EZH2//BAD//GLI3//FLT3//KLRK1//NR3C1//CDK9//IRAK3//P2RX7//FN1//PGD//NRAS//CD83//CD36//IL12A//SCARB1//CRHR2//WNT2//TENM3//LIPG//VTCN1//EEF2K//BCAR1//FBXW8//EPX//CREB1//PRG3//HIPK2//EIF2AK2//IL7R//AHSG//CEBPB//ERG//SOX9//FCGR3//CCR1//H2-T23//MMD2//FAM20C//NTRK3//CYBA//CCR2//SMAD5//GSDMD//C…
9719	1965	540	1.17924	0	0.0004	response to endogenous stimulus	EBF1//CTSH//BAG4//SERPINA3I//JAG1//PTGS1//EIF2B1//PTPRU//VCAM1//CALM3//ATP6V0A2//HMGB1//STAT5B//HTR1B//DNTT//IL13//IL6//CALCA//NFKBIA//HNRNPF//EZH2//BAD//TRPM2//FLT3//DDX54//GCN1//CLDN5//GNB4//NCBP1//NR3C1//AP3S1//RBMS3//NEDD8//IRAK3//FN1//P2RX7//NEO1//SRSF9//NRAS//ATP6V1G1//APPL1//CD36//PGR//ARHGEF18//CRHR2//HOMER2//WNT2//MAT2A//EEF2K//CDH1//BCAR1//POLR2G//CREB1//HIPK2//SNCG//OGG1//SPOP//AHSG//C…
31975	1052	289	1.17884	0.0006	0.0069	envelope	AK3//PTGS1//TIMM23//HTRA2//TNKS//SHMT2//BRAP//SGMS2//PLA2G6//PET100//TMEM11//DTX2//TMEM173//GOT2//HACD3//NDC1//AHCTF1//AIFM2//CYB5R3//BAD//CHDH//MRPL1//NUP35//ELOVL6//ALOX5AP//P2RX7//NCS1//IFI27//AEN//CHCHD2//PRPF38A//ABCA8B//CPT2//BCL2L1//MRPL44//TIMM10//PMPCA//MTG2//RAB32//MRPL43//COA3//RDH13//TRIM27//DNM1//TAMM41//SLC25A5//MRPL46//RPS14//SAP18//LMNB2//PRM3//BAK1//PTCD3//CRLS1//PAK1//BNIP1//ODC…
50793	2705	743	1.17867	0	0	regulation of developmental process	CTSH//PPP2R3C//MAP2K2//JAG1//TBC1D10A//ADGRG1//MEOX2//HMGB1//STAT5B//ETS2//LBX1//KIAA0922//CAPZB//TARS//IL6//CALCA//NFKBIA//TNFRSF12A//RAB8B//SPINK5//EZH2//BAD//GLI3//FMNL2//FLT3//CLDN5//UNC119//WNT9B//NR3C1//CDK9//IARS//RBMS3//IRAK3//FN1//P2RX7//PGD//PPP2R3A//NCS1//WDR61//NRAS//CD83//NET1//CD36//IL12A//PARVB//ARHGEF18//CRHR2//ITM2C//WNT2//TENM3//SEMA4A//RBFOX1//EEF2K//CDH1//FBXW8//CREB1//RSL1D1/…
51726	1075	295	1.17756	0.0006	0.0069	regulation of cell cycle	PSMD4//HTRA2//ANAPC16//CDK6//TNKS//PSMA7//TRIM35//PSME1//CALM3//HMGB1//STAT5B//STAM//EIF3G//CSNK2A1//PLAGL1//POC1A//RHOC//PSMC5//LATS2//EZH2//BAD//UFD1//IRF1//CDK9//TBL3//SLK//D7ERTD443E//NRAS//NET1//BCL2L1//IL12A//POLR1B//CHEK1//ESX1//CDH1//MOS//PSME2//PIM1//NUBP1//PRKAB1//HIPK2//PSMB8//SPOP//TUBG1//SOX9//MARS//PPP1R15A//SFPQ//TGFB1//GADD45B//NAE1//SAP18//BAK1//TBX3//NR4A3//CDK8//HACD1//SF3A3//B…
7420	1006	276	1.17729	0.0009	0.0122	brain development	DLG5//SAMD4B//EXOSC8//AK3//CTTNBP2//ADGRG1//HTRA2//CDK6//ANGPT1//CALM3//ACE//EIF2B4//CRTAC1//CNTN1//USP39//NFASC//SEZ6L2//PFKFB3//EN2//ATP2B2//EZH2//UCHL5//BAD//GLI3//PTPRZ1//GNB4//GNG12//NR3C1//KCNC4//SMARCE1//GMDS//GAS8//NES//EPHA5//ECE2//BCL2L1//CRHR2//WNT2//RBFOX1//CDH1//SLC1A2//HOOK3//PSMG1//LDHA//CREB1//SHARPIN//OGG1//IGSF10//AHSG//ENG//KCNAB1//B3GNT5//PTCHD1//SFPQ//KCNK3//CCR1//BAK1//ANXA3…
44765	2666	730	1.17499	0	0	single-organism transport	SLC45A4//EIF1A//ELMO2//PTGS1//MYO19//MCOLN1//VPS18//ANGPT1//PLA2G6//CALM3//HMGB1//CCK//STAT5B//ETS2//HTR1B//IL13//IL6//CALCA//TMEM173//NFKBIA//NDC1//RAB8B//ATP2B2//BAD//TRPM2//GLI3//FLT3//NAPB//UNC119//LITAF//NR3C1//COMT//KCNC4//SLC13A3//AP3S1//P2RX7//FN1//NEO1//NCS1//ATP1B2//FABP6//CPT2//APPL1//CD36//IL12A//SCARB1//TIMM10//CRHR2//BICD2//ARL6IP5//JAGN1//GLUL//PDYN//CREB3L2//LIPG//VTCN1//CDH1//TAP…
60322	1063	290	1.17067	0.001	0.0132	head development	DLG5//SAMD4B//EXOSC8//MAP2K2//AK3//CTTNBP2//ADGRG1//HTRA2//CDK6//ANGPT1//CALM3//ACE//EIF2B4//CRTAC1//CNTN1//USP39//NFASC//SEZ6L2//PFKFB3//EN2//ATP2B2//EZH2//UCHL5//BAD//GLI3//CLDN5//PTPRZ1//GNB4//GNG12//NR3C1//KCNC4//SMARCE1//GMDS//GAS8//MAF//NES//EPHA5//ECE2//BCL2L1//CRHR2//WNT2//RBFOX1//CDH1//SLC1A2//HOOK3//PSMG1//LDHA//CREB1//SHARPIN//OGG1//IGSF10//AHSG//ENG//KCNAB1//B3GNT5//PTCHD1//SFPQ//TGFB…
70062	2585	705	1.17031	0	0	extracellular exosome	EPDR1//CTSH//RBKS//LUZP1//TBC1D10A//PTGS1//ADGRG1//KLK1B11//ANGPT1//VCAM1//CALM3//GPM6A//CAPZB//TARS//TXNDC5//GALK1//TSTA3//TXNRD1//ATP2B2//RAB8B//AHCTF1//SPINK5//SSBP1//NECTIN2//NAPB//CLDN5//GNB4//CD22//SLC13A3//COMT//GMDS//IARS//TSPAN8//NEDD8//FN1//SLK//PGD//DNAJA2//NCS1//FTL1//NRAS//SYPL//PLXDC2//ATP6V1G1//BCAM//ARRDC1//APPL1//PGR//LAP3//SCARB1//ARHGEF18//XPNPEP3//ITM2C//ARL6IP5//GLUL//IGSF8//…
32880	1056	288	1.17031	0.001	0.0137	regulation of protein localization	BMP8A//FAM20B//BAG4//HTRA2//TNFRSF4//CLEC4E//ANGPT1//PLA2G6//TIAM1//HMGB1//EAR1//IL13//IL6//TRIM16//TMEM173//NFKBIA//BAD//GLI3//TRPM2//FLT3//LITAF//AIM2//SESN2//UFD1//P2RX7//FN1//NEO1//EPHA5//IFI27//WWP2//APPL1//CD36//HFE//BCL2L1//TRIM40//CRHR2//GLUL//JAGN1//CDH1//VTCN1//CCT7//RSL1D1//PIM1//TRIM27//OGG1//SPOP//SNX6//SLC25A5//SRGN//TGFB1//STOM//DYNLL2//RBPMS//VEGFA//PAK1//TNFRSF9//H2-T23//RAMP3//M…
1902578	2881	785	1.16922	0	0	single-organism localization	ELMO2//BAG4//MCOLN1//PLA2G6//CALM3//CCK//STAT5B//ETS2//HTR1B//CALCA//NFKBIA//NDC1//TRPM2//NAPB//LITAF//KCNC4//RAB38//P2RX7//ATP1B2//CPT2//APPL1//SCARB1//TIMM10//CRHR2//JAGN1//GLUL//CREB3L2//LIPG//VTCN1//CDH1//TAP2//LMAN2//CLN8//SNCG//OGG1//FABP5//POFUT2//DGAT1//P2RY12//ERO1L//CCR1//BAK1//ITGAV//TNPO1//SF3A3//LETM1//TOPORS//KCNK5//SEL1L//NSF//ARL6IP1//BICD1//C4B//ATP6V0E//TREM2//GYPA//HIP1//ARCN1/…
1903561	2600	708	1.16851	0	0	extracellular vesicle	EPDR1//CTSH//RBKS//LUZP1//TBC1D10A//PTGS1//ADGRG1//KLK1B11//ANGPT1//VCAM1//CALM3//GPM6A//CAPZB//TARS//TXNDC5//GALK1//TSTA3//TXNRD1//ATP2B2//RAB8B//AHCTF1//SPINK5//SSBP1//NECTIN2//NAPB//CLDN5//GNB4//CD22//SLC13A3//COMT//GMDS//IARS//TSPAN8//NEDD8//FN1//SLK//PGD//DNAJA2//NCS1//FTL1//NRAS//SYPL//PLXDC2//ATP6V1G1//BCAM//ARRDC1//APPL1//PGR//LAP3//SCARB1//ARHGEF18//XPNPEP3//ITM2C//ARL6IP5//GLUL//IGSF8//…
44459	2175	592	1.16798	0	0.0004	plasma membrane part	KLRD1//MAP2K2//JAG1//SCN9A//ACKR2//GJC1//VCAM1//SGMS2//CALM3//B3GNT3//TNFRSF18//HTR1B//IL13//IL6//CD80//ATP2B2//TRPM2//FLT3//CLDN5//GNB4//CD22//KLRK1//SSPN//TMEM150B//KCNC4//COMT//BTN1A1//LY6C1//P2RX7//CLDND1//FN1//CHRNG//NEO1//SYPL//ATP1B2//BCAM//CD83//CD36//SCARB1//CRHR2//PDZD11//KCNJ3//TENM3//VTCN1//CDH1//GABRA3//MUC13//LMAN2//AQP6//SPOP//IL7R//ERG//P2RY12//STOM//FCGR3//SHISA9//KCNK3//CCR1//IT…
43230	2610	709	1.16567	0	0	extracellular organelle	EPDR1//CTSH//RBKS//LUZP1//TBC1D10A//PTGS1//ADGRG1//KLK1B11//ANGPT1//VCAM1//CALM3//GPM6A//CAPZB//TARS//TXNDC5//GALK1//TSTA3//TXNRD1//ATP2B2//RAB8B//AHCTF1//SPINK5//SSBP1//NECTIN2//NAPB//CLDN5//GNB4//CD22//SLC13A3//COMT//GMDS//IARS//TSPAN8//NEDD8//FN1//SLK//PGD//DNAJA2//NCS1//FTL1//NRAS//SYPL//PLXDC2//ATP6V1G1//BCAM//ARRDC1//APPL1//PGR//LAP3//SCARB1//ARHGEF18//XPNPEP3//ITM2C//ARL6IP5//GLUL//IGSF8//…
[truncated: 136 more rows]

## Sheet: Statistics Treg vs Treg+MPP
Genes_Symbols_IDs	P-Value (moderated two-sided t-test)	FDR (Benjamini-Hochberg)	Fold Change (centered on zero)	Treg-alone mean expression level	Treg+MPP mean expression level
Ramp1	1.16856e-07	0.00453946	-1.989	2031.43	1021.23
Trat1	3.10976e-07	0.00453946	1.58	295.749	467.217
Ifi205	3.51345e-07	0.00453946	-1.531	1243.44	812.292
[truncated: 39,441 more rows]
